# Supplementary material for: Alkali metal cation effects for rapid C–H activation by iron(0) complexes
Source: Chem Sci. 2026 Mar 31;17(20):10061–6. doi: 10.1039/d6sc01470d (PMC13055520; doi:10.1039/d6sc01470d)
Supplement: SC-017-D6SC01470D-s002 [file SC-017-D6SC01470D-s002.cif]

# Supplementary Information (SI) for Chemical Science.
# This journal is © The Royal Society of Chemistry 2026

####################################################################### 
# 
# This file contains crystal structure data downloaded from the 
# Cambridge Structural Database (CSD) hosted by the Cambridge 
# Crystallographic Data Centre (CCDC).
# 
# Full information about CCDC data access policies and citation 
# guidelines are available at http://www.ccdc.cam.ac.uk/access/V1 
# 
# Audit and citation data items may have been added by the CCDC. 
# Please retain this information to preserve the provenance of 
# this file and to allow appropriate attribution of the data. 
# 
#######################################################################

data_Cs2Fe2H2
_database_code_depnum_ccdc_archive 'CCDC 2514285'
loop_
_audit_author_name
_audit_author_address
'Xiaoping Wang'
;Oak Ridge National Laboratory
United States of America
;
_audit_update_record             
;
2025-12-08 deposited with the CCDC.	2026-03-31 downloaded from the CCDC.
;
_audit_creation_date             2025-10-28
_audit_creation_method           
;
Olex2 1.5
(compiled 2022.04.07 svn.rca3783a0 for OlexSys, GUI svn.r6498)
;


_chemical_formula_moiety         'C70 H94 Cs2 Fe2 N4'
_chemical_formula_sum            'C70 H94 Cs2 Fe2 N4'
_chemical_formula_weight         1369.055
loop_
_atom_type_symbol
_atom_type_scat_dispersion_real
_atom_type_scat_dispersion_imag
_atom_type_scat_source
_atom_type_scat_dispersion_source
C 0.01920 0.00962 'NoSpherA2: Chem.Sci. 2021, DOI:10.1039/D0SC05526C'
'Henke, Gullikson and Davis, At. Data and Nucl. Data Tables, 1993, 54, 2'
Cs -0.67472 8.25151 'NoSpherA2: Chem.Sci. 2021, DOI:10.1039/D0SC05526C'
'Henke, Gullikson and Davis, At. Data and Nucl. Data Tables, 1993, 54, 2'
Fe -1.15373 3.21308 'NoSpherA2: Chem.Sci. 2021, DOI:10.1039/D0SC05526C'
'Henke, Gullikson and Davis, At. Data and Nucl. Data Tables, 1993, 54, 2'
H 0.00000 0.00000 'NoSpherA2: Chem.Sci. 2021, DOI:10.1039/D0SC05526C'
'Henke, Gullikson and Davis, At. Data and Nucl. Data Tables, 1993, 54, 2'
N 0.03256 0.01839 'NoSpherA2: Chem.Sci. 2021, DOI:10.1039/D0SC05526C'
'Henke, Gullikson and Davis, At. Data and Nucl. Data Tables, 1993, 54, 2'

_space_group_crystal_system      monoclinic
_space_group_IT_number           14
_space_group_name_H-M_alt        'P 1 21/n 1'
_space_group_name_Hall           '-P 2ybc (x-z,y,z)'
loop_
_space_group_symop_id
_space_group_symop_operation_xyz
1 x,y,z
2 -x+1/2,y+1/2,-z+1/2
3 -x,-y,-z
4 x-1/2,-y-1/2,z-1/2

_symmetry_Int_Tables_number      14
_cell_length_a                   11.5913(1)
_cell_length_b                   18.9089(1)
_cell_length_c                   15.3226(1)
_cell_angle_alpha                90
_cell_angle_beta                 98.040(1)
_cell_angle_gamma                90
_cell_volume                     3325.38(4)
_cell_formula_units_Z            2
_cell_measurement_temperature    105.15
_cell_measurement_reflns_used    56932
_cell_measurement_theta_min      3.7230
_cell_measurement_theta_max      77.7490

_exptl_absorpt_coefficient_mu    12.212
_exptl_crystal_density_diffrn    1.367
_exptl_crystal_F_000             1406.953

_exptl_crystal_description       plate
_exptl_crystal_colour            red
_exptl_crystal_size_max          0.2
_exptl_crystal_size_mid          0.2
_exptl_crystal_size_min          0.03

_exptl_absorpt_correction_type   multi-scan
_exptl_absorpt_correction_T_min  0.41153
_exptl_absorpt_correction_T_max  1.00000
_exptl_absorpt_process_details   
;
CrysAlisPro 1.171.43.70a (Rigaku Oxford Diffraction, 2023)
Empirical absorption correction using spherical harmonics,
implemented in SCALE3 ABSPACK scaling algorithm.
;
_exptl_absorpt_special_details   ?

_diffrn_reflns_av_R_equivalents  0.0456
_diffrn_reflns_av_unetI/netI     0.0151
_diffrn_reflns_Laue_measured_fraction_full 1.0000
_diffrn_reflns_Laue_measured_fraction_max 1.0000
_diffrn_reflns_limit_h_max       14
_diffrn_reflns_limit_h_min       -14
_diffrn_reflns_limit_k_max       23
_diffrn_reflns_limit_k_min       -23
_diffrn_reflns_limit_l_max       19
_diffrn_reflns_limit_l_min       -19
_diffrn_reflns_number            100347
_diffrn_reflns_point_group_measured_fraction_full 1.0000
_diffrn_reflns_point_group_measured_fraction_max 1.0000
_diffrn_reflns_theta_full        67.6840
_diffrn_reflns_theta_max         74.50
_diffrn_reflns_theta_min         3.74
_diffrn_measured_fraction_theta_full 1.0000
_diffrn_measured_fraction_theta_max 1.0000
_diffrn_ambient_temperature      105(2)
_diffrn_radiation_wavelength     1.54184
_diffrn_radiation_type           CuK\a
_diffrn_source                   'micro-focus sealed X-ray tube'
_diffrn_measurement_device_type  'XtaLAB Synergy, Dualflex, HyPix-Arc 100'
_diffrn_measurement_method       '\w scans'
_diffrn_detector_area_resol_mean 10.0000

_reflns_Friedel_coverage         0.0
_reflns_limit_h_max              10
_reflns_limit_h_min              -14
_reflns_limit_k_max              23
_reflns_limit_k_min              0
_reflns_limit_l_max              19
_reflns_limit_l_min              -10
_reflns_number_gt                6625
_reflns_number_total             6804
_reflns_threshold_expression     I>=2u(I)
_computing_molecular_graphics    'Olex2 1.5 (Dolomanov et al., 2009)'
_computing_publication_material  'Olex2 1.5 (Dolomanov et al., 2009)'
_computing_structure_refinement  'olex2.refine 1.5 (Bourhis et al., 2015)'
_computing_structure_solution    'SHELXT 2014/5 (Sheldrick, 2014)'
_refine_diff_density_max         0.7392
_refine_diff_density_min         -0.6396
_refine_diff_density_rms         0.0540
_refine_ls_d_res_high            0.8000
_refine_ls_d_res_low             11.8336
_refine_ls_goodness_of_fit_ref   1.0794
_refine_ls_hydrogen_treatment    refall
_refine_ls_matrix_type           full
_refine_ls_number_constraints    0
_refine_ls_number_parameters     775
_refine_ls_number_reflns         6804
_refine_ls_number_restraints     0
_refine_ls_R_factor_all          0.0220
_refine_ls_R_factor_gt           0.0212
_refine_ls_restrained_S_all      1.0794
_refine_ls_shift/su_max          0.0005
_refine_ls_shift/su_mean         0.0000
_refine_ls_structure_factor_coef Fsqd
_refine_ls_weighting_details     
'w=1/[\s^2^(Fo^2^)+(0.0177P)^2^+2.3000P] where P=(Fo^2^+2Fc^2^)/3'
_refine_ls_weighting_scheme      calc
_refine_ls_wR_factor_gt          0.0478
_refine_ls_wR_factor_ref         0.0483
_refine_special_details          
;
Refinement using NoSpherA2, an implementation of
NOn-SPHERical Atom-form-factors in Olex2.
Please cite:
F. Kleemiss et al. Chem. Sci. DOI 10.1039/D0SC05526C - 2021
NoSpherA2 implementation of HAR makes use of
tailor-made aspherical atomic form factors calculated
on-the-fly from a Hirshfeld-partitioned electron density (ED) - not from
spherical-atom form factors.

The ED is calculated from a gaussian basis set single determinant SCF
wavefunction - either Hartree-Fock or DFT using selected funtionals
 - for a fragment of the crystal.
This fragment can be embedded in an electrostatic crystal field by employing cluster charges
or modelled using implicit solvation models, depending on the software used.
The following options were used:
   SOFTWARE:       ORCA
   PARTITIONING:   NoSpherA2
   INT ACCURACY:   Low
   METHOD:         PBE
   BASIS SET:      jorge-DZP-DKH
   CHARGE:         0
   MULTIPLICITY:   9
   RELATIVISTIC:   DKH2
   DATE:           2025-10-28_13-10-43
;
_olex2_refinement_description    
;
;
_atom_sites_solution_primary     dual
loop_
_atom_site_label
_atom_site_type_symbol
_atom_site_fract_x
_atom_site_fract_y
_atom_site_fract_z
_atom_site_U_iso_or_equiv
_atom_site_adp_type
_atom_site_occupancy
_atom_site_refinement_flags_posn
Cs1 Cs 0.457190(10) 0.601538(6) 0.596965(7) 0.03042(4) Uani 1.000000 .
Fe1 Fe 0.53470(2) 0.604184(12) 0.364520(16) 0.01765(6) Uani 1.000000 .
H H 0.450(2) 0.5432(12) 0.4158(14) 0.031(6) Uani 1.000000 .
N11 N 0.45689(11) 0.69936(7) 0.34151(9) 0.0184(3) Uani 1.000000 .
N21 N 0.54003(11) 0.58566(7) 0.23485(8) 0.0178(3) Uani 1.000000 .
C14 C 0.69585(14) 0.61776(9) 0.43931(11) 0.0220(3) Uani 1.000000 .
C64 C 0.73778(15) 0.57847(9) 0.51502(11) 0.0230(3) Uani 1.000000 .
H64 H 0.6812(17) 0.5387(11) 0.5409(15) 0.033(5) Uani 1.000000 .
C54 C 0.84943(15) 0.58738(10) 0.56145(12) 0.0260(4) Uani 1.000000 .
H54 H 0.881(2) 0.5530(12) 0.6178(15) 0.043(6) Uani 1.000000 .
C44 C 0.92410(16) 0.63735(10) 0.53347(12) 0.0278(4) Uani 1.000000 .
H44 H 1.0111(18) 0.6454(13) 0.5702(18) 0.053(7) Uani 1.000000 .
C34 C 0.88585(16) 0.67808(10) 0.45927(12) 0.0275(4) Uani 1.000000 .
H34 H 0.945(2) 0.7191(13) 0.4382(16) 0.047(7) Uani 1.000000 .
C24 C 0.77473(15) 0.66781(9) 0.41302(12) 0.0252(3) Uani 1.000000 .
H24 H 0.7489(18) 0.7010(11) 0.3534(14) 0.031(5) Uani 1.000000 .
C11 C 0.3977(2) 0.80707(10) 0.25622(15) 0.0328(4) Uani 1.000000 .
H11a H 0.354(3) 0.8217(13) 0.3123(18) 0.062(8) Uani 1.000000 .
H11b H 0.468(2) 0.8441(14) 0.254(2) 0.071(9) Uani 1.000000 .
H11c H 0.340(3) 0.8145(14) 0.1951(18) 0.073(10) Uani 1.000000 .
C21 C 0.44960(14) 0.73368(8) 0.26543(11) 0.0207(3) Uani 1.000000 .
C31 C 0.48611(15) 0.70475(9) 0.18885(11) 0.0236(3) Uani 1.000000 .
H31 H 0.4751(19) 0.7400(11) 0.1332(13) 0.034(5) Uani 1.000000 .
C41 C 0.52056(14) 0.63531(8) 0.17260(10) 0.0198(3) Uani 1.000000 .
C51 C 0.5321(2) 0.61766(11) 0.07841(12) 0.0285(4) Uani 1.000000 .
H51a H 0.605(4) 0.589(2) 0.0725(16) 0.102(14) Uani 1.000000 .
H51b H 0.456(3) 0.5896(19) 0.0503(17) 0.077(10) Uani 1.000000 .
H51c H 0.533(3) 0.6643(15) 0.0391(17) 0.070(9) Uani 1.000000 .
C12 C 0.40347(14) 0.72599(8) 0.41316(10) 0.0191(3) Uani 1.000000 .
C22 C 0.46509(15) 0.76957(9) 0.47863(11) 0.0220(3) Uani 1.000000 .
C32 C 0.41156(16) 0.78899(10) 0.55149(12) 0.0265(4) Uani 1.000000 .
H32 H 0.4575(19) 0.8224(12) 0.6034(14) 0.037(6) Uani 1.000000 .
C42 C 0.29952(17) 0.76688(10) 0.56038(13) 0.0285(4) Uani 1.000000 .
H42 H 0.260(2) 0.7820(12) 0.6153(16) 0.045(6) Uani 1.000000 .
C52 C 0.23844(17) 0.72520(10) 0.49442(12) 0.0276(4) Uani 1.000000 .
H52 H 0.150(2) 0.7082(12) 0.5003(15) 0.039(6) Uani 1.000000 .
C62 C 0.28835(15) 0.70430(9) 0.42069(11) 0.0233(3) Uani 1.000000 .
C102 C 0.21680(16) 0.66136(10) 0.34883(13) 0.0301(4) Uani 1.000000 .
H102 H 0.277(2) 0.6407(14) 0.3044(17) 0.051(7) Uani 1.000000 .
C112 C 0.1244(2) 0.70826(14) 0.29558(17) 0.0409(5) Uani 1.000000 .
H11d H 0.065(2) 0.7274(15) 0.3386(17) 0.059(8) Uani 1.000000 .
H11e H 0.167(3) 0.7505(16) 0.2655(17) 0.062(8) Uani 1.000000 .
H11f H 0.074(3) 0.6766(17) 0.2447(18) 0.075(9) Uani 1.000000 .
C122 C 0.1596(2) 0.59748(12) 0.38587(18) 0.0378(5) Uani 1.000000 .
H12a H 0.223(2) 0.5642(15) 0.4217(19) 0.059(8) Uani 1.000000 .
H12b H 0.097(2) 0.6123(12) 0.4286(18) 0.047(7) Uani 1.000000 .
H12c H 0.113(2) 0.5645(15) 0.333(2) 0.066(9) Uani 1.000000 .
C72 C 0.58466(16) 0.79908(10) 0.47018(12) 0.0277(4) Uani 1.000000 .
H72 H 0.6147(19) 0.7733(12) 0.4113(16) 0.042(6) Uani 1.000000 .
C82 C 0.5770(2) 0.87908(12) 0.4538(2) 0.0431(5) Uani 1.000000 .
H82a H 0.513(3) 0.8891(18) 0.394(2) 0.085(11) Uani 1.000000 .
H82b H 0.551(3) 0.9029(13) 0.509(2) 0.062(8) Uani 1.000000 .
H82c H 0.663(2) 0.9006(13) 0.447(2) 0.062(8) Uani 1.000000 .
C92 C 0.6737(2) 0.78385(15) 0.55151(15) 0.0379(5) Uani 1.000000 .
H92a H 0.6522(19) 0.8109(14) 0.6074(17) 0.054(7) Uani 1.000000 .
H92b H 0.679(2) 0.7255(18) 0.5649(18) 0.062(8) Uani 1.000000 .
H92c H 0.758(2) 0.8008(16) 0.5407(19) 0.066(8) Uani 1.000000 .
C13 C 0.55893(14) 0.51410(8) 0.21081(10) 0.0184(3) Uani 1.000000 .
C23 C 0.67279(14) 0.48518(9) 0.22458(10) 0.0207(3) Uani 1.000000 .
C33 C 0.68805(17) 0.41357(9) 0.20580(12) 0.0258(4) Uani 1.000000 .
H33 H 0.7782(19) 0.3910(12) 0.2195(17) 0.043(7) Uani 1.000000 .
C43 C 0.59421(16) 0.37076(10) 0.17451(12) 0.0270(4) Uani 1.000000 .
H43 H 0.611(2) 0.3153(13) 0.1592(18) 0.054(7) Uani 1.000000 .
C53 C 0.48221(16) 0.39940(9) 0.16059(12) 0.0252(4) Uani 1.000000 .
H53 H 0.4084(19) 0.3662(12) 0.1340(16) 0.042(6) Uani 1.000000 .
C63 C 0.46265(14) 0.47073(9) 0.17800(10) 0.0206(3) Uani 1.000000 .
C73 C 0.77869(15) 0.52984(10) 0.25792(12) 0.0244(3) Uani 1.000000 .
H73 H 0.7468(18) 0.5782(13) 0.2818(14) 0.038(6) Uani 1.000000 .
C83 C 0.8495(2) 0.54741(15) 0.18401(17) 0.0397(5) Uani 1.000000 .
H83a H 0.884(2) 0.4977(15) 0.161(2) 0.070(9) Uani 1.000000 .
H83b H 0.800(3) 0.5747(15) 0.135(2) 0.064(8) Uani 1.000000 .
H83c H 0.921(3) 0.5812(16) 0.2081(18) 0.066(8) Uani 1.000000 .
C93 C 0.85649(19) 0.49479(12) 0.33453(15) 0.0341(4) Uani 1.000000 .
H93a H 0.807(3) 0.4812(16) 0.3874(19) 0.065(8) Uani 1.000000 .
H93b H 0.899(2) 0.4480(13) 0.3093(19) 0.060(8) Uani 1.000000 .
H93c H 0.925(2) 0.5315(13) 0.3656(16) 0.047(7) Uani 1.000000 .
C103 C 0.33851(15) 0.49887(10) 0.16343(11) 0.0242(3) Uani 1.000000 .
H103 H 0.3449(17) 0.5555(11) 0.1690(17) 0.041(6) Uani 1.000000 .
C113 C 0.2732(2) 0.47802(15) 0.07390(16) 0.0380(5) Uani 1.000000 .
H11g H 0.321(2) 0.4984(16) 0.0201(17) 0.064(9) Uani 1.000000 .
H11h H 0.265(2) 0.4242(19) 0.0687(17) 0.062(8) Uani 1.000000 .
H11i H 0.191(3) 0.4995(14) 0.0665(17) 0.061(8) Uani 1.000000 .
C123 C 0.27238(19) 0.47306(13) 0.23718(15) 0.0332(4) Uani 1.000000 .
H12d H 0.271(2) 0.4140(15) 0.2398(19) 0.055(8) Uani 1.000000 .
H12e H 0.314(2) 0.4946(15) 0.3002(17) 0.057(8) Uani 1.000000 .
H12f H 0.181(2) 0.4924(15) 0.2258(16) 0.057(8) Uani 1.000000 .

loop_
_atom_site_aniso_label
_atom_site_aniso_U_11
_atom_site_aniso_U_22
_atom_site_aniso_U_33
_atom_site_aniso_U_12
_atom_site_aniso_U_13
_atom_site_aniso_U_23
Cs1 0.04386(7) 0.02472(6) 0.02362(6) 0.00957(4) 0.00803(4) 0.00434(4)
Fe1 0.02148(12) 0.01545(12) 0.01565(12) 0.00395(9) 0.00128(9) 0.00038(9)
H 0.046(16) 0.030(15) 0.021(14) 0.011(13) 0.016(12) -0.015(12)
N11 0.0208(6) 0.0162(6) 0.0178(6) 0.0024(5) 0.0019(5) -0.0007(5)
N21 0.0223(7) 0.0151(6) 0.0157(6) 0.0024(5) 0.0015(5) -0.0005(5)
C14 0.0215(8) 0.0228(8) 0.0210(8) 0.0017(6) 0.0009(6) -0.0004(6)
C64 0.0217(8) 0.0246(8) 0.0217(8) 0.0010(7) -0.0001(7) 0.0018(7)
H64 0.025(12) 0.030(13) 0.050(15) 0.003(10) 0.023(11) 0.003(11)
C54 0.0233(9) 0.0300(9) 0.0235(9) -0.0003(7) -0.0015(7) 0.0022(7)
H54 0.046(15) 0.040(15) 0.036(14) 0.001(12) -0.014(12) 0.018(12)
C44 0.0230(9) 0.0313(10) 0.0284(9) -0.0011(7) 0.0005(7) -0.0014(7)
H44 0.010(12) 0.055(17) 0.09(2) -0.002(11) -0.019(12) 0.001(15)
C34 0.0249(9) 0.0274(9) 0.0305(9) -0.0019(7) 0.0050(7) 0.0006(7)
H34 0.039(15) 0.042(15) 0.057(17) -0.010(13) -0.001(13) 0.009(13)
C24 0.0252(9) 0.0246(8) 0.0254(9) 0.0018(7) 0.0025(7) 0.0025(7)
H24 0.035(13) 0.026(13) 0.031(13) -0.008(10) -0.005(10) 0.017(11)
C11 0.0516(13) 0.0194(9) 0.0277(10) 0.0120(9) 0.0069(9) 0.0038(8)
H11a 0.10(2) 0.038(17) 0.053(18) 0.035(16) 0.028(17) -0.000(14)
H11b 0.054(19) 0.032(16) 0.13(3) -0.007(15) 0.019(19) -0.000(17)
H11c 0.14(3) 0.041(18) 0.036(17) 0.036(19) 0.013(19) 0.003(14)
C21 0.0270(8) 0.0152(7) 0.0196(8) 0.0033(6) 0.0017(6) 0.0016(6)
C31 0.0333(9) 0.0175(8) 0.0195(8) 0.0042(7) 0.0024(7) 0.0023(7)
H31 0.046(15) 0.031(13) 0.024(12) 0.004(11) 0.004(10) 0.015(11)
C41 0.0262(8) 0.0170(7) 0.0163(7) 0.0007(6) 0.0027(6) 0.0003(6)
C51 0.0435(12) 0.0255(9) 0.0172(9) 0.0041(9) 0.0067(8) 0.0012(8)
H51a 0.17(4) 0.14(3) 0.008(14) 0.07(3) 0.027(19) -0.009(16)
H51b 0.08(2) 0.13(3) 0.015(15) -0.02(2) -0.003(15) -0.002(16)
H51c 0.13(3) 0.046(18) 0.040(17) -0.004(18) 0.029(17) -0.002(15)
C12 0.0211(8) 0.0161(7) 0.0197(7) 0.0031(6) 0.0018(6) -0.0015(6)
C22 0.0240(8) 0.0210(8) 0.0207(8) 0.0024(6) 0.0017(6) -0.0035(6)
C32 0.0274(9) 0.0274(9) 0.0249(9) 0.0036(7) 0.0043(7) -0.0079(7)
H32 0.053(15) 0.030(14) 0.031(13) 0.003(11) 0.017(12) -0.019(11)
C42 0.0300(9) 0.0306(9) 0.0264(9) 0.0045(7) 0.0091(8) -0.0069(7)
H42 0.050(15) 0.043(15) 0.044(15) -0.009(12) 0.015(13) -0.010(12)
C52 0.0247(9) 0.0282(9) 0.0310(9) 0.0021(7) 0.0082(7) -0.0065(7)
H52 0.035(14) 0.046(15) 0.039(14) -0.003(12) 0.014(11) -0.004(12)
C62 0.0219(8) 0.0219(8) 0.0265(8) 0.0009(6) 0.0045(7) -0.0044(7)
C102 0.0226(9) 0.0303(10) 0.0376(10) -0.0025(7) 0.0047(8) -0.0115(8)
H102 0.030(14) 0.057(18) 0.065(18) -0.006(12) 0.005(13) -0.024(15)
C112 0.0363(12) 0.0490(14) 0.0353(12) -0.0047(10) -0.0027(10) -0.0013(11)
H11d 0.062(19) 0.08(2) 0.035(16) 0.009(16) 0.006(15) 0.009(15)
H11e 0.08(2) 0.07(2) 0.041(17) -0.013(17) 0.001(15) 0.013(15)
H11f 0.09(2) 0.10(3) 0.033(16) -0.02(2) -0.005(16) -0.017(17)
C122 0.0286(11) 0.0280(11) 0.0570(14) -0.0024(9) 0.0064(11) -0.0078(10)
H12a 0.030(15) 0.07(2) 0.08(2) -0.016(15) 0.003(14) 0.006(17)
H12b 0.038(15) 0.043(16) 0.064(18) -0.008(12) 0.023(14) -0.013(13)
H12c 0.049(18) 0.058(19) 0.09(2) -0.020(15) 0.019(17) -0.024(18)
C72 0.0261(9) 0.0280(9) 0.0289(9) -0.0040(7) 0.0035(7) -0.0075(7)
H72 0.031(13) 0.046(15) 0.055(16) -0.013(11) 0.028(12) -0.024(13)
C82 0.0466(14) 0.0289(11) 0.0549(15) -0.0124(10) 0.0104(12) -0.0067(10)
H82a 0.07(2) 0.10(3) 0.08(3) -0.005(19) -0.02(2) 0.03(2)
H82b 0.07(2) 0.035(17) 0.09(2) -0.001(14) 0.029(18) 0.011(16)
H82c 0.050(18) 0.049(18) 0.09(2) -0.033(14) 0.015(16) -0.018(15)
C92 0.0284(11) 0.0512(14) 0.0323(11) 0.0008(10) -0.0025(9) -0.0155(10)
H92a 0.031(14) 0.08(2) 0.048(16) 0.010(13) -0.018(12) -0.024(15)
H92b 0.051(19) 0.08(2) 0.048(18) 0.018(17) -0.019(14) 0.003(17)
H92c 0.023(15) 0.09(2) 0.09(2) -0.000(15) 0.004(14) 0.004(18)
C13 0.0229(8) 0.0153(7) 0.0172(7) 0.0011(6) 0.0030(6) -0.0020(6)
C23 0.0226(8) 0.0179(8) 0.0214(7) 0.0028(6) 0.0021(6) -0.0033(6)
C33 0.0300(10) 0.0194(8) 0.0279(9) 0.0047(7) 0.0029(7) -0.0055(7)
H33 0.019(13) 0.048(16) 0.064(18) 0.023(11) 0.012(12) -0.007(13)
C43 0.0310(9) 0.0195(8) 0.0299(9) 0.0026(7) 0.0015(7) -0.0066(7)
H43 0.043(16) 0.043(16) 0.08(2) 0.016(13) 0.010(14) -0.017(14)
C53 0.0297(9) 0.0185(8) 0.0266(9) -0.0002(7) 0.0016(7) -0.0044(7)
H53 0.035(14) 0.032(14) 0.060(17) -0.021(12) 0.006(12) -0.019(13)
C63 0.0229(8) 0.0177(8) 0.0208(7) -0.0006(6) 0.0019(6) -0.0023(6)
C73 0.0219(8) 0.0231(9) 0.0276(9) 0.0030(7) 0.0021(7) -0.0056(7)
H73 0.028(13) 0.048(15) 0.038(14) -0.003(11) 0.009(11) -0.008(12)
C83 0.0403(13) 0.0392(13) 0.0398(13) -0.0117(11) 0.0069(10) 0.0012(10)
H83a 0.06(2) 0.05(2) 0.11(3) -0.013(15) 0.021(18) -0.009(18)
H83b 0.06(2) 0.052(19) 0.08(2) -0.037(16) 0.019(18) -0.003(17)
H83c 0.07(2) 0.08(2) 0.049(18) -0.029(18) 0.006(15) -0.006(16)
C93 0.0286(10) 0.0374(11) 0.0336(11) 0.0027(9) -0.0049(9) -0.0013(9)
H93a 0.06(2) 0.08(2) 0.050(18) 0.002(17) -0.014(16) 0.016(16)
H93b 0.055(18) 0.036(16) 0.08(2) 0.023(14) -0.014(16) -0.009(15)
H93c 0.036(15) 0.050(16) 0.046(16) -0.003(13) -0.022(12) -0.001(13)
C103 0.0232(8) 0.0236(9) 0.0253(8) -0.0000(7) 0.0010(7) -0.0029(7)
H103 0.019(12) 0.018(12) 0.089(19) 0.004(9) 0.019(12) 0.023(12)
C113 0.0322(12) 0.0453(13) 0.0331(12) 0.0076(11) -0.0075(9) -0.0106(10)
H11g 0.045(17) 0.11(3) 0.032(15) 0.014(16) 0.004(14) 0.042(17)
H11h 0.048(18) 0.09(2) 0.043(17) 0.011(17) -0.016(13) -0.017(17)
H11i 0.057(19) 0.061(19) 0.059(18) -0.001(15) -0.009(15) -0.023(15)
C123 0.0274(11) 0.0402(13) 0.0329(11) -0.0066(9) 0.0075(8) -0.0027(9)
H12d 0.055(18) 0.040(17) 0.08(2) -0.005(14) 0.026(16) -0.003(15)
H12e 0.058(18) 0.08(2) 0.033(15) -0.005(16) 0.015(14) 0.014(15)
H12f 0.041(17) 0.08(2) 0.046(17) -0.006(15) -0.004(13) -0.013(15)

loop_
_geom_bond_atom_site_label_1
_geom_bond_atom_site_label_2
_geom_bond_distance
_geom_bond_site_symmetry_2
_geom_bond_publ_flag
Cs1 H 2.96(2) 3_666 y
Cs1 H 2.98(2) . y
Cs1 C64 3.6725(18) . ?
Cs1 H64 3.085(19) . ?
Cs1 C12 3.6561(16) . ?
Cs1 C22 3.6657(17) . ?
Cs1 C32 3.6367(18) . ?
Cs1 C42 3.6253(18) . ?
Cs1 C52 3.6402(18) . ?
Cs1 C62 3.6637(17) . ?
Cs1 C13 3.6940(15) 3_666 ?
Cs1 C23 3.6862(16) 3_666 ?
Cs1 C33 3.6706(18) 3_666 ?
Cs1 C43 3.6707(18) 3_666 ?
Cs1 C53 3.6829(18) 3_666 ?
Cs1 H12e 3.42(3) 3_666 ?
Fe1 H 1.77(2) . y
Fe1 N11 2.0218(13) . y
Fe1 N21 2.0269(13) . y
Fe1 C14 2.0663(17) . ?
N11 C21 1.327(2) . ?
N11 C12 1.426(2) . ?
N21 C41 1.335(2) . ?
N21 C13 1.4273(19) . ?
C14 C64 1.406(2) . ?
C14 C24 1.413(2) . ?
C64 H64 1.11(2) . ?
C64 C54 1.397(2) . ?
C54 H54 1.10(2) . ?
C54 C44 1.389(3) . ?
C44 H44 1.09(2) . ?
C44 C34 1.393(3) . ?
C34 H34 1.11(2) . ?
C34 C24 1.394(3) . ?
C24 H24 1.115(19) . ?
C11 H11a 1.09(3) . ?
C11 H11b 1.08(3) . ?
C11 H11c 1.08(3) . ?
C11 C21 1.511(2) . ?
C21 C31 1.412(2) . ?
C31 H31 1.077(19) . ?
C31 C41 1.405(2) . ?
C41 C51 1.505(2) . ?
C51 H51a 1.02(4) . ?
C51 H51b 1.07(3) . ?
C51 H51c 1.07(3) . ?
C12 C22 1.413(2) . ?
C12 C62 1.416(2) . ?
C22 C32 1.400(2) . ?
C22 C72 1.516(2) . ?
C32 H32 1.09(2) . ?
C32 C42 1.389(3) . ?
C42 H42 1.05(2) . ?
C42 C52 1.394(3) . ?
C52 H52 1.09(2) . ?
C52 C62 1.396(2) . ?
C62 C102 1.518(2) . ?
C102 H102 1.11(2) . ?
C102 C112 1.534(3) . ?
C102 C122 1.525(3) . ?
C112 H11d 1.08(3) . ?
C112 H11e 1.08(3) . ?
C112 H11f 1.09(3) . ?
C122 H12a 1.06(3) . ?
C122 H12b 1.08(2) . ?
C122 H12c 1.10(3) . ?
C72 H72 1.12(2) . ?
C72 C82 1.534(3) . ?
C72 C92 1.530(3) . ?
C82 H82a 1.12(3) . ?
C82 H82b 1.05(3) . ?
C82 H82c 1.09(3) . ?
C92 H92a 1.06(3) . ?
C92 H92b 1.12(3) . ?
C92 H92c 1.06(3) . ?
C13 C23 1.417(2) . ?
C13 C63 1.419(2) . ?
C23 C33 1.401(2) . ?
C23 C73 1.518(2) . ?
C33 H33 1.12(2) . ?
C33 C43 1.387(3) . ?
C43 H43 1.10(2) . ?
C43 C53 1.395(3) . ?
C53 H53 1.09(2) . ?
C53 C63 1.400(2) . ?
C63 C103 1.521(2) . ?
C73 H73 1.07(2) . ?
C73 C83 1.525(3) . ?
C73 C93 1.528(3) . ?
C83 H83a 1.10(3) . ?
C83 H83b 1.02(3) . ?
C83 H83c 1.07(3) . ?
C93 H93a 1.09(3) . ?
C93 H93b 1.11(3) . ?
C93 H93c 1.11(2) . ?
C103 H103 1.08(2) . ?
C103 C113 1.523(3) . ?
C103 C123 1.531(3) . ?
C113 H11g 1.12(3) . ?
C113 H11h 1.02(3) . ?
C113 H11i 1.02(3) . ?
C123 H12d 1.12(3) . ?
C123 H12e 1.09(3) . ?
C123 H12f 1.11(3) . ?

loop_
_geom_angle_atom_site_label_1
_geom_angle_atom_site_label_2
_geom_angle_atom_site_label_3
_geom_angle
_geom_angle_site_symmetry_1
_geom_angle_site_symmetry_3
_geom_angle_publ_flag
C64 Cs1 H 61.4(4) . 3_666 ?
C64 Cs1 H 63.1(4) . . ?
H64 Cs1 H 45.4(6) . 3_666 ?
H64 Cs1 H 60.8(6) . . ?
H64 Cs1 C64 16.0(4) . . ?
C12 Cs1 H 124.7(4) . 3_666 ?
C12 Cs1 H 62.7(4) . . ?
C12 Cs1 C64 82.91(4) . . ?
C12 Cs1 H64 95.3(4) . . ?
C22 Cs1 H 137.3(4) . 3_666 ?
C22 Cs1 H 81.9(4) . . ?
C22 Cs1 C64 81.33(4) . . ?
C22 Cs1 H64 96.6(4) . . ?
C22 Cs1 C12 22.25(3) . . ?
C32 Cs1 H 159.1(4) . 3_666 ?
C32 Cs1 H 101.4(4) . . ?
C32 Cs1 C64 99.34(4) . . ?
C32 Cs1 H64 115.3(4) . . ?
C32 Cs1 C12 38.79(4) . . ?
C32 Cs1 C22 22.10(4) . . ?
C42 Cs1 H 165.5(4) . 3_666 ?
C42 Cs1 H 103.2(4) . . ?
C42 Cs1 C64 120.07(4) . . ?
C42 Cs1 H64 135.6(4) . . ?
C42 Cs1 C12 45.41(4) . . ?
C42 Cs1 C22 39.01(4) . . ?
C42 Cs1 C32 22.05(4) . . ?
C52 Cs1 H 143.5(4) . 3_666 ?
C52 Cs1 H 84.8(4) . . ?
C52 Cs1 C64 121.70(4) . . ?
C52 Cs1 H64 133.6(4) . . ?
C52 Cs1 C12 38.81(4) . . ?
C52 Cs1 C22 45.07(4) . . ?
C52 Cs1 C32 38.50(4) . . ?
C52 Cs1 C42 22.13(4) . . ?
C62 Cs1 H 127.1(4) . 3_666 ?
C62 Cs1 H 64.4(4) . . ?
C62 Cs1 C64 102.61(4) . . ?
C62 Cs1 H64 112.5(4) . . ?
C62 Cs1 C12 22.31(4) . . ?
C62 Cs1 C22 39.05(4) . . ?
C62 Cs1 C32 45.04(4) . . ?
C62 Cs1 C42 39.00(4) . . ?
C62 Cs1 C52 22.04(4) . . ?
C13 Cs1 H 64.2(4) 3_666 3_666 ?
C13 Cs1 H 121.8(4) 3_666 . ?
C13 Cs1 C64 110.38(4) 3_666 . ?
C13 Cs1 H64 97.6(4) 3_666 . ?
C13 Cs1 C12 166.67(4) 3_666 . ?
C13 Cs1 C22 156.21(3) 3_666 . ?
C13 Cs1 C32 135.03(4) 3_666 . ?
C13 Cs1 C42 123.58(4) 3_666 . ?
C13 Cs1 C52 127.92(4) 3_666 . ?
C13 Cs1 C62 145.13(4) 3_666 . ?
C23 Cs1 H 80.0(4) 3_666 3_666 ?
C23 Cs1 H 124.5(4) 3_666 . ?
C23 Cs1 C64 132.39(4) 3_666 . ?
C23 Cs1 H64 118.9(4) 3_666 . ?
C23 Cs1 C12 144.54(4) 3_666 . ?
C23 Cs1 C22 142.52(4) 3_666 . ?
C23 Cs1 C32 120.80(4) 3_666 . ?
C23 Cs1 C42 104.41(4) 3_666 . ?
C23 Cs1 C52 105.88(4) 3_666 . ?
C23 Cs1 C62 123.45(4) 3_666 . ?
C23 Cs1 C13 22.14(3) 3_666 3_666 ?
C33 Cs1 H 101.2(4) 3_666 3_666 ?
C33 Cs1 H 141.6(4) 3_666 . ?
C33 Cs1 C64 143.36(4) 3_666 . ?
C33 Cs1 H64 134.4(4) 3_666 . ?
C33 Cs1 C12 129.50(4) 3_666 . ?
C33 Cs1 C22 121.38(4) 3_666 . ?
C33 Cs1 C32 99.35(4) 3_666 . ?
C33 Cs1 C42 85.13(4) 3_666 . ?
C33 Cs1 C52 91.91(4) 3_666 . ?
C33 Cs1 C62 112.90(4) 3_666 . ?
C33 Cs1 C13 38.49(4) 3_666 3_666 ?
C33 Cs1 C23 21.95(4) 3_666 3_666 ?
C43 Cs1 H 107.7(4) 3_666 3_666 ?
C43 Cs1 H 162.8(4) 3_666 . ?
C43 Cs1 C64 127.79(4) 3_666 . ?
C43 Cs1 H64 125.2(4) 3_666 . ?
C43 Cs1 C12 127.60(4) 3_666 . ?
C43 Cs1 C22 111.52(4) 3_666 . ?
C43 Cs1 C32 90.29(4) 3_666 . ?
C43 Cs1 C42 83.04(4) 3_666 . ?
C43 Cs1 C52 97.12(4) 3_666 . ?
C43 Cs1 C62 119.10(4) 3_666 . ?
C43 Cs1 C13 44.83(4) 3_666 3_666 ?
C43 Cs1 C23 38.57(4) 3_666 3_666 ?
C43 Cs1 C33 21.77(4) 3_666 3_666 ?
C53 Cs1 H 92.4(4) 3_666 3_666 ?
C53 Cs1 H 156.2(4) 3_666 . ?
C53 Cs1 C64 106.93(4) 3_666 . ?
C53 Cs1 H64 103.3(4) 3_666 . ?
C53 Cs1 C12 140.18(4) 3_666 . ?
C53 Cs1 C22 119.25(4) 3_666 . ?
C53 Cs1 C32 101.54(4) 3_666 . ?
C53 Cs1 C42 100.43(4) 3_666 . ?
C53 Cs1 C52 117.49(4) 3_666 . ?
C53 Cs1 C62 138.85(4) 3_666 . ?
C53 Cs1 C13 38.43(4) 3_666 3_666 ?
C53 Cs1 C23 44.74(4) 3_666 3_666 ?
C53 Cs1 C33 38.17(4) 3_666 3_666 ?
C53 Cs1 C43 21.87(4) 3_666 3_666 ?
H12e Cs1 H 43.3(7) 3_666 3_666 ?
H12e Cs1 H 98.7(6) 3_666 . ?
H12e Cs1 C64 55.0(4) 3_666 . ?
H12e Cs1 H64 45.0(6) 3_666 . ?
H12e Cs1 C12 137.3(4) 3_666 . ?
H12e Cs1 C22 128.1(4) 3_666 . ?
H12e Cs1 C32 133.6(5) 3_666 . ?
H12e Cs1 C42 150.8(5) 3_666 . ?
H12e Cs1 C52 172.1(5) 3_666 . ?
H12e Cs1 C62 157.4(4) 3_666 . ?
H12e Cs1 C13 56.0(4) 3_666 3_666 ?
H12e Cs1 C23 78.1(4) 3_666 3_666 ?
H12e Cs1 C33 89.7(4) 3_666 3_666 ?
H12e Cs1 C43 81.7(4) 3_666 3_666 ?
H12e Cs1 C53 60.4(4) 3_666 3_666 ?
N11 Fe1 H 113.4(7) . . y
N21 Fe1 H 114.7(7) . . y
N21 Fe1 N11 93.26(5) . . y
C14 Fe1 H 110.4(7) . . y
C14 Fe1 N11 109.43(6) . . y
C14 Fe1 N21 114.58(6) . . y
Fe1 H Cs1 110.3(9) . 3_666 y
Fe1 H Cs1 103.2(9) . . y
C21 N11 Fe1 124.10(11) . . ?
C12 N11 Fe1 114.29(10) . . ?
C12 N11 C21 121.52(13) . . ?
C41 N21 Fe1 123.62(11) . . ?
C13 N21 Fe1 116.34(10) . . ?
C13 N21 C41 119.93(13) . . ?
C64 C14 Fe1 124.99(13) . . ?
C24 C14 Fe1 119.73(12) . . ?
C24 C14 C64 115.24(15) . . ?
C14 C64 Cs1 89.94(10) . . ?
H64 C64 Cs1 50.3(10) . . ?
H64 C64 C14 120.1(11) . . ?
C54 C64 Cs1 127.82(12) . . ?
C54 C64 C14 123.04(17) . . ?
C54 C64 H64 116.9(12) . . ?
C64 H64 Cs1 113.7(13) . . ?
H54 C54 C64 120.7(12) . . ?
C44 C54 C64 119.85(17) . . ?
C44 C54 H54 119.3(12) . . ?
H44 C44 C54 120.3(14) . . ?
C34 C44 C54 119.14(17) . . ?
C34 C44 H44 120.5(14) . . ?
H34 C34 C44 119.1(12) . . ?
C24 C34 C44 120.25(17) . . ?
C24 C34 H34 120.7(12) . . ?
C34 C24 C14 122.48(17) . . ?
H24 C24 C14 120.1(10) . . ?
H24 C24 C34 117.5(10) . . ?
H11b C11 H11a 107(2) . . ?
H11c C11 H11a 110(2) . . ?
H11c C11 H11b 105(2) . . ?
C21 C11 H11a 112.4(13) . . ?
C21 C11 H11b 107.9(14) . . ?
C21 C11 H11c 113.0(14) . . ?
C11 C21 N11 120.45(16) . . ?
C31 C21 N11 123.44(15) . . ?
C31 C21 C11 116.09(15) . . ?
H31 C31 C21 113.7(11) . . ?
C41 C31 C21 129.42(16) . . ?
C41 C31 H31 116.4(11) . . ?
C31 C41 N21 123.68(15) . . ?
C51 C41 N21 120.03(15) . . ?
C51 C41 C31 116.27(15) . . ?
H51a C51 C41 112.9(15) . . ?
H51b C51 C41 108.6(15) . . ?
H51b C51 H51a 110(3) . . ?
H51c C51 C41 111.5(14) . . ?
H51c C51 H51a 109(2) . . ?
H51c C51 H51b 105(2) . . ?
N11 C12 Cs1 108.68(9) . . ?
C22 C12 Cs1 79.26(9) . . ?
C22 C12 N11 121.47(14) . . ?
C62 C12 Cs1 79.15(10) . . ?
C62 C12 N11 118.44(14) . . ?
C62 C12 C22 119.98(15) . . ?
C12 C22 Cs1 78.50(9) . . ?
C32 C22 Cs1 77.79(10) . . ?
C32 C22 C12 118.88(16) . . ?
C72 C22 Cs1 116.59(11) . . ?
C72 C22 C12 122.10(15) . . ?
C72 C22 C32 118.94(15) . . ?
C22 C32 Cs1 80.11(10) . . ?
H32 C32 Cs1 112.4(12) . . ?
H32 C32 C22 120.4(11) . . ?
C42 C32 Cs1 78.51(11) . . ?
C42 C32 C22 121.60(17) . . ?
C42 C32 H32 118.0(11) . . ?
C32 C42 Cs1 79.43(11) . . ?
H42 C42 Cs1 112.2(13) . . ?
H42 C42 C32 121.0(12) . . ?
C52 C42 Cs1 79.54(11) . . ?
C52 C42 C32 119.07(18) . . ?
C52 C42 H42 119.9(12) . . ?
C42 C52 Cs1 78.34(11) . . ?
H52 C52 Cs1 112.5(12) . . ?
H52 C52 C42 119.6(12) . . ?
C62 C52 Cs1 79.92(10) . . ?
C62 C52 C42 121.38(18) . . ?
C62 C52 H52 119.0(12) . . ?
C12 C62 Cs1 78.55(9) . . ?
C52 C62 Cs1 78.04(10) . . ?
C52 C62 C12 119.06(16) . . ?
C102 C62 Cs1 115.62(11) . . ?
C102 C62 C12 121.42(15) . . ?
C102 C62 C52 119.48(16) . . ?
H102 C102 C62 108.0(12) . . ?
C112 C102 C62 110.26(17) . . ?
C112 C102 H102 109.1(14) . . ?
C122 C102 C62 112.06(18) . . ?
C122 C102 H102 107.0(14) . . ?
C122 C102 C112 110.40(18) . . ?
H11d C112 C102 109.1(14) . . ?
H11e C112 C102 109.1(15) . . ?
H11e C112 H11d 113(2) . . ?
H11f C112 C102 109.2(17) . . ?
H11f C112 H11d 107(2) . . ?
H11f C112 H11e 110(2) . . ?
H12a C122 C102 111.1(13) . . ?
H12b C122 C102 112.6(13) . . ?
H12b C122 H12a 108(2) . . ?
H12c C122 C102 111.7(16) . . ?
H12c C122 H12a 106(2) . . ?
H12c C122 H12b 106.9(19) . . ?
H72 C72 C22 107.4(11) . . ?
C82 C72 C22 110.14(17) . . ?
C82 C72 H72 108.3(13) . . ?
C92 C72 C22 112.45(17) . . ?
C92 C72 H72 108.9(13) . . ?
C92 C72 C82 109.61(19) . . ?
H82a C82 C72 108.6(18) . . ?
H82b C82 C72 108.0(14) . . ?
H82b C82 H82a 111(2) . . ?
H82c C82 C72 110.4(15) . . ?
H82c C82 H82a 112(2) . . ?
H82c C82 H82b 107(2) . . ?
H92a C92 C72 111.0(12) . . ?
H92b C92 C72 110.3(13) . . ?
H92b C92 H92a 110(2) . . ?
H92c C92 C72 110.2(15) . . ?
H92c C92 H92a 108(2) . . ?
H92c C92 H92b 107(2) . . ?
N21 C13 Cs1 109.19(9) . 3_666 ?
C23 C13 Cs1 78.62(9) . 3_666 ?
C23 C13 N21 120.06(14) . . ?
C63 C13 Cs1 79.36(9) . 3_666 ?
C63 C13 N21 119.86(14) . . ?
C63 C13 C23 119.97(14) . . ?
C13 C23 Cs1 79.24(9) . 3_666 ?
C33 C23 Cs1 78.40(10) . 3_666 ?
C33 C23 C13 118.98(15) . . ?
C73 C23 Cs1 113.13(10) . 3_666 ?
C73 C23 C13 121.85(14) . . ?
C73 C23 C33 119.17(15) . . ?
C23 C33 Cs1 79.65(10) . 3_666 ?
H33 C33 Cs1 109.8(13) . 3_666 ?
H33 C33 C23 118.1(12) . . ?
C43 C33 Cs1 79.12(11) . 3_666 ?
C43 C33 C23 121.32(17) . . ?
C43 C33 H33 120.5(12) . . ?
C33 C43 Cs1 79.11(11) . 3_666 ?
H43 C43 Cs1 113.3(15) . 3_666 ?
H43 C43 C33 118.8(13) . . ?
C53 C43 Cs1 79.55(11) . 3_666 ?
C53 C43 C33 119.63(17) . . ?
C53 C43 H43 121.5(13) . . ?
C43 C53 Cs1 78.57(10) . 3_666 ?
H53 C53 Cs1 113.7(13) . 3_666 ?
H53 C53 C43 119.9(12) . . ?
C63 C53 Cs1 79.96(10) . 3_666 ?
C63 C53 C43 121.14(17) . . ?
C63 C53 H53 119.0(13) . . ?
C53 C63 C13 118.95(15) . . ?
C103 C63 C13 122.06(14) . . ?
C103 C63 C53 118.97(15) . . ?
H73 C73 C23 106.8(11) . . ?
C83 C73 C23 111.41(16) . . ?
C83 C73 H73 108.4(12) . . ?
C93 C73 C23 112.32(16) . . ?
C93 C73 H73 107.6(12) . . ?
C93 C73 C83 110.11(18) . . ?
H83a C83 C73 107.9(16) . . ?
H83b C83 C73 110.7(15) . . ?
H83b C83 H83a 113(2) . . ?
H83c C83 C73 110.3(15) . . ?
H83c C83 H83a 109(2) . . ?
H83c C83 H83b 106(2) . . ?
H93a C93 C73 110.9(14) . . ?
H93b C93 C73 108.7(14) . . ?
H93b C93 H93a 112(2) . . ?
H93c C93 C73 111.6(12) . . ?
H93c C93 H93a 104(2) . . ?
H93c C93 H93b 108.9(19) . . ?
H103 C103 C63 106.4(10) . . ?
C113 C103 C63 112.50(16) . . ?
C113 C103 H103 110.4(13) . . ?
C123 C103 C63 109.95(16) . . ?
C123 C103 H103 107.1(12) . . ?
C123 C103 C113 110.18(18) . . ?
H11g C113 C103 109.7(14) . . ?
H11h C113 C103 111.0(14) . . ?
H11h C113 H11g 110(2) . . ?
H11i C113 C103 109.5(14) . . ?
H11i C113 H11g 109(2) . . ?
H11i C113 H11h 108(2) . . ?
H12d C123 C103 111.1(14) . . ?
H12e C123 C103 109.3(13) . . ?
H12e C123 H12d 110(2) . . ?
H12f C123 C103 110.1(14) . . ?
H12f C123 H12d 108(2) . . ?
H12f C123 H12e 107.7(19) . . ?
C123 H12e Cs1 115.1(18) . 3_666 ?

loop_
_geom_torsion_atom_site_label_1
_geom_torsion_atom_site_label_2
_geom_torsion_atom_site_label_3
_geom_torsion_atom_site_label_4
_geom_torsion
_geom_torsion_site_symmetry_1
_geom_torsion_site_symmetry_2
_geom_torsion_site_symmetry_3
_geom_torsion_site_symmetry_4
_geom_torsion_publ_flag
Cs1 C64 C14 Fe1 -45.90(7) . . . . ?
Cs1 C64 C14 C24 136.64(9) . . . . ?
Cs1 C64 C54 C44 -119.70(15) . . . . ?
Cs1 C12 N11 Fe1 2.22(8) . . . . ?
Cs1 C12 N11 C21 179.02(10) . . . . ?
Cs1 C12 C22 C32 -68.97(10) . . . . ?
Cs1 C12 C22 C72 114.30(10) . . . . ?
Cs1 C12 C62 C52 69.23(11) . . . . ?
Cs1 C12 C62 C102 -113.15(10) . . . . ?
Cs1 C22 C12 N11 -105.44(8) . . . . ?
Cs1 C22 C12 C62 70.69(10) . . . . ?
Cs1 C22 C32 C42 -69.84(11) . . . . ?
Cs1 C22 C72 C82 -157.67(15) . . . . ?
Cs1 C22 C72 C92 -35.11(14) . . . . ?
Cs1 C32 C22 C12 69.37(10) . . . . ?
Cs1 C32 C22 C72 -113.81(10) . . . . ?
Cs1 C32 C42 C52 -71.64(11) . . . . ?
Cs1 C42 C32 C22 70.68(11) . . . . ?
Cs1 C42 C52 C62 -70.42(11) . . . . ?
Cs1 C52 C42 C32 71.58(11) . . . . ?
Cs1 C52 C62 C12 -69.51(10) . . . . ?
Cs1 C52 C62 C102 112.83(10) . . . . ?
Cs1 C62 C12 N11 105.49(8) . . . . ?
Cs1 C62 C12 C22 -70.75(10) . . . . ?
Cs1 C62 C52 C42 69.58(11) . . . . ?
Cs1 C62 C102 C112 163.23(15) . . . . ?
Cs1 C62 C102 C122 39.84(13) . . . . ?
Cs1 C13 N21 Fe1 8.56(8) 3_666 . . . ?
Cs1 C13 N21 C41 -167.71(10) 3_666 . . . ?
Cs1 C13 C23 C33 70.17(10) 3_666 . . . ?
Cs1 C13 C23 C73 -110.65(9) 3_666 . . . ?
Cs1 C13 C63 C53 -69.47(10) 3_666 . . . ?
Cs1 C13 C63 C103 108.89(9) 3_666 . . . ?
Cs1 C23 C13 N21 105.72(8) 3_666 . . . ?
Cs1 C23 C13 C63 -70.52(10) 3_666 . . . ?
Cs1 C23 C33 C43 70.38(11) 3_666 . . . ?
Cs1 C23 C73 C83 163.88(15) 3_666 . . . ?
Cs1 C23 C73 C93 39.81(13) 3_666 . . . ?
Cs1 C33 C23 C13 -70.64(10) 3_666 . . . ?
Cs1 C33 C23 C73 110.16(9) 3_666 . . . ?
Cs1 C33 C43 C53 71.22(11) 3_666 . . . ?
Cs1 C43 C33 C23 -70.67(10) 3_666 . . . ?
Cs1 C43 C53 C63 70.73(11) 3_666 . . . ?
Cs1 C53 C43 C33 -70.98(11) 3_666 . . . ?
Cs1 C53 C63 C13 69.64(10) 3_666 . . . ?
Cs1 C53 C63 C103 -108.77(9) 3_666 . . . ?
Fe1 N11 C21 C11 -175.45(15) . . . . ?
Fe1 N11 C21 C31 5.99(15) . . . . ?
Fe1 N11 C12 C22 90.87(12) . . . . ?
Fe1 N11 C12 C62 -85.32(12) . . . . ?
Fe1 N21 C41 C31 -4.69(15) . . . . ?
Fe1 N21 C41 C51 177.02(14) . . . . ?
Fe1 N21 C13 C23 -79.15(12) . . . . ?
Fe1 N21 C13 C63 97.10(11) . . . . ?
Fe1 C14 C64 C54 177.15(14) . . . . ?
Fe1 C14 C24 C34 -178.21(13) . . . . ?
N11 C21 C31 C41 9.3(2) . . . . ?
N11 C12 C22 C32 -174.41(15) . . . . ?
N11 C12 C22 C72 8.87(18) . . . . ?
N11 C12 C62 C52 174.72(15) . . . . ?
N11 C12 C62 C102 -7.66(18) . . . . ?
N21 C41 C31 C21 -10.0(2) . . . . ?
N21 C13 C23 C33 175.89(15) . . . . ?
N21 C13 C23 C73 -4.94(18) . . . . ?
N21 C13 C63 C53 -175.60(15) . . . . ?
N21 C13 C63 C103 2.76(18) . . . . ?
C14 C64 C54 C44 0.5(2) . . . . ?
C14 C24 C34 C44 1.3(2) . . . . ?
C64 C54 C44 C34 0.2(2) . . . . ?
C54 C44 C34 C24 -1.1(2) . . . . ?
C11 C21 C31 C41 -169.33(16) . . . . ?
C21 C31 C41 C51 168.4(2) . . . . ?
C12 C22 C32 C42 -0.48(19) . . . . ?
C12 C22 C72 C82 109.4(2) . . . . ?
C12 C22 C72 C92 -128.02(19) . . . . ?
C12 C62 C52 C42 0.1(2) . . . . ?
C12 C62 C102 C112 -104.8(2) . . . . ?
C12 C62 C102 C122 131.83(18) . . . . ?
C22 C32 C42 C52 -1.0(2) . . . . ?
C32 C42 C52 C62 1.2(2) . . . . ?
C42 C52 C62 C102 -177.59(18) . . . . ?
C52 C62 C102 C112 72.8(2) . . . . ?
C52 C62 C102 C122 -50.56(19) . . . . ?
C13 C23 C33 C43 -0.26(19) . . . . ?
C13 C23 C73 C83 -104.6(2) . . . . ?
C13 C23 C73 C93 131.32(18) . . . . ?
C13 C63 C53 C43 -0.35(19) . . . . ?
C13 C63 C103 C113 132.89(19) . . . . ?
C13 C63 C103 C123 -103.92(18) . . . . ?
C23 C33 C43 C53 0.6(2) . . . . ?
C33 C43 C53 C63 -0.2(2) . . . . ?
C43 C53 C63 C103 -178.76(17) . . . . ?
C53 C63 C103 C113 -48.8(2) . . . . ?
C53 C63 C103 C123 74.44(18) . . . . ?

loop_
_diffrn_refln_index_h
_diffrn_refln_index_k
_diffrn_refln_index_l
_diffrn_refln_intensity_net
_diffrn_refln_intensity_u
0 0 1 1.67 1.09
0 0 1 2.05 0.68
0 0 -1 2.01 0.53
0 0 1 1.43 0.65
0 0 -1 1.67 0.45
0 0 -2 142.17 7.19
0 0 -2 137.74 6.69
0 0 2 142.39 8.11
0 0 2 159.09 7.22
0 0 2 146.91 7.23
0 0 -2 150.18 7.18
0 0 -3 0.49 1.5
0 0 3 3.08 3.61
0 0 3 1.69 2.21
0 0 -3 3.21 2.21
0 0 3 1.02 2.04
0 0 -3 1.42 1.73
0 0 -4 1587.24 66.72
0 0 4 1612.72 67.89
0 0 4 1684.88 67.64
0 0 -4 1692.05 67.97
0 0 4 1505.17 69.38
0 0 -4 1643.83 67.61
0 0 5 4.33 3.2
0 0 5 0.56 4.32
0 0 -5 3.44 2.9
0 0 -5 2.02 2.59
0 0 5 2.84 3.5
0 0 5 -0.5 4.77
0 0 -5 3.11 2.34
0 0 -5 4.34 2.54
0 0 6 1789.82 73.57
0 0 -6 1637.8 73.04
0 0 6 1852.95 77.16
0 0 6 1810.51 76.23
0 0 -6 1602 71.86
0 0 6 1674.97 74.1
0 0 -6 1816.44 71.12
0 0 -6 1797.11 74.36
0 0 -6 1728.52 73.39
0 0 -6 1616.53 74.14
0 0 7 0.77 5.16
0 0 7 -0.62 1.88
0 0 -7 0.63 3.04
0 0 -7 0.47 3.17
0 0 7 -0.98 3.83
0 0 -7 0.56 4.44
0 0 -7 -0.56 4.17
0 0 8 39.32 3.26
0 0 -8 36.37 6.04
0 0 8 37.48 6.87
0 0 8 35.83 3.12
0 0 -8 45.81 8.71
0 0 -8 43.86 7.21
0 0 -8 35.88 7.42
0 0 8 38.78 3.02
0 0 9 -1.97 5.25
0 0 -9 -6.67 5.66
0 0 9 -0.3 2.43
0 0 9 2.02 2.16
0 0 9 0.19 2.36
0 0 -9 0.84 6.55
0 0 -9 -2.86 6.29
0 0 -10 128.69 13.58
0 0 -10 135.72 12.72
0 0 -10 126.73 14.07
0 0 10 126 7.02
0 0 10 142.25 13.17
0 0 10 132.52 6.93
0 0 10 142.68 15.21
0 0 11 -4.75 7.12
0 0 11 0.72 2.72
0 0 11 -0.92 5.14
0 0 11 0.28 2.73
0 0 11 2.48 2.84
0 0 11 2.09 2.84
0 0 11 0.33 2.24
0 0 11 1.7 2.38
0 0 11 2.65 2.63
0 0 11 0.4 2.98
0 0 -11 5.07 6.97
0 0 -11 -7.83 7.92
0 0 12 372.7 16.28
0 0 -12 362.1 25.9
0 0 12 366.49 16.58
0 0 12 399.55 16.74
0 0 12 362.84 16.49
0 0 12 341.6 15.98
0 0 12 369.47 16.49
0 0 12 361.36 16.29
0 0 -12 368.46 16.15
0 0 12 345.74 16.37
0 0 -12 387.89 26.58
0 0 -12 391.88 27.49
0 0 -13 -6.99 8.71
0 0 13 -0.31 3.82
0 0 13 -0.79 3.37
0 0 13 1.74 3.17
0 0 13 0.16 3.05
0 0 13 0.53 3.01
0 0 13 -0.46 3.13
0 0 -13 1.62 2.26
0 0 -13 1.31 8.56
0 0 -13 -1.31 7.95
0 0 -13 7.75 7.23
0 0 -13 2.43 8.99
0 0 14 91.6 6.28
0 0 14 93.74 6.68
0 0 14 85.79 5.93
0 0 14 90.97 6.11
0 0 14 88.04 5.82
0 0 -14 72.99 12.55
0 0 -14 97.87 14.35
0 0 -14 81.1 13.29
0 0 14 89.96 5.57
0 0 14 89.29 5.21
0 0 15 2.03 2.63
0 0 15 5.93 3.39
0 0 15 0.72 3.88
0 0 15 1.14 2.85
0 0 15 1.7 2.86
0 0 -15 -0.33 2.24
0 0 -15 1.45 2.68
0 0 -15 -2.47 7.49
0 0 -15 -3.29 7.55
0 0 16 292 13.52
0 0 -16 312.23 22.89
0 0 -16 270.05 12.78
0 0 -16 314.02 22.77
0 0 17 4.39 2.3
0 0 17 0.97 2.89
0 0 -17 4.51 6.21
0 0 17 1.23 2.14
0 0 -17 0.65 2.01
0 0 -17 2.1 2.05
0 0 -17 7.13 6.65
0 0 18 30.6 2.3
0 0 -18 26.67 2.53
0 0 -18 31.54 2.47
0 0 -18 28.4 2.38
0 0 18 33.82 3.01
0 -1 0 1.95 0.7
0 -1 1 2897.84 103.46
0 1 1 2310.65 103.81
0 1 -1 2857.93 103.84
0 -1 1 2337.58 103.71
0 -1 -1 2605.49 104.14
0 -1 -1 2831.79 103.89
0 1 1 2331 103.65
0 -1 1 2404.58 103.83
0 1 -2 225.26 9.53
0 1 2 180.95 10.45
0 1 2 171.26 10.08
0 -1 2 184.86 10.36
0 -1 2 225.51 9.22
0 -1 2 180.65 10.51
0 -1 -2 182.63 9.84
0 -1 2 218.18 9.47
0 1 -3 69.4 4.65
0 1 3 51.82 6.1
0 1 -3 76.03 4.83
0 -1 -3 44.54 4.8
0 1 3 52.42 5.78
0 -1 3 71.85 6.52
0 -1 3 71.45 4.8
0 -1 3 67 4.32
0 -1 3 55.3 6.55
0 1 3 56.64 5.61
0 1 -4 1377.65 56.01
0 -1 4 1252.7 57.73
0 1 4 1373.73 58.25
0 -1 4 1340.94 55.13
0 1 -4 1366.89 55.92
0 1 4 1434.4 56.75
0 1 4 1312.58 57.53
0 -1 4 1288.93 55.57
0 -1 4 1171.64 57.68
0 -1 -4 1338.6 55.71
0 1 -4 1301.08 55.38
0 1 -4 1286.33 54.07
0 1 -4 1340.84 55.39
0 1 4 1352.88 56.65
0 -1 -5 6471.11 257.05
0 1 -5 6715.99 256.58
0 1 5 6305.39 259.01
0 -1 5 6493.42 255.62
0 1 -5 6645.75 256.69
0 -1 5 6077.05 259.05
0 -1 5 6209.41 256.13
0 1 5 6212.45 257.18
0 1 5 6513.09 257.03
0 1 -5 6331.2 255.83
0 1 5 6191.95 258.18
0 -1 5 6295.47 258.74
0 1 -5 6496.54 255.48
0 1 -5 6210.05 254.26
0 -1 -5 5945.28 255.61
0 1 -6 -1.67 2.92
0 -1 -6 2.41 3.74
0 -1 -6 1.55 4.15
0 1 -6 0.88 3.13
0 -1 6 -0.84 3.35
0 1 6 -1.15 4.83
0 1 6 -4.14 3.37
0 1 -6 2.23 2.96
0 -1 -6 2.78 1.5
0 1 6 1.03 4.18
0 1 6 1.3 4.59
0 -1 6 -0.68 3.04
0 -1 -6 0.99 3.17
0 -1 6 1.88 5.38
0 1 -6 2.75 2.63
0 -1 6 1.38 4.46
0 -1 -7 279.84 15.84
0 -1 -7 244.25 16.51
0 1 -7 271.54 16.38
0 -1 -7 291.99 17.03
0 1 -7 248.86 15.61
0 -1 -7 270.47 14.69
0 1 7 292.98 18.46
0 1 -7 254.31 13.47
0 -1 7 295.17 15.56
0 1 7 248.98 11.33
0 1 7 283.13 16.73
0 1 -7 251.17 15.11
0 -1 7 249.91 18.07
0 -1 7 248.24 11.42
0 1 -8 780.39 41.89
0 1 8 878.52 37.25
0 1 8 890.94 43.7
0 -1 8 846.78 41.97
0 -1 -8 807.27 42.32
0 -1 8 878.96 37.35
0 1 -8 940.41 45.14
0 -1 -8 937.57 45.06
0 1 8 901.75 37.22
0 -1 8 954.71 37.18
0 1 8 953.77 37.33
0 -1 -8 928.64 44.7
0 -1 -8 959.35 44.25
0 -1 -8 967.99 42.71
0 1 -8 928.24 43.47
0 1 -8 875.51 42.94
0 1 -8 933.34 43.89
0 -1 9 665.61 35.76
0 1 -9 596.18 35.38
0 -1 9 727.52 40.19
0 -1 9 712.62 30.32
0 1 9 749.02 30.27
0 1 9 798.67 40.48
0 1 -9 705.84 38.13
0 -1 -9 737.29 38.58
0 1 9 704.28 30.09
0 1 9 747.46 30.27
0 1 9 782.27 30.42
0 -1 9 713.12 30.2
0 1 -9 745.85 37.2
0 -1 -9 755.79 37.99
0 -1 10 212.46 16.49
0 -1 10 230.37 10.98
0 1 10 233.34 10.94
0 1 10 219.32 17.9
0 1 10 249.66 19.49
0 -1 10 261.29 20.39
0 1 10 237.19 10.9
0 -1 -10 241.27 10.61
0 1 -10 251.85 19.36
0 -1 -10 233.24 18.7
0 -1 10 228.64 10.68
0 1 10 237.77 11.12
0 -1 10 233.91 10.88
0 -1 -10 238.96 17.84
0 1 -10 239.61 18.61
0 -1 -10 237.58 19.15
0 1 11 128 14.25
0 -1 11 154.02 8.05
0 1 11 176.43 16.65
0 1 11 152.51 7.92
0 -1 -11 147.22 15.08
0 -1 11 195.51 17.97
0 1 11 163.06 8.2
0 -1 11 151.5 8.24
0 -1 11 150.76 8.23
0 1 11 167.32 8.37
0 -1 11 152.76 8.03
0 1 11 162.18 8.16
0 -1 11 142.36 7.64
0 -1 11 158.5 8.21
0 1 11 166.12 8.16
0 -1 11 147.67 8.03
0 1 11 165.03 7.93
0 1 11 153.89 8.22
0 -1 11 136.89 7.86
0 -1 -11 171.4 16.9
0 1 -11 155.52 15.79
0 -1 -11 139.67 14.16
0 -1 -11 156.62 15.95
0 1 -11 166.16 15.75
0 -1 -11 146.15 15.46
0 -1 -12 482.55 30.2
0 -1 12 459.17 20.37
0 1 12 441.18 20.25
0 1 12 491.24 20.77
0 -1 12 509.79 20.98
0 1 12 493.58 20.78
0 -1 12 514.19 20.97
0 1 12 485.24 20.63
0 -1 12 485.03 20.64
0 1 12 421.36 20.03
0 -1 12 436.14 20.12
0 -1 12 473.31 20.47
0 1 12 462.86 20.58
0 1 12 491.45 20.67
0 -1 12 480.48 20.68
0 1 12 469.82 20.33
0 1 -12 495.36 20.29
0 1 12 447.59 20.57
0 -1 12 432.94 20.43
0 -1 -12 459.6 30.98
0 1 -12 452.19 29.62
0 -1 -12 473.86 30.75
0 1 -12 466.32 31.05
0 1 -13 4.9 8.36
0 -1 -13 16.53 8.58
0 -1 13 14.29 3.96
0 1 13 12.61 3.76
0 -1 13 17.41 3.63
0 1 13 12.38 3.52
0 -1 13 13.47 3.84
0 1 13 11.72 2.99
0 1 13 12.02 3.4
0 -1 13 12.19 3.17
0 -1 13 15.05 3.25
0 1 13 13.26 3.11
0 -1 -13 11.9 2.74
0 1 13 6.71 3.21
0 1 -13 10.13 2.66
0 -1 -13 16.75 8.78
0 -1 -13 11.3 7.55
0 -1 -13 5.88 7.6
0 1 -13 15.89 9.12
0 1 -13 -1.25 8.78
0 1 -13 -3.26 8.59
0 1 -13 18.65 8.8
0 1 14 24.59 3.99
0 -1 14 22.27 4.36
0 -1 14 32.6 4.86
0 -1 14 25.58 3.8
0 1 14 32.7 3.95
0 1 14 30.12 2.98
0 -1 14 21.26 2.92
0 1 14 26.6 3.58
0 -1 14 24.81 3.91
0 1 14 27.01 3.87
0 -1 14 28.43 3.8
0 -1 -14 25.77 10.39
0 1 -14 32.25 10.15
0 -1 -14 20.02 8.65
0 -1 -14 19.55 8.73
0 1 -14 30.4 10.26
0 1 14 29.02 3.45
0 -1 -14 22.52 8.41
0 1 -14 43.56 10.84
0 -1 14 29.43 3.52
0 -1 15 58.33 4.16
0 1 15 53.61 3.99
0 1 15 45.46 4.36
0 1 15 50.09 5.08
0 -1 15 49.3 4.75
0 -1 15 55.33 5.44
0 -1 15 54.52 4.48
0 1 15 40.8 3.91
0 -1 15 48.22 4.21
0 -1 15 56.56 4.45
0 1 15 50.81 4.42
0 1 -15 38.63 4.03
0 -1 -15 48.2 3.8
0 -1 -15 47.36 4.07
0 -1 -15 50.09 10.87
0 1 -15 48.05 10.5
0 -1 -15 53.52 10.49
0 1 -15 40.95 10.97
0 -1 16 187.22 8.86
0 1 16 169.66 8.6
0 1 -16 142.82 15.8
0 -1 -16 140.87 15.77
0 -1 -16 143.46 7.72
0 -1 -16 142.95 7.36
0 1 -16 146.77 7.68
0 1 -16 155.75 15.95
0 -1 -16 146.4 15.64
0 -1 17 206.1 9.67
0 1 17 211.4 9.66
0 -1 17 183.51 8.95
0 -1 -17 206.23 9.14
0 1 -17 253.14 18.03
0 -1 -17 225.79 17.22
0 -1 17 189.78 8.94
0 -1 -17 219.32 9.18
0 1 -17 198.28 9
0 -1 -17 195.69 9.05
0 1 -17 205.97 9.12
0 1 -17 210.58 16.89
0 -1 -17 210.95 16.85
0 1 18 94.54 4.26
0 -1 18 98.43 4.29
0 1 -18 91.53 4.46
0 -1 -18 84.36 4.29
0 1 -18 77.16 4.16
0 -1 -18 80.6 4.29
0 -1 -18 78.73 4.34
0 1 -18 76.86 4.29
0 1 18 80.52 4.76
0 -1 18 85.13 4.82
0 -1 18 66.9 4
0 -2 0 231.43 11.24
0 2 0 226.31 11.36
0 2 0 259 10.34
0 2 -1 82.47 4.62
0 2 1 66.88 4.28
0 -2 1 80.31 4.33
0 -2 1 75.1 4.32
0 2 1 64.02 4.13
0 2 -1 94.85 5.1
0 -2 1 74.98 4.26
0 -2 1 74.95 3.93
0 -2 -1 74.51 5.27
0 -2 1 93.17 4.19
0 2 2 2193.67 93.6
0 -2 -2 2226.95 92.93
0 -2 -2 2411.71 92.58
0 2 -2 2306.49 92.61
0 2 2 2095.08 92.65
0 2 2 1997.77 92.26
0 2 -2 2346.32 91.72
0 2 -2 2434.15 91.87
0 -2 2 2214.24 92.65
0 -2 -2 2266.57 93.15
0 -2 2 2078.09 92.56
0 -2 2 2419 91.82
0 -2 -3 488.45 22.98
0 2 -3 491.89 19.99
0 -2 -3 527 22.73
0 2 -3 509.86 21.56
0 2 3 486.39 23.29
0 -2 3 408.67 23.04
0 2 -3 463.66 21.39
0 2 -3 478.6 22.27
0 -2 -3 490.11 22.84
0 -2 3 452.09 23.1
0 2 3 461.97 22.71
0 2 -4 523.2 21.77
0 2 -4 530.71 23.66
0 2 -4 488.88 24.17
0 -2 4 516.53 22.9
0 2 4 560.17 25.64
0 -2 4 482.64 25.75
0 2 4 544.3 25.7
0 2 -4 527.3 23.49
0 2 4 551.83 26.23
0 -2 4 475.79 23.33
0 -2 4 496.11 25.88
0 -2 -4 537.87 24.55
0 2 -5 740.96 30.64
0 -2 -5 745.33 34.96
0 -2 -5 695.51 34.05
0 2 -5 786.23 33.87
0 2 5 759.3 34.79
0 2 5 750.87 34.63
0 -2 -5 741.7 33.36
0 -2 5 675.79 35.4
0 2 -5 816.18 33.72
0 2 -5 723.86 33.12
0 -2 5 698.04 31.91
0 2 5 775.19 35.61
0 -2 5 685.76 32.59
0 2 -5 729.15 32.71
0 -2 5 680.34 35.15
0 2 -5 722.95 30.67
0 2 -6 45.06 3.65
0 -2 -6 58.46 7.41
0 2 -6 51.26 5.96
0 2 -6 51.17 5.29
0 -2 -6 47.96 6.59
0 -2 -6 58.1 7.32
0 -2 6 42.02 5.64
0 2 -6 58.95 6.31
0 -2 6 52.94 7.84
0 2 6 35.86 6.12
0 2 6 50.69 7.17
0 2 -6 60.73 5.98
0 2 -6 42.18 3.71
0 2 6 49.64 7.45
0 -2 -6 49.72 5.79
0 2 -6 40.31 5.11
0 -2 6 45.33 4.95
0 -2 7 535.54 21.73
0 2 -7 467.54 26.27
0 -2 -7 518.23 28.03
0 2 -7 566.5 25.67
0 -2 -7 543.97 27.22
0 2 -7 577.15 27.58
0 -2 -7 539.44 28.27
0 2 -7 533.72 25.47
0 2 7 511.19 21.98
0 -2 -7 579.01 26.43
0 2 7 569.53 29.82
0 -2 7 480.41 29.48
0 -2 7 521.96 22.17
0 2 -7 523.75 26.45
0 -2 7 531.97 25.54
0 2 7 551.49 28.23
0 2 8 86.74 9.93
0 -2 8 48.57 6.65
0 -2 8 56.02 4.04
0 2 -8 47.47 6.62
0 2 8 69.7 3.95
0 -2 -8 59.51 6.93
0 -2 8 56.38 3.35
0 2 8 65.73 3.91
0 -2 8 53.53 3.54
0 -2 -8 67.52 9.77
0 2 -8 46.3 7.56
0 2 -8 47.37 7.51
0 -2 -8 66.47 8.22
0 -2 -8 62.26 8.72
0 2 -8 55.47 9.08
0 -2 -8 73.45 9.36
0 2 9 1260.99 56.62
0 2 -9 965.43 52.18
0 -2 9 1133.74 46.65
0 -2 -9 1177.2 54.15
0 -2 9 1262.59 58.32
0 2 9 1104.75 46.42
0 2 -9 1198.39 55.34
0 -2 -9 1192.3 55.76
0 -2 9 1135.55 46.24
0 2 9 1150.99 46.51
0 -2 -9 1149.77 46.21
0 2 9 1120.07 46.34
0 -2 9 1146.49 46.38
0 -2 -9 1124.53 54.4
0 -2 -9 1186.68 54.65
0 -2 10 99.69 13.42
0 -2 10 100.67 5.93
0 2 10 102.39 5.68
0 2 10 90.53 11.47
0 2 10 104.66 12.75
0 -2 -10 92.44 11.03
0 2 10 101.87 5.81
0 -2 -10 105.48 5.53
0 -2 -10 106.29 5.27
0 2 -10 117.95 12.99
0 -2 10 95.48 5.44
0 2 10 109.59 6.09
0 -2 10 90.86 5.61
0 2 -10 83.61 11.13
0 -2 -10 107.24 12.56
0 -2 -10 89.29 12.34
0 -2 -10 108.15 12.3
0 -2 -10 111.79 12.23
0 2 -11 425.97 27.25
0 -2 -11 355.03 25.22
0 -2 -11 357.08 26.36
0 -2 -11 356.66 25.82
0 2 -11 392.2 27.13
0 2 11 334.62 25.53
0 -2 11 398.64 18.11
0 -2 -11 406.13 26.31
0 2 11 373 17.87
0 -2 11 443.07 18.6
0 2 11 464.66 18.39
0 -2 11 454.18 18.28
0 2 11 443.82 18.44
0 2 11 437.51 18.28
0 -2 11 486.46 18.8
0 -2 11 380 17.81
0 2 11 431.64 18.32
0 2 11 415.54 18.21
0 2 11 425.38 18
0 -2 11 434.56 18.31
0 -2 11 401.91 18.27
0 2 11 378.58 18.16
0 -2 -11 391.29 17.68
0 2 11 375.34 17.99
0 -2 12 20.66 3.26
0 2 12 17.05 7.22
0 2 12 17.4 2.92
0 -2 -12 10.1 7.45
0 -2 12 24.39 4.07
0 2 12 18.63 3.63
0 -2 12 21.5 3.6
0 2 12 22.17 3.73
0 -2 12 24.31 4.02
0 2 12 21.81 3.79
0 -2 12 18.41 2.81
0 2 12 21.14 3.22
0 2 12 16.78 3.33
0 -2 12 16.96 3.52
0 2 12 21.07 3.53
0 -2 12 21.25 3.45
0 2 12 17.97 3.43
0 -2 -12 24.22 8.67
0 2 -12 15.64 7.76
0 2 -12 17.22 8.9
0 2 -13 1689.11 82.16
0 -2 -13 1728.55 80.01
0 2 13 1735.84 69.43
0 -2 13 1649.41 69.71
0 -2 13 1731.83 69.77
0 -2 13 1662 69.48
0 2 13 1734.97 69.41
0 2 13 1699.36 69.55
0 2 13 1685.89 69.18
0 2 13 1758.46 69.52
0 -2 13 1669.65 69.58
0 -2 13 1674.71 69.43
0 2 13 1674.55 69.46
0 -2 -13 1705.41 69.24
0 -2 -13 1747.96 82.4
0 2 -13 1799.94 84.24
0 -2 -13 1616.25 80.37
0 -2 -13 1661.74 80.53
0 2 -13 1613.76 82.16
0 2 14 5.06 3.36
0 -2 14 3.9 4.03
0 -2 14 1.98 3.74
0 -2 14 2.48 3.48
0 -2 14 1.35 2.29
0 -2 14 -0.16 3.37
0 2 14 7.91 2.78
0 -2 14 2.24 2.97
0 2 14 -1.18 3.03
0 2 14 5.59 3.29
0 2 -14 -1.28 8.45
0 2 -14 6.69 9.02
0 -2 -14 6.81 7.49
0 -2 -14 6.61 7.58
0 -2 -14 3.81 8.48
0 2 -14 -6.77 9.86
0 2 14 8.69 2.88
0 -2 14 5.3 2.96
0 -2 15 22.82 2.98
0 2 15 26.4 3.01
0 -2 15 19.47 4.66
0 -2 15 15.84 4.07
0 2 15 16.72 3.99
0 -2 15 17.15 3.52
0 2 15 11.55 3.44
0 2 15 20.51 3.21
0 -2 15 22.52 3.46
0 -2 15 15.09 3.27
0 -2 -15 18.83 2.8
0 2 -15 20.36 3.07
0 -2 -15 21.44 3.18
0 -2 -15 21.97 7.75
0 2 -15 29.66 9.55
0 2 -15 8.72 7.98
0 -2 -15 32.56 10.39
0 -2 15 19.18 2.61
0 2 -15 20.94 9.89
0 2 16 26.76 3.95
0 -2 16 22.8 3.91
0 2 -16 19.3 9.22
0 -2 -16 28.42 8.8
0 -2 -16 23.42 3.11
0 2 -16 22.54 2.97
0 -2 -16 24.53 2.8
0 2 -16 14.05 7.11
0 -2 -16 31.04 9.12
0 -2 17 524.87 21.56
0 2 17 522.41 21.49
0 -2 17 493.53 21.05
0 -2 -17 507 21
0 2 -17 465.25 29.12
0 -2 -17 503.86 29.31
0 -2 17 506.12 21.02
0 2 17 519.12 21.12
0 2 -17 470.84 20.91
0 -2 -17 514.74 21.09
0 2 -17 497.53 21.06
0 -2 -17 473.15 20.78
0 -2 -17 489.65 21.06
0 -2 -17 524.16 29.8
0 2 -17 465.74 28.77
0 2 18 5.35 1.55
0 -2 18 5.67 1.55
0 2 -18 4.39 2
0 -2 -18 5.07 1.64
0 -2 -18 4.88 1.69
0 2 -18 5.3 1.61
0 -2 -18 4.63 1.69
0 2 18 4.51 2.24
0 -2 18 7.5 2.25
0 -2 18 6.34 1.77
0 3 0 -0.21 2.14
0 -3 0 0.94 2
0 3 0 3.9 0.92
0 3 -1 1623.71 66.35
0 3 -1 1580.8 65.3
0 -3 1 1697.24 64.81
0 -3 -1 1585.44 66.98
0 -3 1 1523.03 65.26
0 -3 1 1668.97 65.19
0 3 1 1518.26 64.92
0 3 -2 554.9 25.33
0 3 2 562.18 26.66
0 3 -2 586.78 24.47
0 3 -2 563.12 25.93
0 -3 2 557.94 25.2
0 3 2 565.56 25.33
0 -3 2 554.81 24.87
0 -3 2 563.63 25.07
0 -3 -2 660.07 27.05
0 3 2 554.9 25.02
0 3 3 764.8 34.38
0 -3 -3 802.89 34.37
0 3 3 725.37 35.18
0 3 -3 822.47 32.78
0 3 3 704.05 33.85
0 3 3 664.23 33.25
0 -3 3 718.81 34.04
0 3 -3 749.9 33.97
0 -3 -3 766.02 33.52
0 3 -3 797.14 32.67
0 -3 -3 778.47 34.59
0 -3 3 769.34 32.72
0 -3 3 731.28 33.86
0 -3 -4 1759.73 75.53
0 3 -4 1935.57 74.22
0 3 -4 1730.75 75.37
0 -3 -4 1785.07 75.46
0 3 4 1650.4 75.09
0 3 4 1768.26 76.04
0 3 -4 1775.79 74.1
0 -3 4 1767.86 76.32
0 -3 4 1737.47 76.04
0 -3 -4 1825.65 75.02
0 3 -5 372.68 18.99
0 3 -5 397.05 20.16
0 3 -5 356.95 16.21
0 -3 -5 368.49 20.49
0 -3 -5 388.41 20.41
0 3 -5 378.74 18.96
0 -3 -5 367.06 21.16
0 3 5 404.78 21.25
0 3 -5 449.24 19.49
0 3 5 380.68 21.04
0 -3 5 362.9 21.38
0 3 -5 414.91 19.88
0 3 -5 398.07 19.17
0 -3 5 383.41 21.62
0 3 -5 398.52 20.31
0 -3 -5 400.9 19.81
0 3 5 377.22 20.37
0 -3 -5 397.55 20.16
0 3 -6 4.32 2.53
0 -3 -6 6.15 3.83
0 -3 -6 2.39 4.46
0 -3 -6 6.3 4.74
0 3 -6 4.47 3.48
0 -3 -6 -1.13 4.56
0 3 -6 4.78 2.95
0 3 -6 9.8 4.16
0 -3 -6 4.09 3.46
0 3 6 5.52 4.55
0 3 6 7.01 4.89
0 3 -6 5.6 1.79
0 -3 -6 8.47 4.18
0 3 -6 5.28 2.99
0 3 -6 7.44 3.74
0 -3 6 6.39 5.03
0 3 -6 11.64 3.95
0 -3 7 61 3.41
0 -3 -7 70.58 9.34
0 -3 -7 60.44 7.6
0 3 -7 67.27 8.04
0 -3 -7 68.35 8.12
0 -3 -7 80.96 8.9
0 3 -7 66.63 6.99
0 -3 -7 55.37 8.48
0 3 7 71.36 8.83
0 3 7 81.06 9.05
0 3 -7 61.67 6.92
0 3 -7 63.7 7.11
0 -3 -7 63.83 7.21
0 3 7 67.58 3.79
0 -3 -7 65.73 7.63
0 -3 7 65.6 4.11
0 -3 7 68.49 9.79
0 3 -8 2482.96 101.41
0 3 -8 2213.93 99.58
0 -3 -8 2543.5 99.36
0 -3 8 2297.34 93.93
0 3 8 2217.54 93.65
0 -3 8 2305.71 93.54
0 3 -8 2493.59 102.08
0 -3 -8 2335.26 102.25
0 -3 8 2289.34 93.46
0 -3 -8 2360.69 93.58
0 3 8 2392.64 93.76
0 -3 8 2341.99 93.54
0 3 -8 2460.54 101.4
0 -3 -8 2482.56 101.34
0 3 -8 2360.2 98.62
0 -3 -8 2444.49 101.89
0 3 9 217.43 10.54
0 -3 -9 222.79 10.26
0 3 9 225.55 10.35
0 -3 -9 235.35 10.47
0 -3 -9 210.75 15.85
0 -3 9 258.61 20.43
0 3 -9 213.82 16.05
0 3 9 219.77 17.54
0 3 9 257.29 18.34
0 -3 9 257.98 10.99
0 3 9 205.8 10.37
0 -3 -9 210.59 16.94
0 -3 -9 219.39 16.82
0 3 -9 241.27 17.33
0 -3 9 242.65 10.31
0 3 -9 240.88 17.75
0 -3 9 243.73 10.22
0 -3 -9 255.2 18.77
0 -3 -10 136.01 6.97
0 -3 -10 136.33 6.77
0 3 10 142.27 7.21
0 3 10 133.36 6.9
0 -3 10 137.81 6.9
0 -3 -10 151.13 14.46
0 3 -10 128.29 13.74
0 -3 -10 149.93 13.75
0 -3 -10 141.93 14.98
0 3 -10 152.29 14
0 3 10 123.08 13.5
0 -3 -10 146.24 13.24
0 -3 10 133.45 15.49
0 -3 10 146.2 7.51
0 3 10 142.03 7.14
0 3 10 154.39 14.97
0 3 -11 2.15 6.81
0 -3 -11 20.28 8.39
0 -3 -11 25.85 7.63
0 3 11 19.58 7.85
0 3 11 18.05 2.86
0 -3 11 15.94 3.18
0 -3 -11 18.7 6.84
0 -3 11 12.89 3.57
0 3 11 11.38 3.14
0 -3 11 13.75 3.49
0 3 11 14.97 3.38
0 -3 11 15.96 3.22
0 3 11 15.41 3.08
0 -3 11 11.04 2.53
0 3 11 12.43 2.53
0 -3 11 14.05 2.9
0 3 11 16.3 3.03
0 3 11 15.84 3.08
0 -3 11 14.29 3.24
0 3 11 17.74 3.3
0 -3 -11 15.22 2.27
0 -3 -11 11.18 2.39
0 3 11 11.53 2.99
0 -3 -12 1419.05 69.59
0 3 -12 1462.8 71.52
0 3 12 1436.04 58.93
0 -3 -12 1468.79 68.89
0 -3 12 1474.43 59.21
0 3 12 1344.5 69.18
0 -3 12 1459 59.21
0 -3 12 1447.4 59.6
0 -3 12 1538.92 59.74
0 -3 12 1479.34 59.28
0 -3 12 1340.55 58.89
0 3 12 1459.01 58.88
0 -3 12 1488.02 59.38
0 -3 12 1358.13 59.27
0 3 12 1529.58 59.46
0 3 12 1504.65 59.3
0 3 12 1472.39 59.28
0 3 12 1393.29 59.06
0 -3 -12 1374.77 58.73
0 -3 13 48.46 5.59
0 -3 13 47.88 5.21
0 -3 13 45.65 4.92
0 -3 13 44.03 4.65
0 -3 13 42.47 4.52
0 3 13 53.18 4.16
0 3 13 52.54 4.55
0 3 13 63.07 4.73
0 -3 13 43.9 4.54
0 3 13 54.59 4.33
0 -3 -13 52.73 4.14
0 3 -13 41.49 10.86
0 3 -13 54.69 11.91
0 -3 -13 61.42 12.59
0 -3 -13 63.35 11.47
0 -3 -13 52.31 10.63
0 -3 14 1428.79 58.56
0 -3 14 1352.16 58
0 -3 14 1324.34 57.67
0 -3 14 1305.61 57.32
0 3 14 1413.37 57.7
0 -3 14 1392.57 57.68
0 3 14 1399.85 57.29
0 3 14 1431.55 57.78
0 -3 14 1363.91 57.78
0 3 -14 1376.86 70.64
0 -3 -14 1406.04 70.19
0 -3 -14 1398.73 68.03
0 3 -14 1529.6 72.12
0 3 -14 1409.67 71.32
0 3 14 1530.22 57.52
0 -3 14 1504.94 57.68
0 3 15 8.38 2.57
0 -3 15 12.5 2.78
0 -3 15 5.41 3.78
0 3 15 11.72 3.7
0 -3 15 9.04 4.02
0 -3 15 9.08 3.43
0 -3 15 6.04 3.18
0 3 15 5.24 3.04
0 -3 15 8.05 2.97
0 3 15 5.56 2.71
0 3 15 3.84 2.81
0 -3 15 7.26 2.31
0 3 -15 15.94 8.77
0 -3 -15 7.04 2.89
0 -3 -15 8.97 2.69
0 3 15 5.19 2.87
0 3 -15 13.39 2.9
0 3 -15 6.11 8.58
0 3 -15 11.19 8.72
0 -3 -15 4.73 7.98
0 3 16 90.07 5.62
0 -3 -16 60.73 10.89
0 3 -16 68.26 11.43
0 3 16 69.16 4.31
0 -3 -16 71.99 4.77
0 3 -16 67.56 4.63
0 3 -16 71.36 4.53
0 -3 -16 74.28 4.52
0 -3 -16 55.44 10.37
0 3 -16 76.53 11.5
0 -3 17 66.11 4.61
0 3 17 66.85 4.83
0 -3 17 75.05 5.03
0 -3 -17 72.99 4.39
0 -3 -17 73.35 9.81
0 3 -17 60.92 10.2
0 -3 17 76.19 4.48
0 3 17 80.08 4.54
0 -3 -17 77.8 4.39
0 3 -17 64.8 4.09
0 -3 -17 73.89 4.11
0 -3 -17 80.35 4.48
0 3 -17 68.78 4.25
0 -3 -17 80.16 10.36
0 3 -17 78.45 10.63
0 -3 18 242.41 9.57
0 3 18 238.91 9.53
0 -3 -18 212.11 9.43
0 -3 -18 224.05 9.71
0 -3 -18 227.84 9.68
0 3 -18 206.87 9.58
0 3 18 230.74 9.95
0 -3 18 218.35 9.84
0 -3 18 193.55 9.52
0 4 0 2226.54 92.54
0 4 0 2165.87 92.07
0 -4 0 2113.65 91.8
0 4 0 2291.72 89.83
0 4 -1 1364.72 58.39
0 4 -1 1284.84 57.06
0 -4 1 1242.62 57.06
0 -4 -1 1364.32 59.09
0 -4 1 1407.4 56.76
0 -4 -1 1464.41 55.77
0 4 -2 1050.7 46.07
0 4 2 1148.01 48.85
0 4 2 1130.38 48.8
0 4 -2 1097.84 47.79
0 -4 -2 1134.15 46.24
0 -4 -2 1231.59 49.37
0 -4 2 1112.33 46.9
0 4 2 1057.26 46.55
0 -4 2 1125.4 46.22
0 4 -3 2693.7 118.3
0 4 3 2941.03 122.08
0 4 3 2954.51 121.41
0 4 -3 2945.88 120.49
0 4 -3 2807.11 121.18
0 4 -3 2970.62 119.25
0 -4 3 3059.3 119.61
0 -4 -3 3114.73 121.81
0 4 3 2875.74 120.18
0 -4 3 2991.83 119.92
0 4 -3 3020.96 119.16
0 -4 -4 5465.56 220.03
0 4 -4 5289.74 218.43
0 -4 -4 5303.75 219
0 -4 -4 5206.31 220.02
0 4 -4 5523.57 217.43
0 4 4 5380.01 218.96
0 4 -4 4987.64 219.24
0 -4 4 5253.84 217.47
0 -4 -4 5599.32 218.27
0 -4 4 5298.87 218.83
0 -4 -4 5466.18 219.48
0 4 -4 5563.1 217.49
0 -4 -5 206.21 13.56
0 -4 -5 210.82 14.65
0 4 -5 207.02 13.05
0 -4 -5 202.6 14.16
0 4 -5 205.33 12.97
0 -4 -5 200.28 14.28
0 -4 -5 226.19 13.05
0 -4 5 228.95 14.5
0 4 5 212.63 14.04
0 4 -5 201.61 14.02
0 4 -5 220.19 12.54
0 4 -5 240.74 12.69
0 4 -5 240.55 13.39
0 -4 -5 200.47 13.57
0 4 -6 597.2 29.03
0 4 -6 585.43 29.82
0 4 -6 576.57 28.35
0 -4 -6 628.42 31.26
0 -4 -6 648.42 30.31
0 -4 -6 633.63 31.3
0 -4 6 577.74 24.23
0 4 6 640.05 31.01
0 4 -6 573.77 28.64
0 4 6 682.8 31.61
0 -4 6 600.22 31.38
0 -4 -6 658.29 29.96
0 4 -6 632.73 28.81
0 4 -6 625.64 29.63
0 -4 -6 620.88 29.19
0 4 6 578.13 24.42
0 4 -6 619.5 30.37
0 -4 7 13.82 2.17
0 -4 7 14.04 1.67
0 -4 -7 8.46 6.38
0 -4 -7 14.44 5.33
0 4 -7 16.15 6.04
0 4 -7 17.08 4.49
0 4 -7 10.12 4.95
0 -4 -7 18.17 6.47
0 4 -7 11.57 4.29
0 4 7 17.38 6.26
0 4 -7 17.08 5.13
0 -4 7 10.09 5.75
0 4 7 15.48 2.08
0 4 7 17.27 5.96
0 -4 -7 8.33 4.25
0 4 -7 17.81 4.64
0 -4 -7 19.85 5.27
0 -4 7 14.48 2.51
0 4 7 18.52 2.28
0 -4 8 255.79 11
0 -4 8 262.07 10.76
0 4 -8 268.58 17.89
0 -4 -8 251.67 18.34
0 -4 -8 238.51 16.71
0 4 -8 246.12 17.34
0 4 -8 238.54 15.78
0 -4 -8 255.03 18.1
0 4 -8 224.29 16.09
0 4 8 233.51 10.95
0 -4 -8 227.25 15.66
0 -4 8 245.89 11.36
0 4 -8 247.16 17.1
0 4 8 230.38 10.84
0 -4 -8 251.6 11.09
0 4 8 241.63 11.06
0 -4 -8 258.6 10.93
0 -4 9 1162.97 46.71
0 -4 9 1109.48 46.57
0 -4 -9 1155.63 56.27
0 -4 -9 1133.36 46.63
0 -4 -9 1143.97 46.78
0 4 9 1177.34 46.86
0 4 9 1157.96 46.64
0 -4 -9 1160.01 55.74
0 -4 9 1179.65 58.59
0 4 -9 1151.22 55.42
0 4 9 1132.58 46.72
0 4 -9 1002.03 53.69
0 -4 9 1147.82 47.11
0 4 9 1225.41 56.31
0 4 9 1212.1 56.01
0 -4 -9 1173.5 53.73
0 4 10 324.6 14.76
0 -4 -10 342.81 21.55
0 -4 10 354.81 15.32
0 4 10 351.44 23.67
0 4 10 308.61 22.93
0 -4 10 370.47 26.36
0 -4 10 337.49 15.39
0 -4 10 344.6 14.72
0 4 10 351.95 15.09
0 4 10 333.22 14.92
0 -4 -10 336.06 14.82
0 4 10 325.58 14.6
0 -4 -10 331.12 14.6
0 -4 -10 385.78 23.29
0 4 -10 327.02 23.42
0 -4 -10 305.25 23.11
0 -4 -10 353.51 23.46
0 -4 -11 2.18 7.78
0 4 -11 5.38 6.78
0 4 -11 1.29 8.61
0 -4 -11 12.54 7.27
0 4 11 4.14 6.67
0 -4 11 6.59 2.88
0 4 11 5.94 2.49
0 -4 -11 -0.84 5.85
0 -4 11 3.22 3.41
0 -4 11 5.03 2.98
0 -4 11 2.15 2.81
0 -4 11 2.4 3.27
0 4 11 3.04 2.69
0 -4 11 0.88 2.06
0 -4 11 1.78 2.47
0 4 11 2.48 2.6
0 4 11 3.99 2.38
0 -4 11 4.11 3.12
0 4 11 7.95 2.69
0 4 11 4.5 2.86
0 4 11 4.67 2.61
0 -4 -11 3.23 2.34
0 -4 -11 6.09 2.11
0 4 11 1.94 2.1
0 -4 -12 3.08 6.99
0 -4 -12 4.64 8.2
0 4 -12 -1.23 8
0 4 12 3.16 2.42
0 -4 -12 5.37 6.85
0 -4 12 3.84 2.65
0 4 12 -2.16 5.76
0 -4 12 5.14 3.96
0 -4 12 3.65 3.74
0 -4 12 3.11 3.12
0 -4 12 6.07 3.25
0 -4 12 5.3 3.35
0 -4 12 6.44 2.38
0 -4 12 3.91 3.28
0 -4 12 -0.15 2.76
0 4 12 5.41 2.61
0 4 12 2.64 3
0 4 12 9.36 3.13
0 -4 -12 3.5 2.64
0 4 12 5.62 2.69
0 -4 -12 3.9 2.24
0 4 12 2.16 2.76
0 -4 -13 283.16 23.76
0 4 -13 342.9 26.9
0 -4 -13 321.1 24.77
0 4 -13 334.9 26.37
0 -4 -13 331.46 23.74
0 4 13 284.52 22.78
0 -4 13 329.65 16.07
0 -4 13 313.58 15.01
0 -4 13 339.74 15.72
0 -4 13 314.33 15.14
0 -4 13 356.94 15.58
0 -4 13 286.44 14.84
0 -4 13 332.78 15.19
0 4 13 357.89 15.26
0 4 13 349.15 15.12
0 4 13 337.66 14.57
0 -4 -13 328.51 14.83
0 4 13 326.91 14.97
0 -4 -13 316.39 14.47
0 4 14 76.02 4.75
0 -4 14 86.77 5.11
0 -4 14 70.94 6.17
0 -4 14 63.46 5.83
0 -4 14 58.14 5.19
0 4 -14 80.9 13.99
0 -4 14 71.62 4.68
0 4 14 61.23 4.52
0 -4 14 75.17 5.41
0 4 14 65.11 5.17
0 4 14 68.93 5.25
0 4 -14 62.93 4.84
0 -4 -14 45.4 10.69
0 4 -14 75.89 13.65
0 4 -14 75.71 13.79
0 -4 15 51.34 3.93
0 4 15 54.48 3.87
0 -4 15 51.97 5.27
0 -4 15 37.91 4.94
0 4 15 47.83 4.91
0 -4 -15 42.85 4.28
0 -4 15 49.37 4.56
0 4 -15 54.86 12.06
0 -4 15 44.31 3.57
0 4 15 47.72 4.27
0 4 15 37.41 4.01
0 -4 15 45.83 4.35
0 -4 -15 49.25 4
0 4 15 38.02 3.69
0 -4 -15 45.43 4.01
0 4 -15 45.18 3.87
0 4 -15 41.82 11.15
0 -4 -15 51.84 10.9
0 4 -15 49.21 10.92
0 4 -15 48.74 11.54
0 -4 -16 146.26 7.46
0 -4 16 142.09 7.64
0 -4 -16 174.6 15.73
0 4 -16 163.66 16.52
0 4 16 141.98 7.31
0 4 -16 163.69 7.61
0 4 -16 138.7 7.26
0 -4 -16 153.85 7.39
0 -4 -16 145.19 7.5
0 -4 -16 111 13.86
0 4 -16 159.89 15.54
0 -4 17 182.13 9.06
0 4 17 191.88 9.19
0 -4 17 175.02 9.25
0 -4 -17 198.32 8.76
0 -4 -17 207.39 15.59
0 4 -17 174.95 15.66
0 4 17 197.56 8.99
0 -4 17 183.48 8.88
0 -4 -17 193.1 8.83
0 -4 -17 189.07 8.9
0 4 -17 181.29 8.8
0 -4 -17 193.99 8.74
0 4 17 208.38 8.64
0 -4 17 198.37 8.73
0 4 18 35.59 2.32
0 -4 18 39.76 2.35
0 -4 -18 37.03 2.27
0 -4 -18 42.19 2.65
0 4 18 39.64 3
0 4 18 34.62 2.58
0 -4 18 32.18 2.74
0 -4 18 34.69 2.63
0 5 0 2.05 3.74
0 -5 0 0.96 4.07
0 5 0 0.78 4.2
0 -5 1 5138.38 203.46
0 5 -1 5258.72 203.21
0 -5 -1 4873.31 206.09
0 -5 1 4895.16 204.12
0 5 1 4860.38 204.84
0 5 -1 5085.73 205.87
0 -5 2 75.36 5.69
0 5 -2 76.08 7.84
0 -5 -2 103.3 9.22
0 -5 2 79.52 6.45
0 -5 2 91.22 5.24
0 5 2 95.82 5.85
0 5 2 106.85 7.96
0 5 -2 85.06 7.3
0 5 2 93.09 8.53
0 5 2 89.81 8.11
0 5 -2 91.77 7.51
0 5 -2 83.55 5.79
0 5 -3 130.47 10.23
0 -5 3 144.04 8.23
0 -5 -3 148.21 11.01
0 5 3 111.19 8.37
0 -5 3 136.7 8.82
0 -5 -3 130.67 10.99
0 5 3 141.49 10.39
0 5 -3 138.38 9.55
0 5 -3 134.28 9.26
0 5 3 128.57 8.94
0 -5 -3 124.05 8.06
0 5 -3 142.11 7.86
0 -5 -4 8.18 4.67
0 5 4 3.25 3.73
0 -5 4 1.7 2.89
0 5 -4 8.28 3.02
0 -5 4 4.07 3.22
0 5 -4 7.15 2.82
0 5 -4 5.76 3.68
0 5 -4 5.24 3.25
0 5 -4 3.85 2.63
0 5 4 5.84 4.05
0 5 -4 5.71 2.37
0 -5 -4 4.23 4.57
0 -5 -4 -0.56 4.82
0 5 -5 3110.79 139.07
0 5 5 3606.76 138.32
0 5 -5 3484.16 136.52
0 -5 5 3306.91 136.38
0 -5 -5 3728.56 138.97
0 -5 5 3397.28 138.04
0 5 -5 3246.82 136.08
0 -5 -5 3445.17 139.2
0 -5 5 3318.68 132.22
0 5 -5 3018.85 134.45
0 5 -5 3180.69 136.23
0 -5 -5 3346.14 139.38
0 5 -5 3218.12 137.97
0 5 -5 3320.35 138.38
0 -5 -6 4.54 3.72
0 5 6 5.9 4.76
0 5 -6 -4.15 4.31
0 -5 -6 2.81 4.41
0 5 -6 0.45 2.98
0 -5 6 1.97 4.55
0 5 -6 1.35 3.24
0 -5 6 3.56 2.06
0 5 6 3.12 1.65
0 -5 6 1.51 1.88
0 -5 6 2.85 1.3
0 -5 -6 2.03 5.19
0 5 -6 1.18 4.18
0 5 -6 -2.08 3.58
0 5 -6 2.7 2.27
0 -5 -6 3.31 4.12
0 -5 -6 2.01 5.34
0 5 -6 -1.72 3.78
0 -5 7 44.36 2.74
0 -5 7 44.78 3.3
0 -5 -7 37.55 3.2
0 -5 -7 46.3 3.1
0 5 7 38.52 3.05
0 5 7 41.69 2.89
0 5 -7 51.33 6.98
0 5 -7 52.95 6.98
0 5 -7 40.47 5.81
0 -5 -7 40.51 8.2
0 -5 -7 43.13 8.13
0 5 -7 53.67 7.7
0 -5 -7 47.8 7.03
0 -5 -7 44.56 7.3
0 5 7 44.15 7.4
0 5 -7 37.12 7.15
0 -5 7 40.67 3.47
0 -5 -7 44.56 6.19
0 -5 7 62.67 8.73
0 5 -7 48.4 6.39
0 5 -7 42.29 6.49
0 5 7 40.36 3.01
0 5 -7 42.95 6.01
0 5 -8 109.65 10.79
0 5 8 129.19 6.58
0 5 8 152.31 13.4
0 -5 8 130.85 7.14
0 -5 8 129.72 13.58
0 5 -8 135.35 12.44
0 -5 -8 148.39 12.31
0 5 8 126.78 12.41
0 -5 8 130.45 6.79
0 -5 8 126.02 6.38
0 -5 -8 167.29 14.43
0 -5 -8 143.94 6.91
0 5 8 135.04 6.5
0 5 8 141.54 6.53
0 -5 -8 140.07 6.75
0 5 8 148.38 6.86
0 -5 -8 146.27 6.58
0 5 -8 125.75 12.46
0 -5 -8 144.9 12.19
0 -5 -8 171.4 14.2
0 5 -8 116.52 11
0 5 9 913.68 44.88
0 5 -9 901.15 44.76
0 5 9 922.69 44.49
0 -5 9 855.44 35.94
0 5 9 830.39 35.5
0 5 -9 742.06 42.26
0 -5 -9 834.06 41.78
0 -5 9 917.96 47.43
0 -5 -9 869.6 35.53
0 -5 -9 865.56 35.69
0 5 9 877.04 35.43
0 5 9 873.88 35.7
0 -5 9 862.26 35.67
0 -5 9 865.11 35.41
0 -5 -9 870.94 35.36
0 -5 -9 858.78 45
0 -5 -9 911.29 45.03
0 -5 -10 7.28 5.13
0 -5 10 11.45 3.11
0 5 10 7.08 2.55
0 5 10 10.59 6.96
0 -5 10 18.63 3.44
0 -5 10 13.67 2.85
0 -5 10 13.92 3.18
0 -5 10 12.99 3.44
0 -5 10 15.65 3.07
0 -5 10 15.17 2.41
0 -5 10 10.92 2.29
0 5 10 13.23 2.99
0 5 10 12.25 2.69
0 -5 10 13.93 2.84
0 -5 -10 6.87 6.15
0 -5 -10 22.5 8.63
0 5 -10 8.46 6.99
0 5 -10 10.53 7.98
0 -5 -10 11.19 2.55
0 5 10 11.62 2.6
0 5 10 10.37 2.1
0 -5 -10 12.16 2.44
0 5 11 69.36 11.19
0 -5 11 72.13 4.99
0 5 11 75.87 4.65
0 -5 11 59.48 5.37
0 -5 11 59.96 5.39
0 -5 11 69.55 4.99
0 -5 11 80.36 5.64
0 -5 11 73.18 4.47
0 5 11 66.97 5.03
0 -5 11 76.68 5.54
0 5 11 70.91 4.78
0 5 11 68.27 4.72
0 -5 -11 66.24 4.55
0 -5 -11 66.58 4.31
0 5 -11 71.09 12.37
0 -5 -11 84.4 11.25
0 -5 -12 47.03 10.46
0 5 -12 25.93 9.72
0 -5 -12 30.53 9.74
0 5 -12 16.53 9.68
0 5 12 30.15 8.11
0 5 12 35.98 3.51
0 -5 12 34.34 3.95
0 -5 12 38.72 4.84
0 -5 12 37.74 4.25
0 -5 12 38.11 4.68
0 -5 12 44.67 4.24
0 -5 12 41.55 4.68
0 -5 12 41.15 3.4
0 5 12 37.62 4.02
0 -5 12 48.03 4.46
0 5 12 37.65 3.89
0 5 12 42.04 3.9
0 -5 -12 32.15 3.62
0 -5 -12 34.16 3.37
0 5 12 36.13 3.65
0 -5 -12 37.1 3.14
0 -5 -13 127.19 14.91
0 5 -13 117 16.19
0 5 -13 79.7 13.76
0 -5 -13 100.89 14.28
0 -5 13 116.53 6.68
0 5 13 122.28 6.41
0 5 13 89.51 12.29
0 -5 13 112.75 6.92
0 -5 13 124.13 7.83
0 -5 13 107.99 7.67
0 -5 -13 109.26 6.93
0 -5 13 120.53 7.43
0 -5 13 119.07 7.17
0 -5 13 111.4 6.43
0 5 13 124.16 6.97
0 5 13 119.89 6.98
0 -5 13 120.43 7.26
0 5 13 127.41 6.78
0 -5 -13 104.11 6.5
0 5 13 105.13 6.39
0 -5 -13 118.22 6.32
0 5 -14 107.27 14.84
0 -5 -14 93.08 13.4
0 5 -14 103.36 14.7
0 5 14 97.23 5.3
0 -5 14 87.41 5.39
0 -5 14 78.85 6.49
0 -5 14 82.56 6.4
0 -5 -14 73.81 5.59
0 -5 14 80.57 5.98
0 -5 14 82.59 5.25
0 5 -14 66.63 13.99
0 5 14 88.58 5.68
0 -5 14 90.52 5.91
0 5 14 82.5 5.66
0 -5 -14 83.5 5.39
0 5 14 80.75 5.44
0 -5 -14 80.27 5
0 -5 15 79.28 6.06
0 5 15 86.21 5.79
0 -5 15 71.25 6.07
0 -5 -15 84.5 5.38
0 -5 15 78 5.56
0 -5 15 88.3 4.97
0 5 -15 71.85 13.42
0 5 15 89.83 5.61
0 -5 15 91.61 5.7
0 5 15 87.82 5.5
0 -5 -15 81.9 5.23
0 5 15 78.96 5.08
0 5 -15 79.42 5.32
0 -5 -15 82.88 5.31
0 5 -15 70.69 12
0 -5 -15 77.56 11.57
0 -5 16 4.18 3.32
0 -5 16 0.73 3.18
0 -5 -16 6.09 2.54
0 -5 16 3.66 2.87
0 5 -16 1.1 6.78
0 -5 -16 4.45 6.37
0 5 16 2.92 2.65
0 5 16 3.61 2.4
0 -5 16 3.54 2.75
0 -5 -16 0.81 2.05
0 5 -16 4.36 2.44
0 -5 -16 3.21 2.36
0 -5 -16 1.91 6.24
0 5 -16 10.47 8.24
0 -5 17 82.94 4.76
0 -5 -17 88.51 4.55
0 -5 17 77.3 4.74
0 5 17 87.74 4.78
0 -5 17 79.43 4.45
0 5 17 86.68 4.35
0 -5 -17 88.7 4.64
0 -5 -17 93.79 4.81
0 -5 -17 89.09 4.64
0 5 -17 89 4.64
0 -5 17 79.27 5.03
0 -5 17 83.54 5.12
0 5 17 82.54 5
0 5 18 5.42 1.16
0 -5 18 2.32 1.2
0 5 18 4.56 1.58
0 -5 18 2.17 1.8
0 5 18 3.14 1.88
0 -5 -18 5.71 1.66
0 -6 0 3571.33 145.77
0 6 0 3601.56 146.76
0 6 0 3452.25 145.97
0 -6 1 829.09 33.97
0 6 -1 837.8 36.81
0 -6 -1 738.04 36.42
0 -6 1 787.32 34.96
0 6 1 728.1 34.94
0 6 1 755.06 36.78
0 6 -1 839.27 36.98
0 6 -1 817 36.51
0 6 1 699.41 36.49
0 -6 2 1104.18 48.85
0 -6 -2 1228.97 52.51
0 6 -2 1110.56 51.73
0 -6 2 1231.64 48.89
0 -6 -2 1134.4 46.69
0 -6 2 1182.52 50.09
0 6 -2 1198.3 51.62
0 6 -2 1135.4 51.38
0 6 -2 1169.49 49.43
0 6 2 1070.43 51.56
0 6 2 1159.6 51.16
0 6 3 864.23 40.15
0 -6 3 993.69 39.73
0 6 -3 890.76 43.56
0 -6 3 884.51 41.16
0 -6 -3 1055 44.52
0 6 -3 897.61 40.38
0 6 3 951.79 41.85
0 -6 -3 894.45 39.99
0 -6 -3 954.26 43.64
0 6 -3 938.24 42.81
0 6 -3 945.01 43.2
0 6 3 990.59 43.52
0 6 -4 1146.42 50.2
0 -6 -4 1271.24 53.39
0 -6 4 1162.77 50.71
0 6 4 1280.43 51.08
0 6 -4 1086.97 53.28
0 -6 4 1229.74 50.08
0 -6 4 1087.85 46.63
0 -6 4 1165.98 46.45
0 -6 -4 1185.06 52.75
0 6 4 1266.79 50.58
0 6 4 1229.43 52.85
0 -6 -4 1173.94 49.88
0 6 -4 1102.96 53.7
0 -6 -4 1253.14 53.8
0 6 -4 1142.24 52.61
0 6 -4 1101.56 51.58
0 6 -4 1105.22 49.3
0 -6 5 288.68 16.17
0 -6 -5 327.34 18.5
0 6 -5 245.64 17.82
0 6 -5 286.62 15.41
0 6 -5 274.22 15.64
0 -6 5 249.89 15.69
0 6 5 331.55 17.14
0 -6 -5 301.99 18.3
0 -6 5 268.23 11.61
0 6 5 302.78 17.69
0 -6 5 263.22 11.92
0 6 -5 253.14 17.18
0 6 -5 273.94 18.11
0 6 5 327.56 14.95
0 6 -5 270.78 14.42
0 -6 -5 281.86 18.25
0 6 -5 252.32 16.06
0 -6 -5 332.24 16.12
0 -6 -6 1259.37 56.08
0 -6 6 1188.58 48.53
0 -6 6 1180.56 48.17
0 -6 -6 1169.56 48.48
0 -6 -6 1240.12 48.59
0 6 6 1240.96 48.43
0 6 -6 1183.13 54.91
0 -6 -6 1249.33 56.35
0 6 -6 1129.33 55.17
0 6 6 1378.68 55.32
0 6 -6 1113.63 56.28
0 6 -6 1299.78 53.66
0 6 -6 1174.37 53.08
0 -6 6 1291.08 55.04
0 -6 -6 1366.04 55.87
0 6 6 1174.03 48.23
0 -6 6 1129.27 48.39
0 6 7 48.3 3.33
0 6 -7 56.04 7.02
0 -6 7 51.91 3.83
0 6 -7 60.35 7
0 6 7 66.73 8.44
0 -6 7 64.1 8.45
0 6 -7 68.6 8.3
0 -6 -7 53.16 8.31
0 -6 7 62.78 3.26
0 -6 7 57.12 3.82
0 -6 -7 50.99 3.76
0 -6 -7 56.45 3.68
0 6 7 49.96 3.6
0 6 7 55.57 3.37
0 -6 -7 55.59 3.51
0 6 -7 55.62 8.1
0 -6 -7 59.63 9.53
0 6 -7 57.09 8.09
0 6 -7 55.25 7.15
0 -6 -7 49.55 9.44
0 6 -7 31.64 6.75
0 6 -7 57.17 7.98
0 6 8 408.9 23.55
0 6 8 372.85 15.83
0 6 -8 377.73 23.29
0 -6 8 329.2 16.1
0 -6 8 408.54 24.83
0 6 -8 334.12 21.19
0 6 8 457.19 25.03
0 -6 8 353.62 16.16
0 -6 8 350.02 15.7
0 -6 -8 385.37 16.12
0 -6 -8 389.16 16
0 6 8 392.26 15.98
0 6 8 370.6 15.78
0 6 8 375.48 15.74
0 -6 -8 393.55 15.88
0 -6 -8 352.05 23.46
0 -6 -8 391.54 24.22
0 6 -8 358.92 22.54
0 6 -8 315.18 22.85
0 6 -9 911.44 46.82
0 6 9 934.86 46.97
0 6 9 927.84 37.44
0 -6 9 884.52 37.83
0 -6 -9 933.25 45.02
0 6 9 927.93 37.34
0 -6 -9 910.94 37.52
0 -6 -9 927.9 37.67
0 6 9 864.94 37.29
0 6 9 920.23 37.59
0 -6 9 897.95 37.37
0 -6 9 933.15 37.84
0 -6 -9 926.82 37.27
0 -6 -9 919.76 37.38
0 6 -9 893.09 47.32
0 6 -9 931.52 45.6
0 -6 -9 928.76 47.15
0 -6 -9 898.1 46.91
0 6 -9 867.5 46.85
0 -6 10 528.22 23.01
0 6 10 537.15 22.57
0 6 10 544.23 32.07
0 6 -10 532.11 32.57
0 -6 -10 533.85 22.55
0 6 10 560.06 22.71
0 -6 -10 523.35 22.72
0 -6 10 484.47 23.04
0 -6 10 539.4 23.59
0 -6 10 542.89 23.17
0 -6 10 535.8 22.8
0 -6 10 539.51 22.53
0 -6 10 546.56 22.81
0 6 10 523.92 22.85
0 -6 10 579.42 22.87
0 6 10 542.49 23.05
0 -6 10 541.83 23.46
0 -6 -10 503.64 22.29
0 6 -10 530.5 33.36
0 6 -10 551.89 33.08
0 -6 -10 527.69 32.26
0 -6 11 50.69 4.39
0 6 11 54.25 4.14
0 6 11 34.41 9.07
0 -6 11 71.54 5.51
0 -6 11 70.69 5.41
0 -6 11 70.46 4.81
0 -6 11 76.72 5.29
0 -6 -11 75.92 4.95
0 -6 11 81.29 5.86
0 -6 11 58.21 4.17
0 -6 11 63.59 5.32
0 6 11 65.31 4.61
0 6 11 65.98 4.83
0 6 11 55.85 4.32
0 -6 -11 57.97 4.35
0 -6 -11 53.55 4.08
0 6 -11 53.06 10.71
0 6 -12 18.9 8.33
0 -6 -12 14.27 8.6
0 -6 -12 16.14 8.85
0 6 -12 13.75 9.28
0 6 12 23.69 7.86
0 -6 12 22.87 4.38
0 -6 12 19.23 4.19
0 -6 12 19.86 3.76
0 -6 12 19.58 3.75
0 -6 12 19.54 4.05
0 -6 -12 15.87 3.47
0 6 12 10.46 3.11
0 -6 12 12.67 3.77
0 6 12 22.24 3.33
0 -6 -12 16.28 2.98
0 6 12 19.07 2.98
0 -6 -12 16.98 2.86
0 6 12 10.45 2.76
0 -6 13 427.22 19.97
0 -6 13 420.24 19.32
0 -6 13 413.39 19.92
0 -6 13 432.55 19.49
0 -6 -13 450.49 19.25
0 6 -13 377.58 31.05
0 -6 13 401.55 18.96
0 6 13 457.38 19.47
0 -6 13 472.17 19.83
0 6 13 454.51 19.29
0 -6 -13 455.06 29.81
0 -6 -13 418.08 29.51
0 6 -13 367.56 29.46
0 6 -13 471.44 31.87
0 6 13 455.64 18.92
0 -6 13 433.36 19.25
0 6 13 404.81 27.77
0 6 -14 3.89 7.67
0 6 -14 2.75 8.34
0 -6 -14 8.03 7.89
0 6 14 9.96 2.6
0 -6 14 6.83 2.78
0 -6 14 3.03 3.87
0 -6 14 0.72 4.07
0 6 14 8.31 3.64
0 -6 -14 1.48 3.14
0 -6 14 3.94 3.62
0 -6 14 4.68 2.52
0 6 -14 14.64 9.55
0 6 14 4.54 3.16
0 6 14 2.83 2.98
0 -6 14 3.71 3.54
0 -6 -14 5.09 2.69
0 -6 -14 4.95 2.77
0 6 14 2.52 2.72
0 -6 -14 6.41 2.45
0 -6 -15 2.1 6.92
0 6 -15 -4.54 6.98
0 6 -15 2.76 8.06
0 -6 15 2.24 3.55
0 -6 15 -1 3.38
0 6 15 3.94 3.36
0 -6 15 2.08 3.42
0 -6 -15 5.83 7.13
0 -6 15 3.44 2.14
0 6 -15 11.69 8.47
0 6 15 -1.61 2.87
0 -6 15 0.4 2.96
0 6 15 2.68 2.89
0 6 15 0.22 2.48
0 -6 -15 -1.18 2.32
0 6 -15 0.64 2.4
0 -6 -15 1.55 2.55
0 -6 -15 1.23 2.06
0 -6 16 40.39 4.38
0 6 16 48.26 4.01
0 -6 16 40.07 4.02
0 -6 -16 49.4 3.56
0 -6 16 45.31 3.91
0 6 -16 23.18 8.62
0 -6 -16 31.28 7.91
0 -6 16 38.9 2.94
0 -6 16 42.04 3.62
0 6 16 40.19 3.65
0 6 16 44.74 3.52
0 -6 -16 44.19 3.35
0 -6 -16 44.83 3.5
0 6 -16 47.47 3.47
0 6 16 38.68 3.28
0 -6 -16 44.16 3.41
0 -6 -16 38.15 8.62
0 6 -16 46.34 9.79
0 -6 17 326 14.2
0 6 17 322.26 14.04
0 -6 -17 338.01 13.96
0 -6 17 324.98 13.98
0 -6 -17 328.84 13.68
0 -6 17 317.44 13.97
0 6 -17 286.46 13.71
0 -6 -17 333.59 13.91
0 -6 -17 316.18 13.77
0 -6 -17 329.31 13.94
0 -6 17 323.63 13.72
0 6 17 341.07 13.58
0 -6 -18 22.99 1.95
0 6 18 21.61 2.02
0 -6 18 19.94 2.16
0 6 18 23.63 2.02
0 6 18 15.65 1.26
0 -7 0 -2.84 3.44
0 -7 0 -1.7 4.34
0 7 0 -1.51 3.69
0 7 0 -0.32 2.82
0 7 0 2.28 4
0 7 0 1.28 4.62
0 -7 1 305.44 14.68
0 -7 1 273.72 15.68
0 -7 -1 271.21 17.3
0 -7 1 291.65 17.78
0 -7 -1 274.2 17.22
0 7 1 277.59 17.51
0 7 -1 312.94 17.5
0 7 1 277.99 17.53
0 7 -1 270.57 17.26
0 7 -1 307.84 15.39
0 -7 -2 900.17 40.84
0 -7 2 849.77 36.7
0 7 -2 809.24 40.19
0 -7 2 863.67 38.43
0 7 -2 903.8 36.69
0 -7 2 780.12 36.98
0 -7 -2 837.02 39.3
0 -7 2 776.82 39.49
0 7 -2 742.06 41.11
0 7 -2 826.91 40.1
0 7 2 865.26 39.55
0 7 2 814.48 39.88
0 7 -2 867.97 40.09
0 -7 3 289.39 15.88
0 7 -3 297.97 18.34
0 -7 -3 219.22 11.55
0 -7 -3 341.3 18.68
0 -7 3 301.51 11.45
0 -7 -3 312.52 16.49
0 -7 3 253.84 16.55
0 7 3 286.66 16.56
0 -7 3 266.77 11.6
0 7 -3 246.41 18.48
0 7 -3 262.64 17.19
0 -7 -3 322.34 17.34
0 7 -3 295.02 14.96
0 7 3 323.94 16.79
0 7 -3 308.19 17.85
0 7 3 313.8 17.87
0 -7 -4 2238.46 90.72
0 7 -4 2116.77 87.39
0 7 -4 1956.66 91.11
0 -7 4 2087.19 82.93
0 -7 4 1882.55 87.75
0 -7 4 2056.29 83.13
0 -7 -4 2094.72 87.67
0 7 4 1965.77 88.79
0 7 4 2266.63 87.92
0 7 4 2161.77 89.97
0 -7 -4 2083.52 89.4
0 7 -4 1910.36 89.28
0 -7 -4 2075.12 86.32
0 7 -4 2024.01 86.79
0 7 -4 2022.35 90.3
0 7 -4 1970.59 91.66
0 -7 -4 2150.69 90.6
0 -7 -5 131.27 9.64
0 -7 5 116.36 6.16
0 -7 5 122 5.78
0 7 5 135.71 11.74
0 -7 -5 137.27 6.25
0 -7 -5 130.93 6.27
0 7 5 145.78 9.42
0 -7 -5 134.46 9.4
0 -7 -5 128.87 11.66
0 7 -5 124.5 10.91
0 -7 -5 136.39 12.17
0 7 -5 116.31 11.97
0 7 -5 120.29 8.95
0 7 -5 114.08 11.51
0 7 -5 120.76 9.6
0 -7 -5 141.66 11.98
0 7 -6 5.87 3.71
0 7 6 3.24 1.49
0 -7 6 1.34 1.72
0 7 -6 3.73 4.32
0 -7 6 0.54 2.23
0 -7 6 2.18 1.52
0 7 6 3.46 2.07
0 -7 -6 0.08 1.93
0 -7 -6 2.4 2.07
0 -7 -6 1.68 1.98
0 -7 -6 3.83 5.91
0 -7 -6 7.96 5.93
0 -7 -6 4.42 3.42
0 7 -6 3.09 4.63
0 7 -6 -0.83 4.55
0 7 -7 8.77 4.03
0 7 -7 9.77 4.53
0 -7 7 7.74 2.1
0 7 7 5.74 5.86
0 7 7 5.9 1.82
0 7 -7 7.22 4.67
0 -7 7 6.68 1.79
0 -7 7 8.25 2.54
0 7 7 9.8 1.94
0 -7 -7 8.06 2.28
0 7 7 8.66 1.81
0 -7 -7 7.48 2.4
0 7 7 8.8 2.26
0 -7 -7 9.5 2.21
0 7 -7 7.32 5.87
0 -7 -7 0.8 6.04
0 -7 -7 7.46 7.08
0 7 -7 10.24 5.04
0 7 -7 6.81 4.98
0 7 -7 8.29 5.54
0 7 -8 2154.11 92.77
0 -7 8 1978.78 83.66
0 7 8 1952.92 83.38
0 -7 -8 2307.13 92.44
0 7 8 2244.13 93.57
0 7 -8 2021.99 90.37
0 -7 -8 2072.44 83.67
0 7 8 2097.23 83.41
0 7 8 2077.92 83.42
0 7 8 2137.11 83.65
0 -7 -8 2054.65 83.78
0 -7 8 2062.5 83.44
0 -7 8 2087.04 84.02
0 -7 -8 2123.47 83.47
0 -7 -8 2126.43 83.58
0 -7 -8 2085.19 93.13
0 7 -8 2151.86 93.02
0 7 -8 2088.98 93.48
0 7 -9 61.01 10.05
0 7 -9 86.93 12.47
0 -7 -9 105.49 12.77
0 7 -9 95.71 12.37
0 -7 9 90.66 5.42
0 -7 -9 109.2 11.26
0 7 9 121.91 12.93
0 7 9 108.32 5.15
0 -7 9 83.36 5.66
0 -7 9 77.15 5.8
0 -7 9 82.08 5.34
0 -7 9 82.78 5.58
0 -7 9 88.77 5.43
0 -7 9 85.36 5.06
0 -7 9 91.88 5.78
0 -7 -9 110.7 5.05
0 7 9 93.59 5.63
0 -7 9 91.78 5.29
0 -7 -9 98.72 5.21
0 7 9 104.79 5.42
0 7 9 100.8 5.01
0 -7 -9 100.85 5.53
0 -7 -9 99.43 5.43
0 7 -10 386.72 27.07
0 -7 -10 331.84 25.08
0 7 -10 385.5 26.62
0 7 10 424.44 26.29
0 7 10 385.25 16.16
0 -7 10 358.47 16.54
0 -7 10 380.75 17.1
0 7 10 403.63 16.77
0 -7 10 341.73 16.75
0 -7 10 375.08 16.61
0 -7 10 373.47 17.3
0 -7 -10 384.36 16.67
0 -7 10 384.98 16.98
0 -7 10 397.43 16.76
0 -7 10 372.15 16.26
0 7 10 381.01 16.74
0 -7 10 379.64 16.61
0 -7 10 365.73 17.22
0 7 10 370.55 16.54
0 -7 -10 368.21 16.12
0 -7 -10 377.53 16.32
0 -7 -10 371.18 16.48
0 7 10 361.01 16.36
0 7 -11 199.11 19.95
0 7 11 214.96 10.25
0 -7 11 204.27 10.58
0 7 11 222.37 18.63
0 -7 11 225.23 11.18
0 -7 11 225 11.65
0 -7 11 232.1 11.6
0 -7 11 232.33 10.93
0 -7 -11 231.34 10.85
0 -7 11 228.73 11.25
0 -7 11 219.65 10.44
0 -7 11 221.81 10.6
0 7 -11 169.6 19.07
0 -7 11 237.74 11.46
0 7 11 242.89 11.12
0 7 11 234.93 10.75
0 -7 -11 225.38 10.76
0 7 11 234.43 10.56
0 -7 -11 218.58 10.38
0 -7 -11 205.18 10.56
0 7 -12 640.62 37.87
0 -7 -12 593.77 36.42
0 -7 -12 589.04 36.83
0 7 12 548.56 34.92
0 -7 12 594.75 26.86
0 -7 12 595.55 26.56
0 -7 12 616.36 26.8
0 -7 -12 671.6 26.21
0 -7 12 633.61 26.34
0 7 -12 482.63 37.19
0 7 12 634.75 26.35
0 7 12 610.21 26.06
0 -7 12 641.27 26.81
0 -7 -12 576.93 26.02
0 -7 -12 598.5 25.88
0 7 12 588.18 25.83
0 -7 13 119.59 7.22
0 -7 13 134.59 7.95
0 -7 13 123.82 7.43
0 -7 -13 120.15 6.78
0 -7 13 119.4 7.15
0 -7 13 110.15 6.42
0 7 -13 105.49 15.84
0 -7 13 123.06 7.34
0 7 13 118.18 6.8
0 7 13 119.69 6.96
0 7 -13 91.97 14.3
0 -7 -13 100.86 13.43
0 7 13 111.25 13.36
0 -7 13 103.62 6.58
0 7 13 109.95 6.12
0 -7 -14 850.56 45.32
0 7 -14 796.08 48.63
0 7 -14 923.38 48.92
0 -7 14 765.75 34.75
0 -7 14 792.19 35.27
0 -7 14 753.8 35.06
0 7 14 842.51 34.89
0 -7 -14 863.39 34.62
0 -7 14 836.44 35.02
0 7 14 867.79 34.77
0 -7 14 899.87 35.18
0 7 14 849.77 34.86
0 7 14 853.15 34.59
0 -7 -14 879.7 34.76
0 -7 -14 826.5 34.63
0 7 -14 792.48 34.69
0 -7 14 794.59 34.52
0 7 -14 790.46 47.75
0 -7 -14 835.51 34.46
0 7 14 821.73 34.43
0 -7 -15 -0.97 7.01
0 7 -15 4 7.9
0 7 15 13.19 3.37
0 7 -15 8.63 7.87
0 -7 15 8.94 2.29
0 -7 -15 10.5 6.5
0 7 -15 11.06 2.46
0 7 15 7.78 2.54
0 -7 -15 12.37 2.65
0 -7 -15 12.49 2.66
0 -7 -15 10.47 2.31
0 -7 16 196.4 9.09
0 7 16 191.02 8.81
0 7 16 209.05 9.56
0 -7 16 213.58 10
0 -7 -16 218.05 9.23
0 -7 16 206.87 9.69
0 7 -16 172.14 16.58
0 -7 16 218.31 9.59
0 7 16 211.21 9.45
0 -7 -16 199.82 9.36
0 7 16 206.14 9.4
0 -7 -16 189.89 9.08
0 -7 -16 194.8 9.29
0 7 16 189.67 9.13
0 -7 -16 195.69 9.28
0 -7 -16 171.49 15.4
0 7 -16 197.05 17.73
0 7 17 12.61 2.21
0 -7 17 13.18 2.65
0 -7 17 13.49 2.17
0 -7 -17 13.55 2.16
0 -7 17 18.42 2.33
0 -7 -17 8.7 1.9
0 -7 -17 11.42 1.87
0 7 17 7.96 1.35
0 7 18 157.41 7.36
0 7 18 143.91 7.1
0 8 0 1668.7 66.95
0 -8 0 1677.61 74.23
0 8 0 1692.71 74.42
0 8 0 1691.03 75.27
0 8 0 1682.53 71.19
0 -8 0 1622.86 72.86
0 8 1 33.31 2.16
0 -8 -1 35.74 2.54
0 -8 1 27.85 6.81
0 -8 1 35.97 2.13
0 -8 -1 37.49 7.2
0 -8 1 33.79 2.22
0 8 1 30.46 6.67
0 8 -1 38.82 6.83
0 8 -1 30.82 7.31
0 8 -1 35.37 6.47
0 8 -1 40.29 5.14
0 8 1 19.23 5.89
0 -8 -1 31.07 6.55
0 -8 1 33.89 5.64
0 -8 1 30.44 4.37
0 -8 -2 38.92 6.68
0 8 -2 34.79 5.16
0 8 2 34.35 2.35
0 -8 2 40.69 2.28
0 -8 2 38.54 7.44
0 -8 2 33.24 2.41
0 -8 -2 41.19 2.74
0 8 -2 32.95 4.52
0 8 -2 30.1 7.4
0 8 -2 42.14 7.13
0 8 -2 36.53 6.65
0 8 -2 30.32 5.02
0 8 2 45.01 6.81
0 8 2 41.31 7.01
0 -8 2 32.01 4.91
0 -8 2 40.43 4.72
0 8 -2 38.65 4.18
0 -8 -2 35.64 7.08
0 -8 3 667.32 35.35
0 -8 3 692.66 29.1
0 8 -3 723.51 33.5
0 8 3 666.59 34.55
0 -8 3 733.38 28.96
0 -8 -3 730.49 34.74
0 -8 -3 730.58 29.28
0 8 -3 651.38 35.99
0 8 -3 678.03 36.45
0 8 -3 611.21 37.48
0 -8 -3 640.2 34.03
0 8 -3 728.02 32.79
0 8 3 760.74 35.04
0 8 3 690.15 35.95
0 -8 -3 751.88 36.83
0 8 -3 710.66 32.57
0 -8 -4 807.39 38.11
0 8 -4 714.48 34.2
0 8 -4 758 34.58
0 -8 4 676.22 35.52
0 -8 4 770.26 29.77
0 -8 4 705.86 29.98
0 -8 -4 683.98 34.65
0 8 4 662.27 35.62
0 8 4 706.14 30.01
0 -8 -4 729.62 30.07
0 -8 -4 776.78 30.17
0 -8 -4 718.25 36.23
0 8 -4 695.52 37.19
0 8 -4 667.76 37.63
0 8 4 717.63 34.75
0 8 -4 723.68 34.27
0 8 -4 631.88 38.44
0 8 4 691.91 36.58
0 8 -5 76.75 7.65
0 -8 5 70.04 3.7
0 -8 5 72.61 4.26
0 -8 -5 54.72 7.27
0 8 5 46.79 8.61
0 -8 -5 66.37 4.08
0 -8 -5 66.51 4.21
0 -8 -5 69.62 4.14
0 8 -5 77.04 8.2
0 8 -5 82.96 9.42
0 -8 -5 57.57 9.09
0 8 -5 70.98 9.88
0 8 5 80.22 7.24
0 8 -5 65.91 10.41
0 8 -6 89.68 8.9
0 8 -6 68.38 8.17
0 -8 6 76.94 4.19
0 -8 6 83.68 4.83
0 -8 -6 82.44 4.62
0 8 6 82.62 4.26
0 -8 -6 82.77 4.7
0 -8 6 69.31 4.08
0 -8 -6 80.61 4.56
0 8 -6 74.67 10.5
0 8 -6 95.4 11.26
0 -8 -6 79.74 10.17
0 8 -7 505.93 26.44
0 8 -7 495.29 27.23
0 -8 -7 543.01 28.3
0 8 -7 435.65 25.58
0 -8 7 472.06 19.48
0 -8 7 497.19 20.16
0 -8 -7 464.79 19.63
0 8 7 468.51 19.47
0 -8 -7 480.75 19.79
0 8 7 457.76 19.43
0 -8 -7 480.57 19.89
0 8 7 476.63 19.7
0 -8 -7 481.59 19.75
0 -8 7 415.77 19.28
0 8 -7 487.61 27.95
0 8 -7 457.65 28.73
0 8 -7 494.21 28.82
0 -8 -7 439.77 27.17
0 8 8 23.2 7.5
0 8 -8 20.56 7.17
0 -8 -8 18.88 7.67
0 8 8 26.71 2.82
0 -8 -8 21.01 2.88
0 -8 -8 24.11 2.92
0 8 8 18.58 2.38
0 -8 -8 17.4 2.44
0 -8 8 32.11 3.56
0 8 -8 20.06 6.73
0 -8 8 29.08 2.72
0 -8 -8 22.5 2.83
0 8 -8 25.59 8.01
0 8 -8 23.17 7.02
0 -8 -8 19.13 7.41
0 8 -9 957.8 47.99
0 8 -9 916.07 48.95
0 -8 -9 882.93 47.1
0 -8 9 892.24 37.48
0 -8 -9 960.77 46.24
0 8 9 929.91 47.46
0 8 -9 939.47 48.02
0 -8 9 901.29 38.33
0 -8 9 1027.74 38.14
0 8 9 997.2 37.9
0 -8 9 922.69 37.64
0 -8 9 909.12 37.89
0 -8 9 968.18 37.79
0 -8 9 939.25 38.05
0 -8 -9 949.13 37.7
0 -8 9 861.05 37.29
0 -8 -9 895.83 37.24
0 -8 9 927.57 38.08
0 8 -9 847.61 46.58
0 8 9 929.94 37.67
0 -8 9 872.7 38.27
0 8 9 911.31 37.85
0 -8 9 953.25 37.6
0 -8 -9 888.26 37.38
0 -8 -9 856 37.48
0 8 9 885.21 37.41
0 8 9 841.69 37.14
0 -8 -9 876.41 37.62
0 -8 -10 28.93 7.96
0 8 -10 30.16 9.44
0 8 -10 15.21 8.19
0 8 10 32.06 8.77
0 -8 10 26.26 2.94
0 -8 -10 21.7 7.18
0 -8 10 27 4.01
0 8 10 23.85 3.39
0 -8 -10 22.45 3.5
0 -8 10 23.66 3.78
0 -8 10 34.91 4.05
0 -8 10 31.63 3.61
0 -8 10 28.48 3.43
0 -8 10 24.27 3.9
0 -8 10 25.04 2.81
0 -8 -10 21.42 2.39
0 8 -10 30.6 8.94
0 -8 10 27.99 3.37
0 8 10 24.05 3.58
0 -8 10 27.97 3.95
0 -8 10 27.27 3.37
0 8 10 24.33 3.1
0 -8 -10 22.05 3.24
0 -8 -10 23.5 3.15
0 8 10 30.24 3.1
0 -8 -10 21.99 3
0 8 -11 192.88 20.61
0 -8 -11 210.08 19.76
0 -8 -11 213.81 19.17
0 8 11 216.89 19.18
0 8 11 237.32 11.56
0 -8 11 237.13 12.34
0 -8 11 231.08 12.04
0 -8 -11 265.56 11.63
0 -8 11 259.66 11.74
0 -8 11 251.26 12.25
0 -8 11 235.83 12.11
0 -8 11 237.54 11.17
0 -8 11 247.15 11.59
0 8 11 243.01 11.45
0 -8 11 264.93 11.76
0 8 11 246.1 11.76
0 -8 11 250.75 12.37
0 -8 -11 234.14 11.38
0 8 11 230.88 11.14
0 -8 -11 240.04 11.35
0 -8 -12 21.55 8.71
0 8 12 14.06 7.74
0 -8 12 7.72 4.28
0 -8 12 11.55 3.69
0 -8 -12 12.36 3.39
0 -8 12 7.47 2.54
0 8 -12 15.24 9.04
0 -8 12 8.49 3.89
0 8 12 12.52 3.22
0 8 12 10.16 3.33
0 -8 -12 9.14 2.95
0 8 12 13.41 2.81
0 -8 -12 8.61 2.75
0 -8 -13 1216.95 59.98
0 8 -13 1258.46 63.12
0 8 -13 1204.44 64.3
0 8 13 1182.75 59.29
0 -8 13 1130.25 49.47
0 -8 13 1160.34 50.1
0 -8 -13 1219.75 49.27
0 -8 13 1177.48 49.61
0 8 -13 1119.34 62.37
0 -8 13 1166.24 49.23
0 8 13 1242.05 49.6
0 -8 13 1286.25 50
0 8 13 1240.33 49.35
0 -8 -13 1209.07 49.27
0 8 13 1217.68 49.27
0 -8 -13 1181.16 49.36
0 -8 -13 1197.36 49.21
0 8 13 1154.11 49.07
0 8 -14 10.02 9.02
0 -8 -14 -1 6.83
0 8 -14 -1.33 9.39
0 -8 14 1.11 3.27
0 -8 14 3.58 4.05
0 8 14 2.08 3.16
0 -8 -14 -0.56 2.81
0 -8 14 2.97 3.49
0 -8 14 -2.56 2.42
0 8 -14 2.63 7.35
0 8 14 3.49 3.22
0 8 14 0.49 2.76
0 -8 14 1.54 3.34
0 -8 -14 1.4 2.45
0 -8 -14 1.37 2.58
0 8 14 0.57 2.53
0 -8 -14 2.44 2.3
0 8 14 -2.93 2.3
0 -8 -15 76.74 4.35
0 -8 -15 65.99 4.44
0 -8 15 70.11 4.37
0 8 -15 60.73 10.87
0 -8 -15 68.03 4.24
0 8 15 69.54 4.49
0 -8 -15 79.43 4.69
0 -8 -15 73.08 4.48
0 8 -15 46.34 11.06
0 -8 -15 87.22 10.77
0 -8 16 25.21 3.65
0 8 16 20.34 2.83
0 -8 16 24.22 3.22
0 -8 -16 23.71 2.51
0 8 -16 31.54 8.8
0 -8 -16 30.92 2.93
0 8 16 24.73 2.83
0 -8 16 30.45 3.06
0 8 16 23.14 2.8
0 -8 -16 29.84 2.73
0 8 16 24.87 2.48
0 -8 -16 23 2.57
0 -8 -16 24.84 2.29
0 -8 17 289.61 13.33
0 8 17 283.54 12.91
0 -8 17 306.33 13.15
0 -8 -17 323.14 13.11
0 8 -17 300.51 13.1
0 -9 0 3.92 5.12
0 -9 0 1.49 5.56
0 -9 0 4.81 1.68
0 -9 0 3.81 1.54
0 9 0 2.67 1.33
0 9 0 1.78 3.55
0 9 0 -0.83 5.53
0 9 0 1.54 5.6
0 -9 -1 788.25 37.65
0 -9 1 704.66 33.04
0 -9 1 721.47 35.27
0 -9 -1 728.87 29.75
0 -9 1 739.58 37.79
0 -9 1 730.12 29.54
0 9 1 744.94 29.48
0 -9 -1 824.83 37.64
0 9 -1 771.67 33.74
0 -9 1 673.16 29.49
0 9 1 747.24 37.68
0 9 -1 719.18 37.53
0 9 1 793.02 38.03
0 9 -1 731.81 34.02
0 9 -1 718.15 38.74
0 -9 -2 86.65 9.94
0 -9 2 100.93 4.57
0 -9 2 73.23 10.06
0 9 2 90.01 4.64
0 -9 -2 89.98 4.94
0 9 -2 98.62 8.45
0 -9 2 94.75 4.71
0 9 2 91.21 4.71
0 9 -2 86.05 10.29
0 9 -2 88.45 11.7
0 9 -2 89.95 10.78
0 9 2 87.93 9.68
0 9 -2 95.77 8.5
0 9 2 76.58 9.63
0 -9 2 87.14 8.23
0 -9 2 98.75 7.75
0 -9 -2 98.7 11.16
0 9 -2 101.62 7
0 9 -3 740.76 32.98
0 9 3 685.08 35.44
0 -9 -3 691.64 35.08
0 9 3 672.29 29.08
0 -9 -3 722.81 29.32
0 9 -3 712.89 33.88
0 -9 3 747.41 29
0 -9 3 713.86 29.17
0 -9 3 720.75 36.98
0 -9 -3 706.16 29.3
0 9 3 696.83 29.17
0 9 3 703.88 29.19
0 -9 -3 720.41 29.4
0 9 -3 681.98 37.6
0 9 -3 706.02 33.05
0 9 3 731.39 35.48
0 9 -3 627.95 38.98
0 9 -3 700.5 37.52
0 9 3 719.86 36.81
0 9 -3 713.53 34.29
0 9 -4 421.23 21.28
0 9 -4 395.95 21.54
0 -9 4 403.79 16.7
0 9 4 387.5 23.35
0 -9 -4 387.7 22.11
0 -9 4 402.28 16.44
0 -9 4 365.78 23.15
0 9 -4 432.2 22.38
0 -9 -4 398.91 16.7
0 -9 -4 366.71 16.71
0 9 4 367.27 16.69
0 -9 -4 395.44 16.8
0 -9 -4 397.4 16.79
0 9 -4 374.96 26.54
0 9 -4 413.25 25.58
0 9 4 420.41 24.04
0 9 -4 374.34 24.42
0 9 4 419.17 22.24
0 -9 -4 345.02 22.3
0 9 -4 438.03 21.7
0 9 -5 2102.57 91.74
0 -9 -5 2394.48 95.67
0 9 -5 2133.57 91.99
0 -9 5 2203.94 85.76
0 -9 5 2175.02 86.13
0 -9 -5 2186.28 85.99
0 -9 -5 2144.67 91.57
0 9 5 2157.82 93.7
0 -9 -5 2106.7 86.05
0 -9 -5 2206.7 86.18
0 9 5 2019.01 85.78
0 9 5 2078.74 85.74
0 -9 5 2058.06 85.96
0 -9 -5 2255.52 86.11
0 9 -5 2261.13 92.13
0 9 5 2133.95 91.07
0 9 -5 2180.78 98.15
0 9 -5 1875.27 94.14
0 9 -5 1969.93 96.15
0 -9 -5 2053.72 93.37
0 9 -6 13.66 4.84
0 9 -6 5.85 4.2
0 -9 -6 7.49 6.17
0 -9 6 7.97 1.94
0 -9 6 9.35 2.6
0 -9 -6 5.2 2.05
0 -9 -6 6.1 2.4
0 9 6 5.69 1.88
0 -9 -6 5.1 2.39
0 9 6 6.28 1.83
0 -9 6 8.73 2.13
0 -9 -6 7.12 2.34
0 9 -6 11.81 6.93
0 -9 -6 4.71 6.11
0 9 -6 9.83 5.45
0 9 -6 21.3 7.4
0 -9 -7 22.3 7.56
0 9 -7 11.43 5.29
0 9 -7 13.45 6.02
0 9 7 23.42 2.81
0 -9 -7 22.65 2.99
0 -9 -7 25.46 2.84
0 9 7 23.77 2.3
0 9 7 22.17 2.3
0 -9 -7 21.15 2.59
0 -9 7 24.07 2.53
0 -9 7 24.4 3.37
0 -9 7 25.45 2.37
0 -9 -7 28.71 2.91
0 9 -7 20.41 7.01
0 9 -7 23.57 7.64
0 9 -7 24.35 7.04
0 9 -7 26.31 7.74
0 -9 -7 17.98 7.22
0 9 -8 657.42 38.92
0 9 -8 652.2 39.28
0 9 -8 659.53 37.21
0 -9 -8 679.1 37.92
0 -9 -8 788.23 38.45
0 9 8 729.72 39.07
0 9 -8 737.02 38.47
0 -9 8 744.24 29.43
0 9 8 718.91 29.23
0 -9 8 708.28 30
0 9 8 723.45 29.35
0 -9 8 726.2 29.43
0 -9 8 771.38 29.22
0 -9 8 717.58 29.57
0 -9 8 686.95 28.74
0 -9 -8 671.67 28.75
0 -9 8 690.18 28.96
0 -9 8 728 29.22
0 9 8 686.44 29.23
0 -9 -8 678.64 29.03
0 -9 -8 663.34 28.88
0 9 8 664.55 28.61
0 -9 -8 664.81 29.04
0 -9 -8 655.56 28.95
0 9 8 685.55 28.89
0 9 -9 907.6 48.37
0 9 -9 911.8 50.5
0 -9 -9 884.72 48.02
0 -9 -9 868.67 46.21
0 9 9 960.83 48.97
0 -9 -9 980.14 47.86
0 9 -9 867.34 48.47
0 -9 9 989.92 39.03
0 9 9 923.51 38.75
0 -9 -9 970.6 38.68
0 -9 9 1041.03 38.82
0 -9 9 1002.12 39.11
0 -9 9 929.03 38.64
0 -9 9 975.52 38.98
0 -9 9 901.73 38.26
0 -9 -9 909.28 38.2
0 -9 9 1004.76 39.22
0 9 9 914.15 38.74
0 -9 9 911.66 39.22
0 9 9 929.54 38.54
0 -9 9 995.73 38.6
0 -9 -9 913.21 38.53
0 9 9 862.79 38.07
0 -9 -9 876.06 38.42
0 -9 -9 893.81 38.54
0 9 9 916.7 38.37
0 9 -10 30.22 9.67
0 9 -10 55.86 12.5
0 9 -10 46.08 10.18
0 9 10 35.39 9.21
0 -9 -10 36.1 8.9
0 -9 10 41.05 4.46
0 9 10 39.48 3.86
0 -9 10 41.68 4.09
0 -9 10 44.08 4.24
0 -9 -10 36.41 3.82
0 -9 10 36.14 4.54
0 -9 10 31.48 4.24
0 -9 -10 34.08 3.01
0 -9 10 44.16 4.1
0 -9 10 37.38 3.28
0 -9 10 39.78 4.57
0 -9 10 38.73 3.83
0 9 10 31.62 3.99
0 9 10 37.59 3.59
0 -9 -10 35.8 3.47
0 9 10 34.23 3.34
0 -9 -10 41.04 3.61
0 9 -11 276.8 22.81
0 9 -11 275.21 23.34
0 -9 -11 304.48 21.06
0 9 11 272.78 21.27
0 9 11 244.05 11.9
0 -9 11 226.53 12.69
0 -9 11 229.11 12.35
0 -9 11 260.14 12.56
0 -9 -11 238.38 11.82
0 -9 11 237.4 12.04
0 9 11 236.77 12.06
0 -9 11 263.8 12.14
0 9 11 258.9 11.87
0 -9 11 275.88 12.7
0 -9 -11 254.26 11.79
0 -9 -11 270.74 11.84
0 9 11 259.27 11.65
0 9 12 123.42 6.71
0 -9 12 110 7.76
0 -9 12 99.45 6.79
0 -9 -12 116.42 6.6
0 -9 12 99.16 6.18
0 -9 12 106.09 6.43
0 -9 12 112.16 7.24
0 9 12 126.13 6.82
0 9 12 118.29 6.55
0 -9 -12 101.37 12.71
0 9 -12 91.91 14.31
0 9 12 96.55 13.28
0 9 -13 -3.96 7.81
0 -9 -13 1.97 6.71
0 9 -13 1.41 8.57
0 -9 13 4.1 4.27
0 9 13 2.98 3.13
0 -9 13 6.16 3.79
0 -9 13 6.24 3.64
0 -9 -13 3.55 2.99
0 -9 13 6.06 2.62
0 9 13 7.48 3.2
0 9 13 4.45 3
0 -9 13 5.78 3.54
0 9 13 4.71 2.67
0 -9 -13 3.03 2.47
0 -9 -13 3.36 2.62
0 -9 -13 6.46 2.74
0 9 13 3.96 2.61
0 -9 -14 177.71 15.92
0 9 -14 174.13 18.67
0 -9 14 184.27 9.57
0 -9 14 174.32 10.02
0 -9 14 190.22 9.66
0 -9 14 176.14 9.01
0 9 14 193.76 9.23
0 -9 14 188.72 9.6
0 9 14 189.81 9.42
0 -9 -14 201.83 9.4
0 -9 -14 185.02 9.02
0 -9 -14 187.89 9.21
0 9 14 181.01 9.05
0 -9 -14 202.88 9.08
0 9 14 190.61 8.96
0 9 -15 36.46 9.82
0 9 15 42.37 3.65
0 -9 15 49.86 4.55
0 -9 15 38.39 3.9
0 -9 15 34.62 4.09
0 -9 -15 48.51 3.48
0 9 -15 36.01 9.99
0 -9 15 42.72 3.28
0 9 15 43.06 3.79
0 -9 15 52.76 4.02
0 9 15 46.98 3.61
0 -9 -15 50.38 3.83
0 -9 -15 35.91 3.25
0 9 15 46.66 3.45
0 -9 -15 43.66 3.53
0 -9 -15 55.98 3.47
0 -9 16 64.87 4.72
0 9 16 62.1 3.88
0 -9 16 70.99 4.23
0 9 16 74.15 4.23
0 -9 -16 76.42 4.21
0 -9 16 64.63 4.44
0 -9 -16 62.7 3.78
0 9 16 69.43 3.9
0 -9 -16 71.45 4.01
0 9 -16 62.68 4.09
0 -9 -16 76.03 3.8
0 -9 -17 55.89 3.14
0 -9 17 48.55 3.17
0 -9 17 52.59 3.44
0 -10 0 9128.88 370.01
0 -10 0 8621 366.14
0 -10 0 9338.82 361.6
0 10 0 8980.6 361.49
0 -10 0 9683.38 371.71
0 -10 0 8791.54 361.74
0 10 0 9249.52 371.59
0 10 0 9999 373.16
0 -10 1 7.75 1.82
0 10 1 13.2 1.81
0 -10 -1 12.4 1.74
0 -10 1 6.18 1.81
0 -10 -1 14.14 2.2
0 10 -1 6.52 1.6
0 -10 -1 17.09 7.41
0 -10 1 7.93 7.48
0 10 1 11.08 1.9
0 -10 1 3.31 5.39
0 -10 1 5.91 3.91
0 10 1 17.07 6.49
0 10 -1 4.56 4.67
0 10 -1 -1.03 5.83
0 10 1 5.88 5.96
0 10 -1 9.07 6.43
0 -10 -2 86.73 10.2
0 -10 2 55.92 10.16
0 10 2 71.77 4.07
0 -10 -2 76.63 3.85
0 -10 -2 79.86 4.42
0 10 -2 66.26 7.54
0 -10 2 74.88 4.11
0 10 2 70.66 4.13
0 10 2 72.23 4.11
0 10 -2 80.01 11.5
0 10 -2 69.41 10.42
0 10 2 76.48 9.87
0 10 -2 72.24 8.19
0 10 2 70.46 8.99
0 -10 -3 0.88 6.33
0 -10 -3 1.83 2.09
0 10 3 0.71 6.03
0 -10 -3 -0.68 6.11
0 10 -3 1.07 4.65
0 -10 3 1.85 1.68
0 -10 3 -0.88 6.99
0 -10 3 1.99 1.91
0 -10 -3 2.37 2.1
0 10 3 1.06 2.18
0 10 3 1.57 2.12
0 -10 -3 1.21 2.37
0 10 -3 -3.65 6.36
0 10 3 8.43 5.16
0 10 -3 3.43 5.1
0 10 3 5.01 5.07
0 10 -3 -2 6.29
0 10 -4 2005.44 86.37
0 10 -4 1953.75 87.24
0 -10 -4 2172.46 91.51
0 -10 4 2083.04 81.31
0 10 -4 2131.75 88.17
0 -10 4 1977.47 90.19
0 10 4 1919.69 89.15
0 -10 4 2009.31 81.54
0 -10 -4 2060.53 81.59
0 -10 -4 2110.27 88.41
0 -10 -4 2013.66 81.63
0 -10 -4 2090.92 81.7
0 10 4 1931.47 81.26
0 10 4 1936.76 81.59
0 -10 -4 2067.7 81.68
0 -10 4 1999.46 81.74
0 10 4 2025.6 88.15
0 10 -4 2113.88 86.88
0 10 4 2019.96 90.21
0 10 -4 1968.67 94.59
0 10 -4 1888.73 91.75
0 10 -4 2170.37 88.57
0 10 -5 14.33 4.92
0 10 -5 16.33 5.14
0 -10 -5 12.46 7.07
0 -10 -5 13.78 2.4
0 -10 5 28.04 2.32
0 10 -5 18.57 6.5
0 -10 -5 16.46 5.8
0 10 5 19.1 7.46
0 -10 5 25.54 2.99
0 10 5 18.93 2.18
0 -10 -5 17.96 2.79
0 10 5 17.14 2.31
0 -10 -5 17.83 2.8
0 -10 5 26.52 2.83
0 -10 -5 17.17 2.44
0 -10 -5 17.2 2.79
0 10 -5 13.14 6.78
0 10 -5 16.62 8.37
0 10 -5 24.56 6.19
0 -10 -6 809.71 40.99
0 10 -6 732.51 38.06
0 -10 -6 762.34 31.59
0 10 6 768.75 31.17
0 -10 -6 765.51 31.51
0 10 6 740.95 31.19
0 -10 6 751.93 31.2
0 -10 -6 788.66 31.44
0 -10 6 770.64 31.81
0 -10 -6 760.3 31.5
0 -10 -6 769.56 31.45
0 -10 6 720.61 31.34
0 10 -6 792.56 43.87
0 10 -6 787.26 38.5
0 -10 -6 729.12 39.17
0 10 -6 749.02 41.56
0 10 -6 841.26 44.47
0 -10 -7 2.66 6.44
0 10 -7 3.5 7.08
0 10 -7 6.12 6.93
0 10 -7 2.28 6.65
0 10 -7 -4.77 6.03
0 10 -7 2.49 4.84
0 -10 -7 5.56 6.75
0 10 -7 3.64 5.09
0 10 7 0.75 2.6
0 -10 7 -0.74 2.4
0 -10 7 6.05 3.51
0 10 7 0.48 2.44
0 -10 7 0.64 2.55
0 -10 7 2.09 2.41
0 -10 7 -0.08 2.01
0 -10 -7 4.04 2.2
0 -10 7 1.63 2.95
0 -10 7 4.31 2.43
0 -10 -7 3.86 2.44
0 -10 7 1.35 1.97
0 10 7 3.3 2.48
0 -10 -7 1.31 2.5
0 -10 7 3.11 1.9
0 -10 -7 1.7 2.08
0 -10 -7 -0.83 2.39
0 -10 -7 2.86 2.45
0 10 7 2.04 1.86
0 10 7 1.06 2.51
0 10 -8 95.96 14.23
0 10 -8 128.65 13.55
0 -10 -8 115.06 13.55
0 10 8 155.85 15.47
0 10 -8 141.51 14.49
0 -10 -8 141.64 14.61
0 10 8 131.93 7.4
0 -10 8 146.18 7.72
0 10 8 129.74 7.46
0 -10 8 136.76 8.52
0 -10 8 141.29 7.41
0 -10 -8 145.43 7.52
0 -10 8 142.09 7.65
0 -10 8 146.65 7.4
0 -10 8 157.18 7.97
0 -10 8 137.17 6.82
0 -10 -8 130.38 6.9
0 -10 8 147.1 7.48
0 -10 -8 143.61 7.35
0 -10 8 141.03 7.16
0 10 8 137.86 7.33
0 -10 8 129.13 7.49
0 -10 -8 134.72 7.12
0 -10 -8 134.97 7.32
0 10 8 144.19 7.06
0 -10 -8 141.49 7.16
0 10 8 139.62 6.69
0 10 -9 13.23 8.83
0 10 -9 20.78 8.5
0 -10 -9 8.79 6.86
0 10 -9 14.76 7.58
0 10 9 8.69 7.41
0 10 9 11.17 3.25
0 -10 9 10.8 3.41
0 -10 9 11.94 3
0 -10 9 13.14 3.23
0 -10 9 14.43 3.51
0 -10 -9 6.6 2.99
0 -10 9 11.06 3.4
0 -10 9 11.23 2.35
0 -10 -9 9.14 2.23
0 -10 9 12.38 2.82
0 10 9 9.52 2.94
0 -10 9 8.04 3.22
0 -10 -9 11.05 3.13
0 10 9 7.8 2.58
0 -10 -9 6.89 2.51
0 -10 -9 9.94 2.61
0 10 9 8.56 2.06
0 10 9 10.78 2.54
0 10 -10 268.46 22.75
0 10 -10 291.94 23.84
0 10 -10 293.67 25.06
0 -10 -10 334.45 22.85
0 10 -10 291.87 23.68
0 10 10 338.54 23.9
0 10 10 315.42 14.47
0 -10 10 322.63 14.93
0 -10 -10 328.44 14.27
0 -10 10 322.19 14.52
0 -10 10 318.35 14.83
0 -10 10 308.41 14.38
0 -10 10 282.77 14.62
0 -10 10 329.1 14.96
0 -10 -10 319.23 13.77
0 10 10 315.43 14.09
0 -10 -10 321.62 14.34
0 10 10 311.2 14.45
0 -10 10 313.49 14.82
0 -10 10 302.48 14.24
0 -10 -10 316.1 14.13
0 10 10 307.25 13.92
0 -10 -10 303.11 14.19
0 10 -11 9.99 8.09
0 10 -11 18.96 10.35
0 10 11 12.25 7.69
0 -10 11 29.43 4.92
0 10 11 18.27 3.46
0 -10 11 22.59 3.82
0 -10 11 14.53 3.98
0 -10 11 21.08 4.25
0 -10 -11 15.88 3.42
0 -10 11 18.5 3.7
0 -10 11 16.8 2.67
0 -10 -11 21.37 3.6
0 10 11 18.02 3.48
0 -10 11 23.11 3.7
0 10 11 15.82 3.22
0 -10 11 20.22 3.94
0 -10 -11 14.9 2.63
0 -10 -11 15.34 3.07
0 -10 -11 19.12 2.75
0 10 11 18.12 2.86
0 -10 -11 17.97 3.07
0 10 -12 36.68 10.4
0 10 12 24.86 8.41
0 -10 12 32.99 4.95
0 10 12 24.59 3.64
0 -10 12 25.13 4.19
0 -10 -12 22.18 3.63
0 -10 12 25.02 3.2
0 -10 12 29.59 3.57
0 10 12 22.58 3.27
0 -10 12 27.74 4.19
0 10 12 30.19 3.94
0 -10 -12 29.95 3.87
0 -10 -12 26.21 3.27
0 -10 -12 28.71 3.01
0 -10 -12 24.05 3.32
0 10 12 22.89 3.15
0 10 -13 113.1 14.98
0 10 -13 122.67 15.81
0 -10 13 117.35 7.87
0 10 13 117.08 6.56
0 -10 13 103.22 6.98
0 -10 -13 118.85 6.54
0 -10 13 122.89 7.09
0 -10 13 112.69 6.41
0 -10 13 115.17 7
0 10 13 112.56 6.37
0 -10 -13 121.94 6.79
0 10 13 113.42 6.78
0 -10 -13 126.18 6.54
0 10 13 125.98 6.41
0 -10 -13 106.82 6.1
0 -10 -13 116.92 6.45
0 10 13 113.66 6.15
0 10 14 10.44 2.44
0 -10 -14 14.18 2.58
0 -10 -14 12.21 2.76
0 10 -14 10.29 8.41
0 -10 14 14.05 2.47
0 -10 -14 12.82 2.68
0 -10 -14 8.37 2.26
0 10 14 12.95 2.67
0 10 -14 5.98 7.81
0 -10 15 10.55 3.48
0 -10 15 7.09 2.77
0 -10 15 0.7 2.75
0 -10 15 0.09 1.9
0 10 -15 -4.34 6.84
0 10 15 2.35 2.14
0 10 15 5.2 2.41
0 -10 15 2.65 2.43
0 -10 -15 3.53 2.51
0 10 15 -0.42 1.98
0 -10 -15 3.61 2.1
0 -10 -15 1.52 1.8
0 10 -15 -0.21 2.06
0 -10 -15 1.92 1.94
0 -10 16 224.69 10.53
0 -10 -16 260.12 10.15
0 10 16 241.59 10.16
0 -10 16 208.89 10.23
0 -10 -16 237.66 10.05
0 10 16 216.39 9.86
0 -10 -16 239.74 9.85
0 10 -16 193.83 9.93
0 -10 -17 50.9 2.9
0 -10 17 52.98 3.2
0 -10 17 53.71 2.92
0 -11 0 3.13 1.84
0 11 0 1.66 1.68
0 -11 0 2.57 2.1
0 -11 0 4.63 7.53
0 11 0 2.04 1.48
0 11 0 2.31 1.78
0 -11 0 1.47 2.14
0 11 0 -1.03 6.7
0 11 0 4.92 7.03
0 -11 -1 1746.82 75.51
0 -11 1 1602.63 64.73
0 -11 1 1499.26 64.71
0 -11 1 1696.69 76.16
0 -11 -1 1597.14 64.96
0 11 -1 1591.08 64.55
0 -11 -1 1745.26 74.64
0 -11 -1 1637.92 64.63
0 11 1 1587.96 64.63
0 11 -1 1623.47 64.47
0 11 1 1622.06 64.73
0 11 1 1628.71 64.51
0 11 1 1664.97 64.74
0 -11 1 1518.76 64.76
0 11 -1 1623.56 75.94
0 11 -1 1642.34 70.93
0 11 -1 1670.22 77.41
0 11 1 1591.47 74.96
0 11 1 1609.63 74.62
0 -11 -2 10.62 7.03
0 -11 -2 8.63 1.77
0 11 -2 9.7 4.7
0 -11 -2 7.99 6.65
0 11 2 6.36 1.99
0 -11 -2 7.46 2.37
0 -11 2 6.76 2.09
0 -11 2 10.18 8.23
0 11 -2 8.81 1.69
0 11 2 7.47 2.34
0 11 2 7.86 2.2
0 -11 -2 6.42 2.14
0 11 2 7.11 1.77
0 -11 2 7.7 1.7
0 11 2 -2.56 5.39
0 11 -2 9.59 5.32
0 11 2 10.27 5.53
0 11 -2 8.59 6.19
0 11 -2 7.49 7.39
0 -11 3 185.59 9.09
0 11 3 205.33 16.06
0 -11 3 183.26 17.03
0 -11 3 216.3 8.95
0 -11 -3 205.14 15.95
0 -11 -3 206.73 9.35
0 11 -3 193.22 13.92
0 11 3 187.44 9.23
0 -11 -3 198.53 9.27
0 11 -3 200.34 8.76
0 11 3 195.81 8.82
0 11 3 191 9.15
0 11 -3 188.19 17.36
0 11 3 224.37 17.58
0 11 3 213.51 15.94
0 11 -3 182.52 14.27
0 11 -3 205.79 19.88
0 -11 -3 215.99 17.76
0 -11 -4 417.73 25.29
0 11 -4 303.68 20.36
0 11 4 348.12 23.43
0 -11 -4 386.64 15.56
0 -11 4 363.03 15.2
0 -11 -4 366.83 22.26
0 11 -4 349.08 21.41
0 -11 4 341.88 15.47
0 -11 -4 378.36 15.64
0 11 4 344.61 15.12
0 11 4 363.97 15.59
0 -11 4 332.61 15.78
0 11 -4 277.98 23.83
0 11 -4 373.41 22.42
0 11 -4 315.18 26.19
0 11 4 379.43 22.18
0 -11 -5 1418.26 62.74
0 11 5 1261.03 51.5
0 -11 -5 1301.15 51.98
0 11 5 1226.19 51.58
0 -11 -5 1226.59 58.37
0 -11 5 1313.46 51.57
0 -11 5 1255.46 51.93
0 11 5 1271.73 60.71
0 11 -5 1349.73 59.73
0 -11 -5 1325.37 51.82
0 -11 -5 1241.94 51.64
0 -11 5 1228.98 51.95
0 11 -5 1200.18 65.58
0 11 -5 1346.42 60.02
0 11 -6 36.27 7.18
0 11 -6 12.55 8.58
0 11 -6 32.26 8.64
0 11 -6 24.26 6.62
0 -11 -6 39.35 9.27
0 11 6 36.19 3.62
0 -11 6 38.56 4.78
0 -11 6 34.99 3.45
0 11 6 33.59 3.55
0 -11 6 34.98 3.63
0 -11 6 39.28 3.51
0 -11 6 36.79 3.83
0 11 -6 45.91 8.88
0 -11 6 34.16 2.99
0 -11 -6 31.02 3.14
0 -11 6 38.95 3.5
0 -11 -6 37.16 3.58
0 -11 6 33.35 2.96
0 -11 -6 32.95 2.93
0 -11 6 37.63 3.33
0 11 6 30.75 2.83
0 -11 -6 26.11 3.26
0 11 -7 3.82 7.43
0 11 -7 9.05 5.88
0 -11 -7 -2 7.09
0 11 -7 -2.96 6.44
0 11 7 3.44 2.72
0 11 7 3.6 2.95
0 -11 7 2.87 4.09
0 -11 7 6.3 2.8
0 -11 7 3.4 2.76
0 -11 7 1.67 2.62
0 -11 -7 2.89 2.71
0 -11 7 3.96 2.15
0 -11 -7 3.56 2.26
0 -11 7 0.14 3.01
0 11 -7 -0.93 6.26
0 -11 7 4.56 2.55
0 -11 7 4.26 2.18
0 -11 -7 5.51 2.82
0 11 7 4.17 2.62
0 -11 -7 3.59 2.07
0 -11 7 3.94 2.11
0 -11 -7 3.49 2.48
0 11 7 3.09 2.53
0 11 -8 777.46 45.13
0 11 -8 776.61 42.37
0 11 -8 761.77 46.17
0 11 -8 783.13 46.32
0 11 -8 786.73 43.92
0 -11 -8 854.59 44.2
0 11 8 897.79 45.77
0 11 8 802.14 34.03
0 -11 8 851.22 34.32
0 -11 8 821.66 35.34
0 11 8 805.76 34.17
0 -11 8 810.34 34.4
0 -11 8 840.65 34.08
0 -11 -8 873.65 34.13
0 -11 8 851.83 34.64
0 -11 8 793.36 33.53
0 11 -8 747.09 43.08
0 -11 -8 818.56 33.66
0 -11 8 852.13 34.15
0 -11 8 827.12 33.82
0 11 8 839.12 34.06
0 -11 -8 842.59 34.14
0 -11 -8 793.09 33.72
0 -11 8 703.39 33.34
0 -11 -8 810.95 33.89
0 11 8 828.37 33.74
0 11 -9 14.68 8.54
0 11 -9 11.39 8.57
0 11 9 7.93 7.59
0 -11 -9 19.64 8.14
0 11 -9 23.81 9.29
0 11 9 22.53 3.54
0 -11 9 16.63 3.81
0 -11 9 18.57 4
0 -11 9 18.71 3.39
0 -11 -9 16.67 3.46
0 -11 -9 21.18 2.63
0 -11 9 18.62 2.71
0 -11 9 17.61 3.71
0 -11 -9 19.95 3.35
0 -11 9 19.79 3.28
0 11 9 18.19 3.48
0 -11 -9 15.71 2.77
0 11 9 19.58 2.83
0 -11 -9 17.71 3.08
0 11 -10 82.79 14.28
0 11 -10 106.81 14.38
0 11 -10 93.45 12.96
0 -11 -10 125.66 13.8
0 11 10 95.76 12.97
0 11 -10 114.61 15.34
0 -11 10 105.07 6.89
0 11 10 97.89 6.32
0 -11 10 86.47 6.29
0 -11 10 102.19 6.39
0 -11 -10 96.59 6.13
0 -11 10 98.81 6.76
0 -11 10 105.5 6.23
0 -11 -10 103.35 6.28
0 -11 10 94.8 6.31
0 11 10 98.64 6.27
0 11 10 105.06 5.88
0 -11 -10 93.66 5.73
0 -11 -10 103.7 5.73
0 -11 -10 101.82 6.01
0 11 10 102.38 5.77
0 -11 11 255.27 13.7
0 11 11 285.04 12.66
0 -11 -11 280.85 12.42
0 -11 11 244.87 12.71
0 11 -11 248.26 22.37
0 -11 -11 274.51 11.85
0 -11 11 242.62 12.08
0 -11 11 286.79 13.11
0 -11 11 270.18 12.63
0 -11 -11 265.27 12.51
0 11 11 274.06 12.27
0 -11 11 249.85 12.7
0 11 11 269.53 12.69
0 11 -11 235.98 21.06
0 11 -11 222.27 20.75
0 11 -11 247.01 23.55
0 11 11 257.72 21.38
0 11 -12 523.58 34.3
0 -11 12 583.42 25.19
0 11 12 546.45 23.97
0 -11 -12 567.91 23.81
0 -11 12 561.76 24.26
0 11 -12 490.19 34.83
0 -11 12 561.67 24.24
0 -11 12 530.08 23.68
0 -11 -12 572.22 24
0 11 12 539.32 23.7
0 11 12 612.99 24.23
0 -11 12 560.36 24.27
0 -11 -12 556.78 23.79
0 -11 -12 547.63 23.52
0 11 12 554.55 23.63
0 -11 -12 563.32 23.87
0 11 -13 26.68 8.68
0 -11 13 25.6 4.91
0 -11 13 33.33 4.14
0 11 -13 25.65 9.67
0 -11 13 29.65 3.41
0 -11 13 33.73 3.21
0 11 13 35.51 3.79
0 -11 -13 35.76 3.8
0 -11 -13 36.63 3.42
0 11 13 34.68 3.33
0 -11 -13 41.82 3.44
0 11 -13 21.08 3.26
0 11 13 29.99 3.23
0 11 -14 85.46 12.61
0 11 -14 70.26 10.8
0 -11 14 76.27 5.88
0 -11 14 69.55 5.25
0 -11 14 73.9 5.5
0 11 -14 73.02 12.31
0 -11 14 87.39 4.88
0 -11 -14 85.79 5.18
0 -11 14 74.34 5.05
0 11 14 84.11 4.78
0 11 14 78.95 5.09
0 -11 -14 82.97 4.91
0 -11 -14 82.46 4.47
0 11 14 85.82 4.86
0 -11 -14 95.97 4.91
0 11 -14 74.77 4.82
0 11 14 85.39 4.65
0 -11 15 41.39 4.2
0 -11 15 39.95 3.5
0 -11 15 39.71 3.81
0 11 -15 37.02 8.58
0 -11 -15 43.41 3.38
0 -11 15 42.02 3.23
0 11 15 46.42 3.49
0 -11 -15 46.14 3.15
0 11 15 46.25 3.11
0 -11 -15 50.78 3.13
0 11 -15 34.31 3.03
0 -11 16 43.9 3.19
0 -11 -16 47.52 2.97
0 11 16 44.19 2.94
0 -11 -16 42.56 2.72
0 11 16 40.99 2.63
0 -11 16 48.4 3.59
0 -12 0 0.98 6.88
0 12 0 4.61 1.65
0 12 0 5.3 2.11
0 -12 0 5.3 2.27
0 12 0 13.52 7.82
0 12 0 4.37 6.28
0 -12 0 3.58 2.27
0 -12 0 6.18 1.98
0 -12 0 6.08 7.76
0 12 0 4.31 1.83
0 -12 -1 452.29 27.76
0 -12 1 382.44 25.05
0 -12 -1 377.73 17.19
0 12 1 400.81 16.94
0 12 -1 405.21 16.89
0 12 1 420.45 17.28
0 12 1 417.57 17.21
0 -12 1 382.37 17.26
0 -12 -1 398.38 17.58
0 12 1 439.39 26.92
0 12 -1 401.2 27.69
0 12 1 391.37 26.66
0 12 -1 437.35 28.87
0 12 1 400.25 17.14
0 -12 -1 411.5 17.51
0 -12 1 419.6 17.22
0 12 -1 399.34 17.03
0 -12 -1 422.03 17.13
0 -12 -1 400.73 26.31
0 -12 1 432.49 28.06
0 -12 -2 17.12 8.47
0 12 -2 9.83 1.76
0 12 2 12.5 2.33
0 12 2 13.29 2.61
0 -12 -2 10.57 2.45
0 -12 -2 14.72 2.89
0 -12 2 10.27 1.96
0 12 -2 9.52 5.75
0 12 -2 9.58 8
0 12 -2 16.77 7.56
0 12 2 19.57 7.58
0 12 2 12.25 6.69
0 12 2 15.11 2.4
0 -12 -2 20.16 8.19
0 -12 -2 14.59 2.7
0 -12 2 16.99 9.68
0 -12 2 11.3 2.36
0 12 -2 12.62 2.09
0 -12 -3 511.44 30.19
0 -12 3 436.61 29.8
0 12 -3 485.66 25.8
0 -12 -3 433.57 26.7
0 12 3 430.92 27.61
0 -12 3 448.32 19.42
0 -12 -3 481 19.62
0 12 -3 457.7 19.05
0 -12 -3 449.74 19.61
0 12 3 448.23 19.46
0 12 3 428.91 19.52
0 -12 3 475.43 20.04
0 12 -3 450.7 32.63
0 12 3 511.41 28.25
0 12 3 517.32 29.74
0 12 -3 475.33 26.51
0 12 -3 437.43 30.45
0 -12 -4 16.91 8.8
0 12 4 16.29 2.45
0 -12 -4 17.86 2.76
0 12 4 11.59 3.09
0 12 -4 12.63 2.03
0 -12 -4 15.66 6.91
0 12 -4 18.01 6.44
0 -12 4 10.52 2.6
0 -12 4 13.31 2.21
0 12 4 7.45 6.98
0 -12 -4 18.4 2.85
0 -12 4 8.14 2.48
0 -12 -4 13.62 3.04
0 -12 -4 13.37 2.26
0 -12 4 7.97 3.3
0 12 -4 7.69 6.73
0 12 -4 8.58 6.63
0 12 4 12.04 5.71
0 12 -5 349.71 25.28
0 12 -5 347.27 22.2
0 -12 -5 322.09 23.45
0 12 5 325.79 14.35
0 -12 5 306.4 15.35
0 -12 5 324.01 14.31
0 12 5 343.18 14.55
0 -12 -5 329.44 14.58
0 -12 5 304.02 14.3
0 12 5 298.06 21.93
0 12 -5 298.97 20.79
0 -12 -5 318.79 20.51
0 -12 5 318.94 13.74
0 -12 5 311.02 14.11
0 -12 -5 308.59 13.95
0 -12 5 295.05 13.79
0 -12 5 315.56 14.14
0 -12 -5 332.04 14.61
0 -12 5 299.54 14.26
0 12 5 308.31 13.73
0 -12 -5 316.54 14.13
0 12 -6 72.19 14.04
0 12 -6 59.29 11.64
0 12 -6 69.86 10.88
0 12 -6 58.34 10.13
0 -12 -6 74.99 11.34
0 12 6 84.95 5.36
0 -12 6 75.09 5.02
0 12 6 78.16 5.07
0 -12 6 76.3 6.34
0 -12 -6 89.55 5.7
0 -12 6 71.19 5.23
0 -12 -6 81.95 5.37
0 -12 6 78.12 4.88
0 12 6 77.17 4.69
0 -12 6 68.32 4.31
0 -12 -6 69.31 4.5
0 -12 6 67.41 5.02
0 12 -6 62.09 10.14
0 -12 6 70.05 4.86
0 -12 6 74.39 4.55
0 -12 -6 75.7 5.18
0 12 6 73.51 4.85
0 -12 -6 67.88 4.31
0 -12 6 58.63 4.6
0 -12 -6 72.07 4.75
0 12 -7 545.52 37.78
0 12 -7 576.98 37.4
0 12 -7 529.84 36.04
0 -12 -7 567.24 34.13
0 12 -7 529.49 33.24
0 -12 7 592.29 24.64
0 12 7 585.12 24.55
0 -12 7 593.15 25.92
0 12 7 573.75 24.37
0 -12 7 596.16 24.37
0 -12 -7 621.83 24.61
0 -12 7 570.11 24.7
0 12 -7 583.01 33.41
0 -12 7 560.03 23.82
0 -12 7 579.4 24.63
0 -12 -7 534.11 23.89
0 12 7 562.4 24.23
0 -12 -7 607.23 24.54
0 -12 7 601.46 24.4
0 -12 7 579.17 24.07
0 -12 -7 519.18 23.82
0 -12 7 527.52 23.89
0 -12 -7 556.57 24.13
0 12 7 550.95 24
0 12 -8 66.7 12.44
0 12 -8 78.41 14.16
0 12 -8 75.26 14.09
0 12 -8 91.07 12.74
0 12 -8 83.3 12.47
0 -12 -8 111.15 13.44
0 12 8 78.55 12.26
0 -12 8 65.01 5.58
0 12 8 59.52 5.28
0 12 8 72.14 5.58
0 -12 -8 78.51 5.53
0 -12 8 63.36 5.71
0 -12 8 73.74 5.36
0 -12 -8 103.7 5.05
0 -12 8 89.86 4.87
0 -12 8 92.99 5.97
0 12 8 76.93 5.29
0 -12 8 79.02 5.04
0 -12 8 71.32 5.32
0 -12 -8 94.29 5.56
0 -12 8 64.38 4.53
0 -12 -8 80 4.85
0 -12 -8 96.38 5.27
0 12 8 90.23 5.18
0 12 -9 1103.04 61.41
0 12 -9 1169.87 58.97
0 12 -9 1081.24 61.88
0 12 9 1154.71 59.21
0 12 -9 1040.38 58.53
0 -12 -9 1166.33 58.37
0 -12 9 1147.87 48.08
0 12 9 1183.66 47.89
0 -12 9 1168.45 48.27
0 -12 -9 1208.54 47.77
0 -12 9 1153.01 47.78
0 12 -9 1190.68 59.15
0 -12 -9 1214.84 47.86
0 12 9 1162.48 47.76
0 -12 9 1116.54 47.52
0 -12 -9 1139.82 47.52
0 -12 -9 1107.34 47.37
0 12 9 1159.65 47.41
0 -12 -9 1139.17 47.57
0 12 10 45.57 4.38
0 -12 10 34.88 5.67
0 -12 10 39.61 4.9
0 -12 10 42.71 4.9
0 -12 10 36.43 4.15
0 -12 -10 48.7 4.26
0 -12 10 32.82 4.21
0 -12 -10 40.53 3.25
0 -12 10 35.42 4.63
0 12 -10 17.95 8.69
0 -12 10 37.24 3.38
0 -12 10 39.34 3.99
0 -12 -10 42.61 4.13
0 12 10 44.62 4.24
0 12 -10 24.38 9.17
0 12 -10 46.35 11.55
0 12 -10 22.36 9.7
0 -12 -10 32.56 8.87
0 12 10 48.48 9.78
0 12 -11 4.57 9.48
0 12 -11 6.14 8.02
0 12 11 8.88 7.25
0 12 11 7.39 3.4
0 -12 11 13.5 4.74
0 -12 11 12.6 3.56
0 -12 -11 8.09 3.05
0 -12 -11 11.17 2.32
0 -12 11 9.26 2.63
0 -12 11 9.55 3.6
0 12 -11 19.72 9.13
0 -12 11 9.76 3.13
0 12 11 11.44 3.42
0 -12 -11 8.1 3.22
0 -12 -11 4.28 2.47
0 -12 -11 9.8 2.59
0 -12 -11 5.51 2.6
0 12 11 9.14 2.63
0 12 -12 -1.22 7.68
0 -12 12 12.13 4.57
0 12 12 11.08 3.38
0 -12 -12 14.58 3.13
0 -12 12 13.26 3.56
0 -12 -12 16.04 3.3
0 12 12 16.51 3.34
0 -12 -12 14.25 2.54
0 -12 -12 9.58 2.71
0 -12 12 8.29 2.55
0 -12 12 13.2 3.3
0 12 -12 6.12 7.91
0 -12 -12 11.94 2.91
0 12 -12 10.19 2.5
0 12 12 8.04 2.55
0 12 -13 866.77 49.12
0 -12 -13 880.63 38.37
0 12 13 884.84 38.32
0 12 13 962.66 38.5
0 12 -13 903.84 49.59
0 -12 13 943.35 38.56
0 -12 13 931.6 38.4
0 12 13 1016.19 38.41
0 -12 -13 960.74 38.37
0 12 -13 856.78 38.25
0 -12 -13 934.6 38.4
0 12 13 955.87 38.22
0 12 -14 14.23 7.58
0 12 14 18.43 2.44
0 -12 14 28.59 3.4
0 -12 14 31.02 3.96
0 -12 14 25.79 3.49
0 12 -14 15.17 7.35
0 12 14 23.16 3
0 -12 -14 19.33 2.88
0 -12 -14 20.83 2.57
0 12 14 20.97 2.53
0 12 -14 23.34 2.48
0 -12 -14 23.54 2.63
0 12 14 21.68 2.38
0 -12 15 -1.8 3
0 -12 15 3.23 2.21
0 12 15 0.08 1.93
0 -12 -15 -0.14 2.04
0 -12 15 0.94 2.46
0 -12 -15 1.77 1.63
0 12 15 3.27 1.65
0 -12 -15 4.43 1.69
0 12 -15 2.6 1.71
0 12 16 68.97 3.59
0 -12 -16 66.93 3.54
0 -12 16 62.89 3.75
0 -12 16 71.78 3.97
0 13 0 0.35 2.03
0 -13 0 0.74 2.35
0 -13 0 2.2 7.92
0 -13 0 -0.7 2.08
0 13 0 0.32 1.99
0 -13 0 0.69 2.34
0 -13 0 -2.2 7.78
0 13 1 170.85 7.9
0 13 -1 158.79 7.35
0 13 1 152.01 7.87
0 13 -1 162.54 7.71
0 -13 1 165.31 7.82
0 -13 -1 168.58 7.62
0 13 -1 160.12 7.56
0 -13 -1 155.23 8.08
0 13 1 160.79 7.67
0 -13 -1 139.53 15.25
0 -13 1 182.58 18.06
0 -13 1 166.56 8.07
0 -13 -1 164.5 8.22
0 -13 1 153.54 7.81
0 -13 -1 159.41 8.25
0 -13 1 169.21 8.45
0 -13 -1 170.1 17.31
0 13 -2 69.23 10.05
0 13 2 85.66 10.6
0 -13 -2 76.36 12.41
0 13 2 91.17 5.54
0 -13 2 75.05 5.04
0 -13 -2 83.6 11.61
0 13 -2 73.07 4.27
0 -13 2 77.7 4.6
0 -13 2 78.1 13.11
0 -13 -2 76.13 4.89
0 13 2 77 11.57
0 13 2 73.27 4.51
0 -13 -2 76.84 5.05
0 -13 2 76.19 4.85
0 -13 -2 85.79 5.17
0 -13 2 74.19 5.49
0 -13 -2 86.14 4.76
0 -13 2 68.22 4.28
0 13 2 76.39 4.76
0 13 2 77.09 4.86
0 13 -2 75.89 4.1
0 -13 -2 72.48 4.62
0 13 -3 134.25 13.3
0 -13 -3 173.09 17.29
0 13 3 170.92 8.49
0 -13 3 172.37 9.11
0 13 3 167.82 8.3
0 -13 3 183.53 8.45
0 -13 -3 156.4 8.39
0 -13 3 179.93 8.39
0 -13 3 164.01 7.87
0 13 -3 157.71 7.51
0 13 3 156.08 15.69
0 -13 -3 145.71 7.95
0 -13 -3 144.93 14.4
0 -13 3 167.58 7.8
0 -13 3 163.3 8.1
0 -13 -3 142.06 8.29
0 -13 3 170.19 8.65
0 -13 -3 144.28 7.65
0 -13 -3 153.79 8.13
0 -13 -3 146.22 7.83
0 13 -3 164.3 7.41
0 13 3 140.17 7.93
0 13 -4 625.79 34.55
0 13 -4 618.19 41.56
0 -13 -4 723.38 38.62
0 -13 -4 660.85 27.28
0 -13 4 642.51 27.83
0 -13 4 678.33 26.94
0 13 4 639.64 26.83
0 13 4 690.43 27.08
0 -13 4 661.15 26.91
0 -13 -4 609.36 27.1
0 -13 4 618.65 26.82
0 -13 -4 635.98 26.53
0 -13 -4 590.96 33.88
0 -13 4 603.95 26.49
0 13 4 594.52 35.65
0 13 -4 622.46 33.72
0 -13 -4 607.98 27.02
0 -13 4 624.92 26.65
0 -13 4 622.45 26.36
0 -13 -4 625.82 26.18
0 -13 -4 641.09 26.73
0 -13 4 644.33 27.03
0 13 4 599.91 26.58
0 13 -4 637.62 26.09
0 13 4 577.94 26.23
0 -13 -4 621.91 26.59
0 13 -5 374.17 28.41
0 13 -5 321.6 29.04
0 13 -5 348.09 30
0 13 -5 353.95 23.92
0 -13 -5 428.86 27.24
0 13 5 352.64 16.45
0 -13 -5 370.61 16.85
0 13 5 387.53 16.67
0 -13 5 363.38 16.6
0 -13 5 380.19 17.85
0 13 5 376.98 16.26
0 -13 -5 376.43 16.81
0 -13 5 353.71 16.66
0 13 -5 380.63 23.94
0 13 5 337.61 24.46
0 -13 -5 377.56 16.15
0 -13 5 360.91 16.33
0 -13 5 373.37 16.39
0 13 5 373.09 16.26
0 -13 -5 376.84 16.86
0 -13 5 365.85 16.1
0 -13 5 356.43 16.5
0 -13 -5 365.45 16.27
0 13 -5 358.55 15.8
0 13 -6 57.18 12.25
0 13 -6 52.29 13.41
0 13 -6 49.72 12.55
0 -13 -6 46.17 10.77
0 13 -6 42.28 9.32
0 -13 -6 55.01 4.82
0 13 6 57.8 4.81
0 -13 6 54.27 5.99
0 -13 6 49.88 4.45
0 13 6 48.99 4.45
0 -13 6 59.38 4.85
0 -13 -6 58.8 4.78
0 -13 6 47.12 4.34
0 13 6 52.82 4.17
0 -13 -6 54.72 4
0 13 -6 56.79 9.3
0 -13 6 59.75 3.87
0 -13 6 55.85 4.36
0 -13 6 52.03 3.9
0 -13 6 44.69 4.27
0 -13 -6 57.56 4.8
0 13 6 57.77 4.27
0 -13 6 52.09 4.13
0 -13 -6 54.58 4.13
0 13 -6 52.7 3.72
0 13 -7 -6.82 11.61
0 13 -7 1.56 8.59
0 13 -7 6.41 9.22
0 13 -7 7.4 7.42
0 13 7 -3.65 7.86
0 13 -7 1.15 6.73
0 -13 -7 3.38 7.34
0 13 7 3.37 3.17
0 13 7 2.37 3.43
0 -13 -7 7.41 3.49
0 -13 7 6.99 3.2
0 -13 7 5.16 3.09
0 13 7 7 2.63
0 -13 7 7.26 3.78
0 -13 -7 0.74 3.33
0 -13 -7 3.65 2.29
0 -13 7 2.39 3.14
0 -13 7 3.8 2.06
0 -13 -7 1.66 3.21
0 -13 7 3.1 3.02
0 -13 7 4.71 2.61
0 13 7 0.78 2.7
0 -13 7 4.83 2.25
0 -13 -7 3.77 2.56
0 -13 -7 2.65 2.52
0 13 7 4.1 2.49
0 13 -8 1061.65 59.7
0 13 -8 984.36 58.32
0 13 -8 995.31 56.88
0 13 -8 1084.77 54.95
0 13 -8 1004.57 55.13
0 13 8 1089.85 55.93
0 -13 -8 1129.47 55.47
0 -13 8 1098.01 44.17
0 -13 -8 1123.47 44.17
0 13 8 1103.38 44.08
0 -13 8 1064.63 44.45
0 -13 -8 1097.09 43.94
0 -13 8 1072.69 43.86
0 13 -8 1098.87 54.63
0 13 8 1080.29 43.84
0 -13 -8 1124.43 44.07
0 -13 8 1096.14 44
0 -13 8 1036.78 43.63
0 -13 -8 995.69 43.34
0 -13 -8 1049.16 43.66
0 -13 8 923.16 43.24
0 -13 -8 1030.35 43.64
0 13 8 1093.65 43.54
0 13 -9 90.42 15.91
0 13 -9 92.14 13.22
0 13 -9 43.72 12.91
0 13 9 65.34 12.31
0 -13 -9 88.32 12.54
0 13 -9 87.62 13.07
0 -13 -9 93.84 6.28
0 13 9 100.33 6.47
0 -13 9 106.24 6.71
0 -13 9 122.28 7.19
0 -13 -9 111.36 6.34
0 -13 9 113.75 6.49
0 -13 -9 94.36 5.56
0 -13 9 104.56 6.93
0 -13 9 102.27 5.51
0 13 -9 102.86 13.79
0 -13 -9 96.55 6.23
0 13 9 92.68 6.17
0 -13 9 106.03 6.06
0 -13 -9 97.58 5.87
0 -13 -9 90.29 5.47
0 13 9 94.63 5.68
0 -13 -9 91.6 5.79
0 13 -10 137.47 18.44
0 13 -10 109.39 16.4
0 13 -10 133.74 15.68
0 13 10 152.32 15.83
0 -13 -10 143.37 14.8
0 -13 -10 135.63 7.7
0 -13 10 131.98 9.21
0 13 10 136.29 7.93
0 -13 10 151.18 8.34
0 -13 10 136.51 8.53
0 -13 10 130.79 7.81
0 -13 -10 149.78 7.67
0 -13 10 134.96 7.84
0 -13 10 133.51 7.12
0 -13 10 160.97 8.6
0 13 -10 138.82 15.81
0 -13 -10 148.3 7.08
0 -13 -10 139.93 7.8
0 -13 10 140.97 7.63
0 13 10 145.03 7.74
0 -13 -10 137.59 7.35
0 -13 -10 137.91 7.2
0 -13 -10 129.85 7.41
0 13 10 143.1 7.27
0 13 -11 10.5 8.79
0 13 11 34.25 4.05
0 -13 11 30.68 5.41
0 -13 -11 36.52 3.84
0 -13 -11 25.56 3.47
0 -13 11 26.64 3.97
0 -13 11 29.4 4.28
0 -13 11 23.9 2.87
0 13 -11 33.25 9.65
0 13 11 31.58 3.84
0 -13 -11 32.58 3.89
0 -13 11 29.08 3.79
0 -13 -11 26.02 3.01
0 -13 -11 26.9 3.09
0 -13 -11 24.38 3.35
0 13 11 24.97 3.15
0 -13 -12 479.27 20.16
0 13 12 468.05 19.9
0 -13 12 435.91 20.44
0 13 -12 432.61 29.51
0 -13 12 521.49 20.9
0 13 12 453.17 20.31
0 -13 -12 486.64 20.32
0 -13 -12 473.28 19.9
0 -13 -12 455.63 19.96
0 13 -12 407.79 29.24
0 13 -13 1.03 6.59
0 -13 13 14.09 3.91
0 13 13 12.73 2.63
0 -13 13 11.12 3.27
0 13 13 13.79 2.8
0 -13 13 13.61 3.24
0 13 -13 10.06 7.4
0 -13 13 7.36 2.42
0 13 13 8.26 2.78
0 -13 -13 10.51 2.87
0 13 13 9.84 2.45
0 -13 -13 6.46 2.17
0 13 13 7.66 2.15
0 13 -13 7.76 2.39
0 -13 -13 12.5 2.43
0 -13 14 271.76 12.71
0 -13 14 331.15 13.51
0 -13 -14 313.84 12.63
0 13 14 305.48 12.69
0 -13 14 278.39 12.86
0 13 14 309.47 12.43
0 -13 -14 303.42 12.4
0 13 14 294.69 12.28
0 -13 -14 321.56 12.54
0 13 -14 267.8 12.45
0 -13 15 1.63 1.77
0 -13 15 0.57 2.45
0 -13 15 1.05 2.13
0 13 15 3.6 1.77
0 -13 -15 1.7 1.73
0 13 15 0.37 1.37
0 -13 -15 1.41 1.33
0 14 0 1280.55 64.68
0 14 0 1266.66 64.45
0 -14 0 1249.07 52.01
0 14 0 1387.75 52.07
0 -14 0 1195.4 51.83
0 14 0 1228.21 51.11
0 -14 0 1247.37 51.17
0 -14 0 1290.22 63.5
0 -14 0 1224.51 51.69
0 -14 0 1373.13 51.69
0 -14 0 1182.54 51.47
0 14 0 1248.97 51.22
0 14 0 1254.51 51.21
0 14 -1 44.41 11
0 14 1 78.2 12.2
0 14 -1 45.59 11.11
0 14 1 62.89 10.5
0 14 1 67.29 11.99
0 -14 -1 65.67 11.52
0 14 -1 63 4.76
0 -14 1 51.51 4.52
0 14 1 61.82 4.51
0 14 1 61.57 4.89
0 -14 -1 48.3 4.66
0 -14 -1 54.73 4.7
0 -14 1 49.62 4.32
0 14 1 62.16 3.83
0 14 -1 44.57 3.57
0 -14 -1 44.56 10.47
0 -14 1 51.71 3.86
0 -14 1 42.33 4.17
0 -14 -1 56.37 4.48
0 -14 -1 63.73 4.48
0 -14 1 59.66 4.58
0 -14 1 41.78 3.75
0 -14 -1 60.55 4.25
0 14 1 58.46 4.15
0 14 -1 52.72 3.78
0 14 1 48.47 3.92
0 14 -2 14.12 9.45
0 14 2 22.17 8.47
0 14 -2 15.4 9.08
0 -14 -2 19.03 9.2
0 14 2 26.58 3.68
0 -14 2 15.73 3.52
0 14 2 21.73 3.54
0 -14 2 24.26 3.61
0 -14 2 25.14 3.52
0 -14 -2 20.97 3.43
0 14 -2 26.34 2.65
0 -14 -2 27.21 3.24
0 -14 2 26.25 2.82
0 14 2 25.72 2.92
0 -14 -2 34.51 9.41
0 14 2 15.3 8.11
0 -14 2 18.19 3.13
0 -14 -2 22.16 3.48
0 -14 2 20.98 3.63
0 -14 -2 26.42 3.42
0 -14 -2 24.64 2.99
0 -14 2 17.9 2.41
0 14 2 21.38 2.98
0 -14 -2 21.03 2.75
0 14 -2 23.9 2.89
0 14 2 25.67 3.31
0 14 -3 234.61 18.56
0 14 3 271.97 20.3
0 14 -3 252.58 24.44
0 14 -3 281.26 25.27
0 14 -3 182.58 21
0 -14 -3 257.4 21.77
0 -14 -3 250.69 12.26
0 -14 3 272.82 12.14
0 14 3 256.67 11.85
0 14 3 272.23 12.12
0 -14 3 280.17 12.68
0 -14 3 257.2 12.03
0 -14 -3 243.29 12.16
0 -14 3 251.97 11.43
0 14 3 239.23 20
0 14 -3 248.76 11.14
0 -14 -3 263.98 19.77
0 -14 -3 251.43 11.56
0 -14 -3 224.82 11.9
0 -14 3 252.12 11.71
0 -14 3 234.5 11.37
0 -14 -3 247.4 11.79
0 -14 -3 234.46 11.21
0 -14 3 255.44 12.17
0 14 -3 241.95 10.93
0 14 3 230.71 11.56
0 -14 -3 246.08 11.49
0 14 -4 1333.35 72.89
0 14 4 1253.85 64.05
0 14 -4 1314.82 69.75
0 14 -4 1315.46 69.52
0 14 -4 1378.88 73.77
0 -14 -4 1516.86 68.97
0 -14 4 1386.49 55.75
0 -14 4 1432.26 56.67
0 14 4 1435.73 55.75
0 14 4 1342.45 55.55
0 -14 -4 1389.31 55.97
0 -14 -4 1328.33 55.86
0 -14 4 1290.65 55.67
0 -14 -4 1387.58 55.3
0 14 -4 1404.67 55
0 -14 4 1284.96 55.2
0 14 4 1280.38 65.6
0 -14 4 1369.09 55.5
0 -14 -4 1281.33 55.74
0 -14 4 1295.58 55.13
0 -14 -4 1427.3 55.52
0 -14 4 1396.16 55.85
0 -14 -4 1381.66 54.95
0 -14 -4 1347.07 55.32
0 14 4 1312.54 55.31
0 14 -4 1374.28 54.84
0 14 4 1234.52 54.94
0 14 -5 3.73 9.59
0 14 -5 18.79 11.11
0 14 -5 4.73 8.26
0 -14 -5 7.19 8.16
0 -14 5 5.91 3.43
0 14 5 4.53 3.38
0 -14 5 5.12 4.44
0 -14 -5 4.24 3.54
0 14 5 2.85 3.14
0 14 5 7.38 2.99
0 -14 -5 2.49 3.5
0 -14 5 3.04 3.3
0 14 -5 3.59 6.11
0 -14 -5 2.47 2.34
0 14 5 4.19 7.27
0 -14 5 5.43 2.84
0 -14 5 5.06 2.87
0 -14 -5 6.44 3.21
0 14 5 3.29 2.69
0 -14 5 2.35 2.43
0 -14 5 0.78 2.97
0 -14 -5 6.07 2.7
0 -14 -5 1.67 2.38
0 14 -5 1.82 1.98
0 14 -6 659.29 37.13
0 14 -6 639.32 44.34
0 14 -6 568.28 40.69
0 14 -6 621.04 43.2
0 14 -6 642.34 37.87
0 -14 -6 698.29 38.88
0 -14 -6 646.58 27.78
0 14 6 646.01 27.65
0 -14 6 623.91 27.65
0 14 6 602.51 27.41
0 14 6 642.68 27.2
0 -14 6 624.07 27.87
0 -14 -6 646.88 27.7
0 -14 6 631.86 27.42
0 -14 6 653.24 27.58
0 -14 -6 680.22 27.16
0 14 6 657.35 27.27
0 -14 -6 670.89 27.81
0 -14 6 646.99 27.5
0 -14 6 628.02 27.13
0 -14 -6 633.28 27.28
0 -14 6 626.98 27.41
0 14 -6 659.79 26.89
0 -14 -6 642.13 27.27
0 14 -7 9.18 11.01
0 14 -7 6.82 10.22
0 14 -7 5.08 10.29
0 14 -7 8.7 7.98
0 14 -7 7.4 7.59
0 14 7 7.5 8.42
0 -14 -7 2.33 7.44
0 -14 7 8.01 3.48
0 14 7 6.39 3.46
0 14 7 6.33 3.28
0 -14 -7 4.88 3.47
0 -14 7 4.86 3.76
0 -14 -7 3.33 3.63
0 14 7 8.95 2.83
0 -14 7 6.97 3.17
0 14 -7 -2.03 6.47
0 -14 -7 3.93 3.61
0 -14 7 5.78 2.75
0 14 7 6.79 2.97
0 -14 7 3.84 3.08
0 -14 7 7.44 2.67
0 -14 -7 11.38 2.7
0 14 -7 7.01 2.44
0 14 7 5.48 2.88
0 -14 -7 4.76 2.49
0 14 -8 290.22 25.74
0 14 -8 267.17 26.5
0 14 -8 304.07 23.26
0 14 -8 246.12 25.39
0 14 -8 263.38 23.3
0 -14 -8 326.26 23.68
0 14 8 327.12 24.4
0 -14 -8 300.26 14.04
0 14 8 292.96 14.07
0 -14 8 320.44 14.38
0 -14 8 315.8 14.04
0 -14 -8 314.54 14.03
0 -14 8 313.31 14.79
0 -14 8 318.92 14.48
0 -14 -8 303.63 13.4
0 14 -8 269.48 21.7
0 -14 8 319.55 14.12
0 14 8 292.44 13.78
0 -14 -8 308.58 14.12
0 -14 8 286.65 13.64
0 -14 -8 279.3 13.55
0 14 8 286.88 13.44
0 -14 -8 277.76 13.55
0 14 -9 386.71 27.34
0 14 -9 395.53 31.06
0 14 -9 378.56 31.13
0 -14 -9 371 26.59
0 14 9 417.29 28.06
0 -14 9 431.39 19.5
0 -14 -9 422.83 17.89
0 14 9 415 18.03
0 -14 9 435.79 18.3
0 -14 -9 383.99 17.65
0 -14 9 397.15 18.61
0 -14 9 418.85 17.88
0 -14 9 378.39 17.75
0 14 -9 415.13 27.5
0 -14 9 440.41 18.58
0 -14 -9 391.13 17.22
0 -14 9 390.13 17.56
0 14 9 387.84 17.66
0 -14 -9 417.19 17.84
0 -14 -9 364.63 17.4
0 -14 -9 373.71 17.44
0 14 -9 387.27 17.26
0 14 9 394.3 17.29
0 14 -10 125.2 17.78
0 14 -10 147.78 17.68
0 14 -10 123.34 15.2
0 14 10 142.27 7.96
0 -14 10 140.31 8.4
0 -14 10 151.63 9.69
0 -14 -10 135.2 7.65
0 -14 10 150.88 8.08
0 -14 10 143.28 8
0 -14 10 154.38 8.81
0 14 -10 146.43 15.46
0 -14 10 166.84 8.82
0 -14 -10 139.15 7.81
0 -14 10 150.86 7.83
0 14 10 153.38 7.88
0 -14 -10 152.12 7.59
0 -14 -10 134.35 7.21
0 14 -10 143.16 7.41
0 -14 -10 148.73 7.6
0 14 10 152.41 7.4
0 14 -11 7.59 7.46
0 14 11 4.04 3.11
0 -14 11 3.65 4.52
0 -14 11 6.14 3.13
0 -14 11 7.12 3.08
0 -14 -11 0.98 3.08
0 14 11 5.83 2.97
0 14 -11 2.19 2.38
0 14 11 4.51 2.16
0 -14 -11 3.8 2.46
0 -14 -11 3.48 2.13
0 -14 -11 5.63 2.34
0 -14 11 2.69 3.26
0 14 -11 -2.07 6.75
0 14 -12 13.16 7.39
0 14 12 12.04 3.06
0 -14 12 12.88 4.41
0 14 -12 14.42 7.2
0 -14 12 14.57 3.26
0 14 12 13.83 3.03
0 -14 -12 15.52 2.46
0 -14 -12 16.47 2.35
0 -14 -12 18.27 2.64
0 14 -12 12.59 2.47
0 14 12 17.63 2.4
0 -14 13 110.33 6.76
0 -14 13 96.52 5.84
0 14 13 115.91 5.64
0 14 13 108.88 5.5
0 -14 13 96.78 5.84
0 -14 13 105.7 5.68
0 -14 -13 115.66 5.66
0 14 13 103.12 5.58
0 -14 -13 90.09 4.94
0 -14 -13 100.08 5.11
0 14 13 109.67 5.36
0 14 13 97.88 5.09
0 14 -13 82.52 5.13
0 -14 -13 108.13 5.39
0 -14 14 26.14 2.84
0 -14 14 29.31 3.6
0 14 -14 20.5 2.32
0 14 14 28.64 2.67
0 -14 14 25.65 3.05
0 14 14 29.92 2.35
0 14 -14 23.7 2.23
0 -14 -14 32.83 2.44
0 14 15 26.54 2.07
0 -14 -15 30.13 2.1
0 -14 15 23.03 2.37
0 -14 15 29.86 2.55
0 15 0 1.28 8.42
0 15 0 1.38 7.57
0 -15 0 -1.22 3.39
0 15 0 3.62 3.26
0 -15 0 1.22 3.21
0 -15 0 0.73 2.15
0 15 0 -1.23 2.36
0 -15 0 1.26 2.85
0 -15 0 0.27 2.42
0 -15 0 0.78 2.71
0 15 0 -0.55 2.36
0 15 0 -0.11 2.54
0 15 1 1289.02 62.48
0 15 1 1182.7 59.95
0 15 -1 1302.32 64.9
0 15 -1 1367.1 65.01
0 -15 -1 1120.62 49.3
0 -15 1 1141.26 49.28
0 15 1 1239.03 49.24
0 15 1 1182.67 48.99
0 -15 -1 1109.66 49.31
0 -15 1 1141.5 49.25
0 15 -1 1228.81 48.47
0 15 1 1172.02 48.52
0 -15 1 1230.65 48.58
0 -15 -1 1094.2 49.08
0 -15 1 1123.35 48.99
0 -15 -1 1238.67 48.76
0 -15 -1 1214.58 49.03
0 -15 1 1338.54 49.17
0 -15 1 1098.16 48.6
0 15 1 1158.66 48.67
0 15 -1 1223.93 48.59
0 15 -1 1219.98 48.61
0 15 1 1172.18 48.59
0 15 -2 3.88 7.86
0 15 -2 4.91 9.14
0 15 2 -4.69 8.06
0 15 -2 3.2 8.68
0 -15 -2 -1.35 8.59
0 -15 2 2.19 3.25
0 15 2 2.89 3.09
0 -15 -2 2.36 3.39
0 15 2 3.89 3.54
0 -15 -2 -0.36 3.36
0 -15 2 0.5 2.95
0 15 2 5.5 7.79
0 15 -2 3.08 2.3
0 -15 2 1.83 2.34
0 -15 -2 -1.74 3.17
0 -15 2 -1.04 2.95
0 -15 -2 3.03 2.44
0 -15 -2 3.35 2.79
0 -15 2 1.53 3.18
0 15 2 0.74 2.79
0 15 2 -1.07 2.85
0 15 -2 3.4 2.35
0 15 -3 347.18 30.1
0 15 -3 350.64 27.99
0 15 3 303.37 24.03
0 15 -3 380.57 30.36
0 -15 -3 348.96 26.62
0 15 3 365.06 16.25
0 15 3 343.3 16.02
0 -15 3 358.63 16.31
0 -15 3 351.25 16.24
0 -15 -3 320.58 16.31
0 15 -3 359.16 15.41
0 -15 3 366.39 15.67
0 15 3 289.9 24.21
0 -15 -3 363.19 15.78
0 -15 3 340.38 15.99
0 -15 3 344.48 15.67
0 -15 -3 328.96 16.3
0 -15 -3 351.7 15.42
0 -15 3 400.84 16.44
0 -15 -3 355.15 15.97
0 -15 -3 336.23 15.64
0 15 -3 391.08 15.6
0 15 3 332.36 15.74
0 15 -4 19.18 8.73
0 15 -4 7.52 10.02
0 15 -4 7.87 8.25
0 15 -4 7.57 10.74
0 -15 -4 3.83 7.96
0 15 4 9.65 3.6
0 15 4 9.33 3.37
0 -15 -4 3.67 3.63
0 -15 4 15.38 3.66
0 -15 -4 8.21 3.42
0 15 4 9.25 3.28
0 -15 4 11.09 3.46
0 -15 -4 8.52 2.64
0 15 -4 11.61 2.46
0 -15 4 13.64 2.89
0 -15 4 15.86 2.85
0 -15 -4 13.19 3.41
0 -15 4 12.88 3.3
0 -15 -4 6.16 2.69
0 -15 -4 9.77 2.41
0 -15 4 13.93 3.63
0 15 4 9.26 3.12
0 -15 -4 11.05 2.54
0 15 -5 1220.73 56.98
0 15 -5 1134.98 64.97
0 15 -5 1170.49 65.56
0 15 -5 1074.34 61.86
0 15 -5 1044.1 56.99
0 -15 -5 1193.86 58.53
0 -15 -5 1122.03 46.25
0 15 5 1133.39 46.11
0 -15 5 1092.64 46.14
0 15 5 1045.35 45.83
0 -15 5 1068.16 46.25
0 15 5 1157.04 45.77
0 -15 -5 1085.77 46.15
0 -15 5 1082.07 45.88
0 -15 5 1134.09 46.02
0 -15 -5 1141.52 46.33
0 -15 5 1062.48 45.57
0 -15 5 1135.81 46.17
0 -15 -5 1098.69 45.79
0 -15 -5 1119.86 45.7
0 15 -6 30.12 8.88
0 15 -6 15.85 12.53
0 15 -6 19.28 10.97
0 15 -6 28.39 12.8
0 15 -6 17.67 8.21
0 -15 -6 35.08 10.9
0 -15 6 28.5 4.11
0 15 6 26.42 4.15
0 15 6 25.96 3.79
0 -15 -6 29.76 4.25
0 -15 -6 30.54 4.21
0 15 6 28.87 3.64
0 -15 6 27.42 3.79
0 -15 6 33.65 4.66
0 -15 -6 20.47 3.06
0 15 -6 29.23 3.22
0 -15 6 29.78 3.69
0 15 6 28.37 3.47
0 -15 -6 32.3 4.16
0 -15 6 28.9 3.91
0 -15 6 31.2 3.42
0 -15 -6 25.48 3.43
0 -15 6 27.41 3.74
0 15 -6 30.08 2.95
0 -15 -6 23.44 3.16
0 15 6 23.68 3.28
0 15 7 12.68 3.82
0 -15 -7 13.77 3.73
0 -15 7 12.51 3.96
0 -15 7 10.26 3.44
0 15 7 14.49 3.07
0 -15 7 12.47 4.29
0 -15 -7 7.81 3.54
0 -15 7 9.72 3.32
0 -15 -7 11.14 2.59
0 -15 7 5.47 2.91
0 15 7 13.85 3.18
0 -15 7 14.6 3.4
0 -15 -7 19.4 3.75
0 15 -7 5.36 9.53
0 15 -7 15.79 11.58
0 15 -7 3.29 7.77
0 15 -7 5.76 11.81
0 15 7 -3.75 7.89
0 -15 -7 12.96 7.87
0 15 -7 20.81 8.21
0 15 -8 149.54 15.81
0 15 -8 176.82 19.76
0 15 -8 160.18 19.73
0 15 -8 129.12 19.4
0 -15 -8 159.35 16.68
0 15 8 171.37 17.74
0 15 8 147.38 8.73
0 -15 8 145.33 8.85
0 -15 -8 150.9 8.51
0 -15 8 165.8 9.46
0 -15 8 157.9 8.64
0 -15 -8 172.83 8.18
0 -15 8 173.25 9.06
0 15 -8 140.87 15.24
0 -15 8 161.59 8.73
0 -15 -8 175.35 8.75
0 15 8 169.2 8.38
0 -15 8 157.09 8.39
0 -15 -8 162.31 8.27
0 15 -8 160.19 7.95
0 15 8 177.73 8.23
0 -15 -8 165.36 8.24
0 15 -9 373.41 30.97
0 15 -9 399.75 27.43
0 15 -9 391.46 32.43
0 -15 9 438.53 20
0 -15 9 408.76 18.76
0 15 9 414.55 18.43
0 -15 -9 427.06 18.23
0 -15 9 396.54 19.08
0 -15 9 402.95 18.33
0 -15 9 372.06 18.32
0 -15 9 453.62 19.09
0 15 -9 424.38 27.08
0 15 9 406.97 18.15
0 -15 -9 433.6 18.44
0 -15 9 396.89 18.12
0 -15 -9 428.51 18.09
0 15 -9 384.08 17.7
0 15 9 436.79 17.89
0 -15 -9 423.11 18.07
0 15 -10 9.82 9.07
0 15 -10 17.76 7.9
0 -15 10 16.25 3.8
0 15 10 14.52 3.47
0 -15 10 8.49 4.9
0 -15 10 11.29 3.46
0 -15 10 18.11 3.53
0 15 10 18.35 3.07
0 -15 -10 14.42 3.44
0 -15 10 15.86 3.16
0 -15 -10 18.69 2.81
0 15 -10 21.15 7.33
0 -15 10 15.77 3.79
0 15 -10 13.24 2.42
0 15 10 18.93 2.63
0 -15 -10 18.16 2.88
0 15 -11 114.82 13.2
0 -15 11 132.08 8.37
0 15 -11 113.09 12.6
0 -15 11 142.52 7.55
0 -15 -11 127.22 6.39
0 15 -11 103.62 6.14
0 -15 -11 125.9 6.5
0 15 11 129.67 6.27
0 15 -12 61.29 10.19
0 15 12 67.01 4.55
0 -15 12 81.97 6.03
0 15 12 81.51 4.73
0 -15 12 77.13 5.04
0 -15 12 81.08 5.14
0 15 -12 61.51 9.32
0 -15 -12 78.7 4.63
0 15 12 69.82 4.56
0 -15 -12 74.24 4.17
0 15 -12 64.28 4.05
0 -15 -12 74.39 4.34
0 15 12 71.17 4.12
0 -15 13 6.79 3.33
0 -15 13 3.43 2.54
0 15 13 3.32 2.06
0 15 13 1.99 1.93
0 -15 13 1.33 2.56
0 15 -13 4.1 1.73
0 15 13 4.1 2.13
0 -15 -13 6.16 2.15
0 15 13 6.78 1.75
0 -15 -13 2.71 1.42
0 -15 -13 3.32 1.74
0 15 -13 1.84 1.55
0 15 13 3.4 1.47
0 15 14 34.62 2.38
0 -15 -14 40.1 2.45
0 15 -14 20.88 1.93
0 -15 14 30.28 3.07
0 -15 14 23.09 2.49
0 -15 14 29.5 2.78
0 16 0 1145.71 58.26
0 16 0 1212.01 60.42
0 16 0 1157.96 45.45
0 -16 0 1013 45.49
0 -16 0 982.19 45.46
0 -16 0 1041.91 45.36
0 -16 0 1031.83 44.98
0 -16 0 1179.06 45.09
0 16 0 1135.92 44.85
0 16 0 1108.68 44.89
0 16 -1 4.61 9.92
0 16 -1 -4.35 9.97
0 16 1 -6.86 8.1
0 16 1 -2.62 8.45
0 -16 1 2.57 3.26
0 -16 -1 0.19 3.4
0 16 1 0.44 3.06
0 16 1 -0.16 3.57
0 -16 -1 0.96 3.59
0 -16 1 1.67 3.41
0 -16 1 4.38 2.35
0 -16 1 3.36 3.15
0 -16 -1 -1.07 3.29
0 -16 1 2.61 2.29
0 -16 -1 2.7 2.61
0 -16 1 3.89 2.98
0 -16 -1 2.1 2.55
0 16 1 0.77 2.71
0 16 -1 2.81 2.53
0 16 -1 3.49 2.64
0 16 1 -1.35 2.84
0 16 2 38.77 10.59
0 16 -2 36.63 11.78
0 16 -2 46.84 13.24
0 16 2 45.45 4.54
0 16 2 44.39 4.31
0 -16 2 41.06 4.59
0 -16 -2 33.94 4.38
0 -16 2 41.72 4.6
0 -16 -2 36.02 4.52
0 -16 2 39.23 3.79
0 -16 -2 34.96 4.45
0 -16 2 41.59 4.29
0 -16 -2 43.89 3.96
0 -16 2 48.18 4.39
0 -16 -2 37.19 3.56
0 16 2 32.14 3.86
0 16 -2 42.7 3.7
0 16 -2 46.1 3.85
0 16 -3 56.57 11.67
0 16 -3 59.22 14.35
0 16 -3 46.17 13.67
0 16 3 62.4 11.01
0 -16 -3 58.17 11.68
0 -16 -3 50.53 5.05
0 -16 3 43.73 4.97
0 16 3 52.47 4.64
0 16 3 59.76 5.21
0 16 3 58.57 4.86
0 -16 3 56.1 5.16
0 -16 -3 53.55 5.21
0 16 3 53.8 10.85
0 -16 3 52.06 4.26
0 -16 3 51.82 4.67
0 -16 -3 52.16 5.19
0 -16 -3 66.63 4.63
0 -16 -3 56.6 4.06
0 -16 3 57.43 4.94
0 16 3 58.93 4.59
0 16 -3 62.88 4.23
0 16 -4 263.19 24.99
0 16 -4 280.71 27.75
0 16 -4 315.21 29.43
0 -16 -4 309.99 24.16
0 16 4 245.47 12.8
0 16 4 246.46 13
0 -16 4 231.03 13.08
0 16 4 280.56 12.9
0 -16 -4 257.95 13.15
0 16 -4 299.76 12.43
0 -16 4 275.4 12.6
0 -16 4 261.08 12.55
0 -16 4 273.7 13.01
0 -16 -4 267.83 13.29
0 -16 -4 279.54 12.8
0 -16 4 299.24 13.33
0 -16 -4 287.86 12.28
0 -16 -4 267.36 12.52
0 16 -4 283.5 12.56
0 16 -5 3.42 8.5
0 16 -5 1.99 11.64
0 16 -5 -1.94 9.99
0 -16 -5 1.25 8.09
0 16 -5 14.14 7.3
0 16 5 10.36 3.76
0 -16 5 8.18 3.57
0 16 5 6.98 3.22
0 -16 -5 11.2 3.66
0 -16 5 2.17 3.37
0 -16 5 8.44 3.78
0 -16 5 5.41 2.98
0 16 -5 9.55 2.65
0 -16 5 6.82 2.78
0 -16 -5 11.52 3.55
0 -16 5 5.09 3.21
0 -16 -5 8.78 2.81
0 -16 5 6.58 3.37
0 -16 -5 11.26 2.65
0 16 6 385.83 17.51
0 -16 6 387.26 17.62
0 -16 -6 400.28 17.5
0 -16 6 371.57 17.87
0 -16 6 383.91 17.37
0 16 6 404.12 17.07
0 16 -6 392.81 16.82
0 -16 6 377.48 17.25
0 -16 6 357.71 16.94
0 -16 6 369.54 17.36
0 -16 -6 401.1 17.65
0 16 -6 354.05 31.94
0 16 -6 371.13 32.84
0 16 -6 412.56 26.83
0 16 -6 362.72 31.1
0 -16 -6 372.93 27.12
0 16 6 389.03 27.88
0 16 -7 104.69 17.19
0 16 -7 116.2 19.32
0 16 -7 116.15 17.74
0 16 -7 129.37 14.61
0 -16 -7 129.66 14.99
0 16 7 138.19 15.63
0 -16 7 121.97 7.41
0 16 7 114.63 7.13
0 16 7 109.45 6.42
0 -16 7 119.21 7.06
0 -16 7 115.55 7.73
0 -16 -7 117.1 6.85
0 16 -7 125.58 6.38
0 -16 7 128.27 7.17
0 -16 7 115.24 6.59
0 -16 -7 123.26 7.22
0 16 7 110.32 6.47
0 -16 7 123.75 7.14
0 -16 -7 120.56 6.65
0 -16 7 113.69 6.69
0 16 7 115.49 6.37
0 -16 -7 120.13 6.49
0 16 -8 92.83 16.59
0 16 -8 73.76 11.84
0 16 -8 75.43 13.66
0 16 -8 80.56 16.08
0 -16 8 80.01 5.88
0 16 8 74.59 5.72
0 -16 8 75.59 5.49
0 -16 8 71.52 6.34
0 -16 -8 80.12 5.37
0 -16 8 88.78 5.9
0 16 -8 81.47 4.89
0 -16 8 72.89 5.2
0 16 8 78.34 5.17
0 -16 -8 87.72 5.59
0 -16 8 81.34 5.52
0 -16 -8 83.59 5.07
0 16 8 80.99 4.91
0 -16 -8 78.88 5.02
0 16 -9 379.83 25.39
0 16 -9 412.31 30.95
0 16 9 366.12 16.8
0 -16 9 363.62 17.21
0 -16 9 348.04 16.82
0 -16 9 392.3 16.86
0 16 9 369.69 16.53
0 -16 -9 387.91 16.72
0 -16 9 360.68 16.59
0 16 9 383.22 16.25
0 -16 -9 377.78 16.4
0 16 -9 353.36 16.09
0 -16 -9 393.01 16.51
0 -16 9 422.94 17.46
0 16 -9 379.86 16.33
0 16 -10 182.79 16.83
0 -16 10 202.89 11.19
0 -16 10 219.86 10.57
0 16 -10 197.02 9.39
0 16 10 202.62 9.65
0 -16 10 196.65 9.78
0 -16 -10 219.55 9.62
0 -16 -10 211.65 9.6
0 16 -10 185.84 9.2
0 16 10 216.99 9.4
0 16 -11 48.31 8.72
0 -16 11 67.35 5.5
0 16 11 55.66 4.25
0 -16 11 64.36 4.53
0 16 -11 50.93 3.64
0 -16 11 67.94 4.81
0 16 11 57.84 3.97
0 -16 -11 61.2 4.16
0 -16 -11 59.21 3.67
0 16 -11 46.56 3.33
0 16 11 55.71 3.53
0 -16 -11 56.4 3.72
0 16 12 37.83 3.07
0 -16 12 36.67 4.15
0 16 12 43.04 3.27
0 -16 12 41.64 3.58
0 16 -12 26.42 2.56
0 -16 12 34.3 3.33
0 16 12 33.38 2.93
0 -16 -12 39.41 3.06
0 -16 -12 31.49 2.46
0 16 12 31.21 2.44
0 -16 -12 31.9 2.69
0 16 -12 28.47 2.33
0 -16 13 282.6 12.22
0 16 13 273.26 11.71
0 -16 13 254.89 11.99
0 16 13 245.4 11.57
0 -16 13 281.26 12.18
0 -16 -13 290.77 11.79
0 16 13 267.76 11.73
0 16 13 279.31 11.62
0 -16 -13 296.04 11.71
0 17 0 -1.42 8.83
0 17 0 -1.27 8.46
0 -17 0 0.56 3.47
0 17 0 -0.32 3.29
0 -17 0 2.76 3.58
0 17 0 -2.43 8.42
0 17 0 -1.82 2.46
0 -17 0 -4.8 3.59
0 -17 0 0.53 2.87
0 -17 0 1.73 2.54
0 17 0 0.13 2.84
0 17 0 -0.4 2.66
0 17 1 14.46 9.49
0 17 -1 9.94 9.47
0 17 -1 13.77 9.53
0 -17 1 14.66 3.75
0 17 1 13.16 3.75
0 -17 -1 12.81 3.85
0 -17 -1 12.76 3.97
0 -17 1 9 3.88
0 17 -1 9.96 2.69
0 -17 1 11.75 2.54
0 17 1 13.15 8.4
0 -17 1 10.34 2.98
0 -17 1 8.07 3.33
0 -17 -1 8.85 3.62
0 -17 -1 10.68 2.88
0 -17 1 12.15 3.27
0 -17 -1 11.11 2.79
0 17 -1 9.53 2.88
0 17 1 12.42 3.15
0 17 1 7.65 2.94
0 17 -1 14.23 3
0 17 -2 85.64 15.82
0 17 -2 99.26 15.86
0 17 2 118.94 14.99
0 17 2 100.47 6.56
0 -17 2 86.54 6.48
0 -17 -2 95.44 6.55
0 17 2 97.09 6.41
0 -17 2 87.91 6.45
0 -17 -2 84.36 6.55
0 -17 2 106.86 5.73
0 17 -2 103.06 5.68
0 17 2 89.03 12.89
0 -17 -2 82.31 6.44
0 -17 2 84.58 5.78
0 -17 2 90.61 6.31
0 -17 -2 97.77 5.67
0 -17 2 102.61 6.29
0 -17 -2 97.36 6.05
0 17 -2 100.41 5.84
0 17 -2 103.29 5.98
0 17 2 91.6 5.87
0 -17 -3 10.02 3.79
0 17 3 7.57 3.59
0 17 3 -1.13 7.76
0 17 -3 5.21 2.57
0 -17 3 10.77 2.73
0 -17 -3 4.28 3.63
0 -17 3 13.88 3.5
0 -17 3 7.71 2.74
0 -17 -3 11.43 3.6
0 -17 3 8.52 3.72
0 17 3 12.82 3.75
0 17 -3 5.28 9.69
0 17 3 7.77 7.72
0 17 -3 10.36 10.08
0 -17 4 317.31 15.76
0 -17 -4 317.09 15.84
0 17 4 361.03 15.61
0 17 -4 366.93 15.24
0 -17 4 350.02 15.39
0 -17 4 346.98 15.87
0 -17 4 326.77 15.32
0 -17 -4 335.55 16.04
0 17 4 356.28 15.92
0 -17 4 325.03 15.98
0 17 -4 321.35 27.33
0 17 -4 360.12 30.75
0 17 -5 58.1 14.76
0 17 -5 57.72 12.62
0 17 -5 69.54 15.56
0 -17 5 54.2 5.06
0 17 5 61.53 5.24
0 -17 -5 52.08 4.9
0 -17 5 50.15 4.89
0 17 5 58.66 4.74
0 -17 5 50.42 4.39
0 17 -5 57.69 4.21
0 -17 5 53.7 4.38
0 -17 5 56.1 4.86
0 -17 -5 67.86 5.29
0 -17 -5 61.51 4.5
0 -17 5 47.42 4.69
0 17 -5 63.44 4.37
0 -17 -5 52.16 4.06
0 17 -6 1.82 10.34
0 17 -6 5.18 9.35
0 17 -6 -9.74 10.88
0 -17 6 0.71 3.23
0 17 6 5.39 3.4
0 -17 6 -0.76 3.16
0 17 6 5.2 2.96
0 -17 -6 1.18 3.15
0 17 -6 1.66 2.38
0 -17 6 2.68 2.68
0 -17 -6 5.7 3.52
0 -17 6 -2.36 3.19
0 -17 6 0.77 2.75
0 -17 -6 2.28 2.56
0 -17 6 2 2.87
0 17 6 1.1 2.58
0 17 -6 4.26 2.56
0 -17 -6 4.69 2.21
0 17 -7 6.66 9.02
0 17 -7 3.74 10.93
0 -17 7 3.29 3.56
0 17 7 4.35 3.57
0 17 7 3.06 2.65
0 -17 -7 2.11 3
0 -17 7 5 3.95
0 -17 7 4.34 3.41
0 -17 7 2.5 2.74
0 17 -7 3.08 2.43
0 -17 -7 3.05 3.41
0 -17 7 3.01 2.67
0 -17 7 6.93 3.31
0 -17 -7 2.64 2.38
0 -17 -7 1.68 2.31
0 17 7 3.86 2.55
0 17 -8 625.17 41.15
0 17 -8 685.01 44.9
0 17 8 657.33 28.75
0 -17 8 621.15 28.77
0 -17 8 676.25 28.77
0 -17 8 682.79 28.87
0 -17 -8 674.76 28.69
0 -17 8 709.03 29.05
0 17 -8 697.7 28.33
0 -17 -8 683.92 28.43
0 -17 -8 676.73 28.31
0 17 8 694.58 28.24
0 -17 9 3.42 3.41
0 -17 9 3.39 2.92
0 17 -9 0.19 1.89
0 -17 9 4.52 2.62
0 17 9 4.15 2.38
0 -17 -9 4.66 2.25
0 -17 -9 4.37 2.22
0 17 9 4.29 2.15
0 17 10 118.1 6.63
0 -17 10 114.08 6.76
0 -17 10 132.27 7.13
0 17 -10 123.35 6.14
0 -17 -10 127.88 6.5
0 17 10 113.54 6.19
0 -17 -10 124.58 6.15
0 -17 -10 117.82 6.08
0 17 10 126.39 5.99
0 17 11 34.91 3.19
0 17 11 41.81 3.39
0 -17 11 37.19 3.56
0 -17 11 33.72 3.58
0 17 -11 28.15 2.61
0 17 11 32.97 2.81
0 -17 -11 35.93 3.04
0 -17 -11 35.78 2.7
0 -17 -11 34.42 2.66
0 17 11 32.74 2.48
0 17 12 261.82 11.06
0 17 12 223.88 10.88
0 17 12 247.51 10.81
0 -17 -12 261.23 10.95
0 -17 12 269.25 11.4
0 17 12 251.75 10.76
0 17 -12 243.65 10.93
0 -17 -12 262.52 10.83
0 17 13 11.1 1.33
0 17 -13 11.24 1.62
0 -17 -13 13.39 1.58
0 -17 13 13.89 2.12
0 17 13 12.73 1.48
0 -17 13 11.78 1.97
0 18 0 263.3 22.66
0 18 0 210.97 19.89
0 -18 0 212.53 11.51
0 -18 0 203.55 11.57
0 18 0 243.7 11.63
0 18 0 278.07 22.41
0 -18 0 224.11 11.59
0 -18 0 214.13 10.87
0 -18 0 245.99 11.02
0 18 0 241.32 11.19
0 18 0 240.38 11.1
0 18 -1 10.3 9.28
0 18 1 -1.27 8.31
0 18 -1 5.35 9.3
0 18 1 8.37 3.72
0 -18 1 5.79 3.45
0 -18 1 11.82 3.99
0 18 1 12.23 3.79
0 -18 -1 11.98 3.74
0 18 -1 9.97 8.82
0 18 -1 9.11 2.82
0 18 1 7.1 8.06
0 -18 -1 2.66 3.5
0 -18 1 7.04 3.6
0 -18 -1 9 2.67
0 -18 -1 5.19 2.85
0 -18 1 4.76 2.87
0 18 -1 7.27 3.06
0 18 -1 8.9 3.08
0 18 1 4.68 3
0 18 -2 102.02 16.2
0 18 2 144.15 16.27
0 18 -2 125.76 17.97
0 -18 2 115.84 7.94
0 18 2 145.52 8
0 -18 -2 126.33 8.14
0 18 2 152.28 7.95
0 -18 2 131.65 7.21
0 18 -2 142.62 7.33
0 18 2 147.06 16.11
0 -18 -2 134.55 8.2
0 -18 2 123.25 7.9
0 -18 -2 153.31 7.68
0 -18 -2 148.72 7.29
0 -18 2 144.72 7.69
0 18 -2 145.96 7.58
0 18 -2 148.86 7.68
0 18 2 137.83 7.66
0 18 -3 337.91 28.07
0 18 -3 282.17 26.04
0 18 3 272.53 21.82
0 -18 3 247.87 13.53
0 18 3 258.09 13.35
0 18 3 301.71 13.37
0 -18 -3 249.57 13.55
0 -18 3 294.18 12.96
0 18 -3 307.83 13.04
0 -18 3 260.62 12.99
0 -18 3 273.93 13.6
0 -18 -3 256.34 13.66
0 -18 3 311.93 13.56
0 -18 -3 289.85 12.72
0 -18 -3 284.62 13.16
0 18 -3 309.96 13.2
0 18 -3 310.8 13.18
0 18 -4 500.33 37.62
0 18 -4 531.5 37.97
0 -18 4 480.68 23.22
0 18 4 530.13 23.08
0 18 4 560.57 22.91
0 -18 -4 480.17 23.06
0 18 -4 548.84 23.45
0 -18 4 506.34 23.18
0 18 -4 562.8 22.67
0 -18 4 513.75 22.62
0 -18 -4 496.88 23.23
0 -18 4 543.98 23.37
0 -18 4 477.6 22.66
0 -18 -4 521.77 22.29
0 -18 -4 544.09 22.81
0 -18 4 578.18 23.28
0 18 -4 562.71 22.86
0 18 -4 578.15 22.86
0 18 -5 129.16 18.61
0 18 -5 114.92 18.46
0 -18 5 114.56 7.38
0 18 5 130.64 7.32
0 18 -5 131.73 7.56
0 18 5 128.67 6.97
0 -18 -5 108.16 7.03
0 -18 5 122.89 7.23
0 -18 5 117.94 6.71
0 18 -5 129.79 6.61
0 -18 -5 117.81 7.3
0 -18 5 111.25 7.24
0 -18 5 117.77 6.72
0 -18 -5 130.84 6.77
0 -18 5 117.75 7.18
0 18 5 118.15 6.55
0 18 -5 135.47 6.76
0 18 -6 37.81 12.69
0 18 -6 36.97 12.29
0 18 6 29.95 3.97
0 18 6 28.57 3.51
0 -18 6 31.18 3.89
0 -18 6 30.63 3.41
0 18 -6 35.1 3.16
0 -18 6 38.09 4.07
0 -18 -6 27.66 4.01
0 -18 -6 30.91 3.32
0 18 6 33.74 3.2
0 -18 -6 32.18 3.02
0 18 -6 33.24 3.52
0 18 7 283.26 12.39
0 -18 -7 276.63 12.4
0 18 -7 290.32 12.68
0 -18 -7 260.6 12.63
0 18 7 267.25 12.4
0 -18 7 290.52 12.96
0 18 -7 288.36 12.54
0 -18 -7 289.37 12.63
0 18 -7 245.96 23.66
0 18 -7 257.2 25.83
0 18 -8 25.14 11.51
0 -18 8 35.21 4.15
0 18 8 36.37 3.92
0 -18 8 40.65 3.83
0 -18 8 35.26 3.89
0 -18 8 34.77 3.62
0 18 -8 28.34 2.84
0 -18 -8 31.71 3.49
0 -18 8 32.66 3.3
0 -18 -8 31.96 3.08
0 18 -8 37.94 3.32
0 18 8 29.81 2.87
0 -18 -8 32.89 2.88
0 18 9 382.6 16.63
0 -18 9 359.16 16.75
0 -18 9 372.68 16.69
0 18 -9 378.65 16.24
0 -18 9 397.93 16.95
0 -18 -9 401.99 16.52
0 -18 9 366.28 16.5
0 -18 -9 394.31 16.32
0 -18 -9 379.33 16.17
0 18 -9 379.25 16.33
0 18 9 371.38 16.06
0 18 10 46.09 3.72
0 18 10 41.57 3.63
0 18 -10 31.79 3.47
0 -18 10 49.81 3.92
0 -18 10 60.51 4.09
0 18 -10 49 3.08
0 18 10 43.45 3.03
0 -18 -10 47.02 3.46
0 -18 -10 47.57 3.13
0 18 -10 51.54 3.31
0 -18 -10 45.95 2.99
0 18 10 47.68 2.91
0 18 11 14.26 2.25
0 18 11 12.18 2.21
0 -18 -11 11.98 2.06
0 18 11 9.72 1.6
0 -18 11 14.41 2.65
0 -18 -11 12.98 1.68
0 18 -11 16.33 1.96
0 -18 -11 11.94 1.61
0 -18 -12 -1.09 1.36
0 -18 12 0.16 1.97
0 18 12 3.16 1.45
0 -18 12 2.46 1.96
0 18 12 2.69 1.38
0 19 0 -2.02 2.99
0 19 0 1.8 3.5
0 -19 0 -2.95 3.66
0 19 0 -1.16 8.31
0 -19 0 -3.66 3.46
0 -19 0 1.87 2.7
0 19 0 -3.82 8.39
0 19 1 524.47 33.04
0 19 -1 513.27 32.9
0 19 -1 517.84 34.27
0 19 1 513.55 22.16
0 -19 -1 463.97 22.46
0 19 -1 556.88 22.55
0 19 1 543.66 22.35
0 19 1 488.15 31.81
0 19 -1 596.4 34.65
0 -19 -1 463.3 22.4
0 -19 1 466.83 22.42
0 -19 1 523.16 21.95
0 -19 -1 480.17 21.88
0 -19 -1 528.79 21.77
0 19 -1 539.76 22.08
0 19 1 495.17 22.04
0 19 -1 520.64 22.1
0 19 -2 68.9 12.84
0 19 2 74.57 11.71
0 19 -2 89.31 14.66
0 19 2 73.82 5.37
0 -19 -2 70.09 5.59
0 19 -2 81.41 5.85
0 19 2 76.48 5.32
0 -19 2 67.43 4.56
0 19 -2 85.37 14
0 19 -2 76.79 4.96
0 -19 -2 71.04 5.66
0 -19 2 77.14 5.77
0 -19 2 72.4 5.06
0 -19 -2 77.44 5.04
0 -19 -2 75.06 4.68
0 19 -2 78.55 5.1
0 19 -2 75.98 5.16
0 19 2 80.58 5.08
0 19 -3 327.39 28.22
0 19 -3 400.25 30.3
0 19 3 370.49 17.3
0 -19 -3 341.91 17.35
0 -19 3 355.33 17.48
0 19 -3 419.59 17.8
0 19 3 391.05 17.3
0 -19 3 385.88 16.93
0 19 -3 430.39 17.15
0 -19 3 365.6 17.63
0 -19 -3 365.88 17.57
0 -19 3 420.97 17.46
0 -19 -3 384.08 16.68
0 -19 -3 400.59 17.14
0 19 -3 401.46 17.27
0 19 -3 403.52 17.16
0 19 -4 146.12 18.46
0 19 -4 146.62 18.82
0 19 4 127.35 7.44
0 -19 4 114.13 7.47
0 19 4 141.83 7.3
0 -19 4 112.05 7.52
0 -19 -4 122.79 7.52
0 -19 4 138.21 7.43
0 -19 -4 134.61 7.05
0 19 -4 138.17 7.02
0 -19 4 129.16 6.91
0 19 -4 150.18 7.26
0 19 -4 144.24 7.3
0 19 -5 566.19 39.53
0 19 -5 556.76 38.76
0 -19 5 492.52 25.04
0 -19 5 564.76 24.69
0 19 -5 638.64 24.74
0 -19 -5 593.45 24.69
0 19 -5 619.89 24.89
0 19 -5 612.77 24.82
0 19 5 569.33 24.48
0 19 -6 6.32 9.22
0 -19 6 5.16 3.15
0 -19 -6 2.15 2.6
0 19 6 5.48 2.52
0 -19 6 4.61 2.46
0 19 -6 5.35 2.12
0 -19 6 4.26 2.44
0 -19 -6 6.14 2.35
0 19 -6 3.49 2.48
0 19 -6 5.26 2.52
0 19 6 3.86 2.16
0 -19 7 0.29 2.99
0 19 7 3.49 2.96
0 19 7 2.59 2.05
0 -19 7 -0.94 2.76
0 -19 7 1.89 2.66
0 19 -7 3.37 2.06
0 -19 7 2.07 2.33
0 -19 7 1.59 2.47
0 -19 -7 0.56 2.64
0 -19 7 -0.1 2.25
0 -19 -7 1.87 2.02
0 -19 -7 -0.23 1.67
0 19 -7 4.93 2.47
0 19 -7 1.08 2.21
0 19 7 1.83 1.87
0 -19 8 76.72 5.3
0 19 8 78.06 4.91
0 -19 8 68.24 4.91
0 -19 8 73.98 4.85
0 -19 8 75.02 4.74
0 19 -8 77.91 4.31
0 -19 8 73.39 4.6
0 -19 -8 77.07 4.7
0 -19 -8 75.71 4.33
0 19 -8 80.97 4.58
0 -19 -8 73.84 4.03
0 19 -8 81.74 4.5
0 19 8 74.51 4.08
0 19 9 169.32 8.58
0 19 -9 152.37 8.72
0 19 9 202.11 8.75
0 -19 9 184.85 8.94
0 19 -9 192.45 8.32
0 -19 9 208.9 8.97
0 -19 -9 185.13 8.51
0 -19 -9 185.16 8.29
0 19 -9 183.8 8.4
0 19 9 190.07 8.09
0 19 -9 182.73 8.45
0 -19 -9 170.03 8.06
0 19 10 9.8 2.2
0 19 10 10.66 2.15
0 -19 -10 10.82 1.95
0 -19 10 12.76 2.58
0 19 -10 14.29 2.06
0 -19 -10 10.4 1.6
0 19 -10 11.91 1.86
0 19 -10 10.98 1.94
0 -19 -11 71.72 3.48
0 19 11 64.96 3.58
0 19 11 62.9 3.51
0 -19 11 70.24 4.06
0 20 0 535.38 22.33
0 20 0 497.68 21.85
0 -20 0 523.78 21.95
0 20 0 578.81 33.35
0 20 0 478.24 31.28
0 20 1 12.62 2.96
0 20 -1 6.7 2.98
0 20 -1 7.56 8.01
0 -20 1 8.05 2.51
0 -20 -1 7.36 2.36
0 -20 -1 9.77 2.52
0 20 -1 13.17 8.64
0 20 -2 5.04 7.85
0 20 -2 10.13 7.89
0 -20 -2 0.99 3.06
0 20 2 8.74 2.96
0 20 -2 -1.1 7.51
0 -20 -2 4.07 2.14
0 -20 2 0.34 2.58
0 -20 -2 3.95 2.28
0 20 -2 -0.12 2.8
0 20 -2 4.47 2.71
0 20 -3 12.13 8.7
0 20 3 22.47 3.33
0 -20 -3 16.16 3.25
0 20 -3 21.6 2.9
0 -20 3 20.47 2.57
0 20 -3 17.63 8.8
0 -20 -3 21.7 2.71
0 20 -3 17.68 3.01
0 20 -3 16.17 3.1
0 -20 4 720.61 32.55
0 20 4 714.69 32.41
0 -20 -4 722.64 32.36
0 -20 4 720.03 32.68
0 20 -4 783.23 32.7
0 20 4 798.32 32.4
0 -20 4 767.57 32.22
0 20 -4 829.23 43.62
0 20 -4 866.67 32.45
0 -20 4 731.65 32.8
0 -20 -4 782.5 32.65
0 -20 -4 802.48 32.29
0 20 -4 853.92 32.54
0 20 -4 828.49 32.56
0 20 4 798.1 32.16
0 -20 5 -0.38 2.76
0 20 5 6.03 2.66
0 20 5 4.8 2.5
0 -20 -5 3.39 2.43
0 20 -5 4.7 2.82
0 -20 5 4.34 2.78
0 -20 5 2.63 2.1
0 20 -5 0.1 2.17
0 -20 -5 7.43 2.75
0 -20 5 0.7 2.79
0 -20 -5 1.95 2.05
0 20 -5 4.77 2.36
0 20 -5 3.75 2.53
0 20 5 1.43 1.98
0 20 6 53.89 4.18
0 20 6 61.47 3.83
0 -20 6 51.06 4.29
0 -20 6 48.12 4.24
0 -20 6 54.12 3.79
0 20 -6 63.79 3.83
0 -20 -6 62.29 4.17
0 -20 6 57.99 4.44
0 -20 -6 58.34 3.73
0 20 6 61.55 3.58
0 20 -6 61.2 3.95
0 20 -6 67.39 4.15
0 20 7 45.62 3.89
0 -20 7 44.36 3.94
0 -20 7 58.84 4.03
0 -20 7 47.09 3.55
0 20 -7 54.7 3.42
0 -20 -7 58.95 3.69
0 -20 -7 52.96 3.37
0 20 7 51.71 3.17
0 20 -7 56 3.64
0 20 -7 55.11 3.55
0 20 -8 47.19 4.23
0 20 8 57.18 3.86
0 20 8 53.33 3.86
0 -20 -8 57.78 3.62
0 -20 8 62.94 4.12
0 -20 8 60.95 4.12
0 -20 -8 56.48 3.42
0 20 -8 66.53 3.77
0 20 8 60.15 3.25
0 20 -8 68.73 3.65
0 -20 -9 5.8 1.64
0 -20 9 2.34 2.22
0 20 -9 5.2 2.07
0 -20 -9 4.38 1.39
0 20 9 -0.14 1.88
0 20 9 4.27 1.89
0 20 10 92.81 4.42
0 -20 10 93.58 4.8
0 -20 -10 98.13 4.3
0 21 0 -0.11 2.53
0 21 0 2.59 2.64
0 -21 0 -4.12 3.13
0 21 -1 166.38 7.96
0 21 1 169.01 7.93
0 -21 1 142.46 7.93
0 -21 -1 144.94 8.02
0 -21 1 136.53 8.12
0 21 1 153.12 7.65
0 21 -1 172.31 7.99
0 21 -2 18.58 3.29
0 -21 2 19.3 3.17
0 21 2 19.88 3.1
0 -21 -2 21.9 2.22
0 21 -2 26.38 8.1
0 -21 -2 17.94 3.17
0 -21 2 18.17 3.27
0 21 2 17.79 2.72
0 21 -2 26.94 3.06
0 21 3 15.55 2.75
0 -21 -3 10.53 2.56
0 21 3 20.25 2.91
0 -21 3 14.12 2.92
0 21 -3 17.49 3.11
0 -21 3 14.5 3.11
0 -21 -3 19.08 3.02
0 -21 -3 15.61 2.19
0 21 -3 16.31 2.76
0 21 3 17.4 2.37
0 21 4 59.87 4.21
0 21 4 69.46 4.08
0 21 -4 64.35 4.35
0 -21 4 55.26 4.33
0 21 4 69.88 4.16
0 -21 -4 63.6 3.93
0 -21 4 60.12 3.72
0 -21 4 58.8 4.53
0 -21 -4 73.24 4.44
0 -21 -4 61.1 3.75
0 21 -4 67.98 4.24
0 21 4 66.03 3.79
0 21 -4 69.65 4.15
0 -21 5 184.25 9.37
0 21 5 210.37 9.12
0 -21 5 179.66 9.42
0 21 -5 182.94 9.14
0 21 5 189.16 9.3
0 21 5 210.28 9.22
0 -21 5 186.34 9.57
0 -21 -5 205.94 9.36
0 -21 -5 211.44 9.04
0 21 -5 216.31 9.27
0 21 5 214.66 8.94
0 21 -5 214.43 9.37
0 21 6 5.88 1.76
0 -21 6 3.73 2.25
0 -21 6 2.63 2.33
0 21 6 3.06 2.09
0 21 6 4.76 2.3
0 -21 -6 4.88 2.05
0 -21 -6 2.35 1.61
0 21 6 4.09 1.5
0 21 -6 2.16 1.92
0 21 -6 2.68 1.83
0 -21 7 29.45 2.84
0 -21 7 27.31 2.86
0 21 7 27.19 2.75
0 21 7 29.01 2.52
0 21 -7 28.89 3.3
0 -21 -7 30.91 2.48
0 -21 -7 28.05 2.14
0 21 -7 28.28 2.49
0 21 -7 31.81 2.47
0 -21 8 292.06 11.89
0 21 8 270.52 11.67
0 21 -8 240.09 11.85
0 21 8 275.62 11.6
0 -21 -8 278.8 11.55
0 22 0 7.99 2.22
0 22 0 4.3 2.43
0 -22 0 3.23 2.07
0 -22 0 3.85 2.44
0 -22 -1 28.97 2.79
0 -22 1 35.14 3.01
0 22 -1 28.43 2.98
0 22 1 28.25 2.97
0 22 -1 32.22 3.11
0 -22 -1 27.41 3.15
0 -22 1 30.93 3.19
0 -22 -2 -2.05 2.33
0 -22 2 3.77 2.33
0 22 2 3.64 1.83
0 22 2 4.95 2.24
0 22 -2 4.5 2.56
0 -22 2 1.2 2.07
0 22 -2 3.45 2.3
0 22 2 1.94 1.65
0 22 -2 5.45 2.17
0 -22 -3 158.87 7.54
0 -22 3 148.06 7.67
0 22 -3 166.18 7.8
0 -22 3 152.52 7.53
0 22 3 168.14 7.4
0 22 -3 150.9 7.39
0 22 -3 172.12 7.54
0 22 3 172.73 7.14
0 -22 -4 6.48 2.08
0 -22 4 5.26 2.27
0 22 4 6.21 1.9
0 22 -4 6.4 2.66
0 -22 4 5.59 2.22
0 22 4 8.62 1.95
0 22 -4 6.75 1.98
0 -22 4 10.15 1.89
0 22 4 9.18 1.54
0 22 -4 7.33 2.05
0 -22 -5 134.82 5.9
0 22 5 125.51 5.8
0 22 -5 136.49 6.45
0 22 5 109.31 5.45
0 -22 5 120.77 5.79
0 22 5 128.14 5.67
0 22 -5 100.68 5.45
0 -22 5 127.61 6.02
0 22 -5 135.89 5.92
0 22 6 0.51 1.27
0 22 6 1.37 1.58
0 -22 -6 0.99 1.47
0 22 -6 0.76 2.09
0 -22 6 1.81 1.59
0 -22 6 -0.48 1.83
0 -23 0 0.45 1.77
0 23 0 0.84 1.74
0 -23 0 1.62 1.51
0 23 -1 62.24 3.39
0 -23 1 64.83 3.75
0 -23 -1 68.54 3.66
0 23 -1 62.56 3.57
0 -23 1 55.29 3.33
0 23 1 60.8 3.54
0 -23 -1 59.38 3.19
0 23 -2 89.35 4.69
0 -23 -2 105.71 4.8
0 -23 2 100.8 4.91
0 -23 -2 82.08 4.3
0 23 2 99.51 4.69
0 23 -2 90.17 4.68
0 -23 2 99.74 4.6
0 23 -3 156.54 6.64
0 -23 -3 136.11 6.47
0 -23 3 138.26 6.68
0 23 3 142.98 6.38
0 -23 3 139.47 6.38
0 23 -3 138.26 6.34
0 23 -4 62.84 3.67
0 -23 -4 68.47 3.39
0 23 4 65.26 3.24
0 -23 4 59.31 3.28
-1 0 19 57.41 2.84
-1 0 19 54.76 3.22
1 0 -18 1.53 1.63
-1 0 18 -1.19 2.39
1 0 -18 1.11 1.6
1 0 -18 0.95 1.72
-1 0 18 0.6 1.56
-1 0 17 109.45 5.71
1 0 -17 106.81 5.89
1 0 -17 119.1 5.93
1 0 -17 113.3 12.62
-1 0 17 106.48 5.87
-1 0 17 121.69 6.62
-1 0 17 104.84 6.04
-1 0 16 0.32 2.38
-1 0 16 2.57 3.64
1 0 -16 1.25 2.08
1 0 -16 0.71 2.49
1 0 -16 5.53 7.83
-1 0 15 107.34 6.05
-1 0 15 101.96 6.39
-1 0 15 121.82 7.41
-1 0 15 106.05 6.55
-1 0 15 98.75 6.36
-1 0 15 105.4 6.13
1 0 -15 89.53 5.61
1 0 -15 104.19 14.14
1 0 -15 101 13.74
1 0 -15 104.23 13.14
-1 0 14 5.66 3.64
-1 0 14 3.2 4.19
-1 0 14 -0.94 3.77
-1 0 14 -0.52 2.85
-1 0 14 0.81 3.22
1 0 -14 1.31 8.42
1 0 -14 -7.56 8.66
1 0 -14 2.24 7.38
1 0 -14 -1.2 7.75
-1 0 14 2.39 2.66
1 0 -13 -4.83 9.62
-1 0 13 1.75 3.84
-1 0 13 6.5 4.17
-1 0 13 7.9 3.71
-1 0 13 5.18 3.07
-1 0 13 1.96 3.07
-1 0 13 -0.45 2.92
1 0 -13 -1.32 8.4
1 0 -13 5.06 9.28
1 0 -13 8.01 8.1
-1 0 12 1.57 2.69
1 0 -12 -2.29 7.05
-1 0 12 2 3.38
-1 0 12 1.47 3.37
-1 0 12 -1.61 3.34
-1 0 12 2.37 1.98
-1 0 12 -1.53 2.68
-1 0 12 2.97 2.75
-1 0 12 1.25 2.79
-1 0 12 -0.14 2.89
1 0 -12 -4.93 8.57
1 0 -12 5.58 7.2
1 0 -12 1.2 7.82
1 0 -11 37.65 9.02
-1 0 11 23.31 3.35
-1 0 11 16.46 3.45
-1 0 11 21.54 3.57
-1 0 11 18.41 3.38
-1 0 11 17.76 2.98
-1 0 11 22.45 3.35
-1 0 11 18.48 3.24
-1 0 11 19.91 2.52
1 0 -11 19.95 8.58
1 0 -11 23.25 8.24
1 0 -11 22.72 7.49
1 0 -10 -3.53 6.65
-1 0 10 0.89 2.56
-1 0 10 -0.68 1.94
-1 0 10 1.2 2.56
1 0 -10 -1.69 5.87
1 0 -10 -10.56 6.6
-1 0 10 5.12 2.46
-1 0 9 1897.69 77.66
1 0 -9 1614.69 84.32
-1 0 9 1910.77 83.73
-1 0 9 2006.69 77.65
1 0 -9 1938.52 86.14
1 0 -9 1831.6 85.15
-1 0 9 1914.49 77.59
-1 0 8 1.65 2.18
1 0 -8 -1.98 4.58
-1 0 8 -0.51 4.31
1 0 -8 3.5 4.24
-1 0 8 -1.29 1.98
1 0 -8 -4.03 5.06
1 0 -8 -1.07 5.01
1 0 -8 2.48 3.54
-1 0 8 0.83 1.92
1 0 -7 173.12 11.92
1 0 -7 157.51 10.34
-1 0 7 137.98 6.86
-1 0 7 150.36 12.96
1 0 -7 150.44 9.95
1 0 -7 135.71 10.99
-1 0 7 136.11 12.15
-1 0 7 163.63 10.6
1 0 -6 1.31 2.33
1 0 -6 0.3 2.4
-1 0 6 -1.25 4.37
-1 0 6 3.01 2.81
-1 0 6 -1.67 4.34
1 0 -6 1.53 2.78
-1 0 6 1.35 3.62
1 0 -5 7065.03 273.79
-1 0 5 6854.39 273.79
1 0 -5 6932.18 274.21
-1 0 5 6477.84 276.44
-1 0 5 6486.33 274.6
-1 0 5 6630.04 275.89
1 0 -5 6858.94 273.61
-1 0 4 0.26 3.1
1 0 -4 -0.39 2.28
1 0 -4 0.43 1.8
-1 0 4 2.03 2.65
-1 0 4 0.33 4.19
-1 0 3 199.63 9.77
-1 0 3 188.42 9.99
-1 0 3 175.04 10.35
1 0 -3 210.61 9.72
-1 0 2 0.56 1.44
1 0 -2 1 1.25
-1 0 2 0.88 1.4
-1 0 1 2665.24 105.38
-1 0 1 2623.58 105.11
-1 0 1 2665.69 105.37
-1 0 1 2528.12 105.07
1 0 -1 2452.52 105.99
1 0 -1 2763.65 105.44
1 0 0 5.52 0.86
-1 0 0 3.43 0.88
-1 0 -1 5441.82 209.73
1 0 1 5039.95 209.68
1 0 2 -1.69 1.72
-1 0 -2 0.73 0.8
-1 0 -2 0.09 0.7
1 0 3 304.39 16.5
1 0 3 314.17 14.73
-1 0 -3 293.99 13.05
1 0 4 -0.98 4.9
-1 0 -4 3.42 1.95
1 0 4 0.28 3.25
-1 0 -4 0.16 2.09
1 0 4 -0.28 3.13
-1 0 -5 6678.11 268.84
-1 0 -5 7019.43 267.4
1 0 5 6996.66 270.29
-1 0 -5 6353.73 264.63
1 0 5 6858.16 267.32
-1 0 -5 6387.39 265.3
1 0 5 6617.83 267.18
-1 0 -6 5.41 4.33
-1 0 -6 2.98 4.92
-1 0 -6 -0.47 3.43
-1 0 -6 -1.78 2.64
1 0 6 0.63 1.78
-1 0 -6 0.19 1.97
1 0 6 0.69 4.49
1 0 6 -3.2 4.27
1 0 6 -1.9 3.98
-1 0 -7 23.03 6.01
-1 0 -7 26.8 5.67
-1 0 -7 25.27 7.04
1 0 7 15.81 5.38
-1 0 -7 13.92 3.71
1 0 7 21.51 2.61
1 0 7 23.88 6.62
1 0 8 2.26 2.05
1 0 8 4.33 1.97
1 0 8 -1.37 2.19
-1 0 -8 2.31 6.41
-1 0 -8 -1.89 5.27
-1 0 -8 -2.85 4.9
1 0 8 0.68 5.44
1 0 8 1.82 2.25
-1 0 -8 5.01 4.05
1 0 8 3.6 5.4
1 0 9 590.27 25.43
-1 0 -9 656.88 34.16
1 0 9 626.28 35.57
1 0 9 621.41 33.37
1 0 9 591.38 25.52
1 0 9 635.41 25.63
-1 0 -10 7.81 7.36
-1 0 -10 5.01 6.61
-1 0 -10 2.84 6.83
-1 0 -10 1.63 2.39
1 0 10 1.68 2.58
1 0 10 -0.67 2.57
1 0 10 -1.1 6.7
1 0 10 -6.53 6.6
1 0 11 211.68 18.67
1 0 11 244.58 20.6
1 0 11 251.11 11.29
1 0 11 230.63 11.42
1 0 11 232.69 11.57
1 0 11 237.57 11.3
1 0 11 252.23 11.42
1 0 11 225.61 11.27
-1 0 -11 243.97 11.12
-1 0 -11 238.15 20.41
-1 0 -11 215.42 20.57
-1 0 -11 229.09 19.55
1 0 12 2.02 2.66
-1 0 -12 -6.45 7.75
1 0 12 -2.54 7.92
1 0 12 0.15 3.36
1 0 12 2.22 3.07
1 0 12 0.94 2.87
1 0 12 -0.39 2.31
1 0 12 3.05 2.85
1 0 12 1.45 2.96
1 0 12 -2.24 2.98
-1 0 -12 1.62 2.37
-1 0 -12 -1.25 8.49
-1 0 -12 -2.23 7.6
-1 0 -13 -3.3 7.95
1 0 13 7.79 3.48
1 0 13 5.31 3.29
1 0 13 4.19 3.6
1 0 13 1.61 3.02
1 0 13 4.02 3.12
1 0 13 0.15 3.03
-1 0 -13 6.72 2.54
-1 0 -13 -1.34 8.31
-1 0 -13 -1.15 7.83
1 0 14 0.14 3.47
1 0 14 2.35 3.48
1 0 14 5.39 3.21
1 0 14 6.26 3.13
1 0 14 2.92 3.12
-1 0 -14 2.22 7.49
-1 0 -14 -3.94 8.48
1 0 14 2.52 2.74
1 0 14 4.55 2.57
1 0 15 154.99 8.89
1 0 15 159.66 8.09
1 0 15 158.47 8.27
-1 0 -15 150.47 8
-1 0 -15 151.44 16.76
1 0 15 155.28 7.69
-1 0 -15 161.81 17.27
1 0 16 5.5 3.55
1 0 16 -0.73 1.73
-1 0 -16 4.27 7.62
-1 0 -16 -0.33 2.32
-1 0 -16 3.86 2.49
-1 0 -16 2.12 6.68
-1 0 -17 432.77 18.18
-1 0 -17 442 26.26
1 0 17 424.18 17.89
1 0 17 415.36 17.99
-1 0 -17 441.58 18.12
-1 0 -17 420.15 18.04
1 0 17 408.36 18.39
-1 0 -18 -1.67 1.76
-1 0 -18 -2.11 1.5
1 0 18 1.08 1.41
1 0 18 0.23 2.05
-1 -1 19 14.85 1.31
-1 1 19 12.75 1.29
-1 1 19 11.25 1.8
-1 -1 19 9.64 1.75
1 1 -18 1.96 1.78
-1 -1 18 2.42 1.83
-1 1 18 0.9 2.37
-1 -1 18 7.31 2.51
1 1 -18 4.03 1.76
1 -1 -18 3.29 1.79
1 1 -18 4.81 1.64
1 -1 -18 3.72 1.74
-1 1 18 2.35 1.57
-1 -1 18 0.3 1.54
-1 1 17 331.6 13.42
-1 -1 17 340.77 13.5
-1 1 17 291.06 13.75
-1 1 17 273.71 13.34
-1 -1 17 329.57 14.22
-1 -1 17 296.16 13.59
-1 1 17 322.74 14.11
1 -1 -17 316.05 13.48
1 1 -17 292.84 21.13
1 -1 -17 313.31 21.77
1 -1 -17 302.5 13.26
1 1 -17 294.77 13.48
1 -1 -17 307.44 13.58
1 -1 -17 337.04 22.23
1 1 -17 309.63 21.92
-1 1 16 129.94 6.68
-1 -1 16 125.56 6.65
-1 1 16 134.6 7.64
-1 -1 16 132.16 7.75
-1 -1 16 128.53 6.72
1 -1 -16 115.14 6.37
1 1 -16 122.26 6.7
1 1 -16 109.99 14.22
1 -1 -16 143.6 15.33
-1 1 15 16.34 2.99
-1 -1 15 14.31 3.09
-1 -1 15 25.2 4.02
-1 1 15 32.78 4.19
-1 1 15 21.83 4.55
-1 -1 15 31.09 4.24
-1 -1 15 26.66 4.81
-1 1 15 21.33 3.38
-1 -1 15 23.94 3.69
-1 -1 15 20.92 3.35
-1 1 15 19.86 3.56
1 -1 -15 21.07 2.95
1 1 -15 8.69 8.14
1 1 -15 1.22 8.34
1 -1 -15 12.4 7.87
1 1 -15 4.95 6.57
1 -1 -15 19.21 8.47
1 -1 -15 23.47 9.26
-1 -1 14 85.53 6.09
-1 1 14 96.48 6.14
-1 -1 14 90.95 7.02
-1 1 14 102.83 7.04
-1 -1 14 86.75 6.29
-1 1 14 95.37 6.33
-1 1 14 92.17 6.01
-1 -1 14 87.26 5.86
-1 -1 14 93.24 6.2
-1 1 14 97.65 6.3
-1 1 14 89.23 5.7
1 1 -14 77.11 13.59
1 -1 -14 123.91 15.2
1 1 -14 88.83 12.51
1 1 -14 82.1 13.49
1 -1 -14 73.95 13.43
1 -1 -14 95.51 13.46
1 1 -14 78.85 13.77
1 1 -14 73.09 12.84
1 -1 -14 84.32 12.72
-1 1 14 99.62 5.83
-1 -1 14 87.81 5.7
1 1 -13 538.62 34.08
1 -1 -13 533.97 33.01
-1 -1 13 524.31 22.97
-1 1 13 559.19 22.92
-1 1 13 561.51 23.55
-1 -1 13 482.34 22.63
-1 -1 13 553.43 23.68
-1 1 13 524.37 22.69
-1 -1 13 510.7 22.72
-1 -1 13 505.88 22.79
-1 -1 13 514.28 22.53
-1 1 13 522.09 22.4
-1 1 13 535.09 22.85
-1 1 13 488.39 22.69
-1 1 13 498 22.53
1 1 -13 516.9 34.61
1 -1 -13 546.55 33.95
1 1 -13 510.81 32.27
1 -1 -13 542.46 33.47
1 1 -13 509.4 34.18
1 -1 -12 188.17 17.76
1 1 -12 183.74 17.81
-1 -1 12 187.82 8.79
-1 1 12 171.52 8.61
-1 1 12 161.79 8.97
-1 -1 12 167.72 8.96
-1 -1 12 174.31 9.17
-1 1 12 164.77 8.87
-1 -1 12 167.1 8.9
1 1 -12 205.58 18.05
-1 -1 12 167.04 8.2
-1 -1 12 165.19 8.78
-1 -1 12 169.92 8.88
-1 1 12 172.57 8.56
-1 1 12 172.39 8.9
-1 1 12 153.54 8.81
-1 1 12 161.62 8.7
-1 -1 12 164.05 8.73
1 -1 -12 155.72 16.81
1 -1 -12 190.43 16.73
1 -1 -12 191.02 18.23
1 1 -12 198.99 18.57
1 -1 -11 423.88 28.92
1 -1 -11 414.44 27.28
1 -1 -11 395.66 28
1 1 -11 403.85 28.36
1 -1 -11 441.66 28.01
-1 1 11 419.79 19.17
-1 -1 11 430.78 19.28
-1 1 11 475.11 19.64
-1 -1 11 482.12 19.77
-1 1 11 483.02 19.67
-1 -1 11 489.7 19.61
-1 -1 11 489.44 19.81
-1 1 11 484.11 19.64
-1 1 11 458.11 19.22
-1 -1 11 419.83 19.47
-1 -1 11 476.99 19.46
-1 1 11 431.58 19.48
-1 1 11 424.7 19.3
-1 -1 11 432.59 19.23
-1 1 11 399.33 18.82
1 1 -11 438.81 28.59
1 -1 -11 454.62 29.34
-1 -1 11 413.28 18.83
-1 1 11 427.31 19.23
1 -1 -10 889.92 43.74
-1 1 10 818.84 34.51
1 1 -10 723.87 41.97
-1 -1 10 815.07 34.58
1 -1 -10 773.14 42.26
1 -1 -10 901.18 44.78
-1 -1 10 847.88 34.22
-1 1 10 812.88 34.52
1 -1 -10 825.46 34.19
-1 1 10 842.81 34.65
-1 -1 10 853.26 34.51
1 -1 -10 870.99 44.53
1 -1 -10 839.59 43.46
1 -1 -10 861.1 44.21
1 1 -10 901.87 44.14
1 1 -10 844.4 42.54
-1 1 9 476.47 20.73
-1 -1 9 478.15 25.2
-1 -1 9 457.93 20.76
1 -1 -9 504.2 28.03
1 -1 -9 419.37 27.1
1 1 -9 452.8 27.44
-1 1 9 497.83 27.15
-1 -1 9 485.04 20.34
-1 1 9 520.33 20.79
-1 1 9 510.77 20.8
-1 -1 9 498.21 20.63
1 1 -9 500.37 28
1 1 -9 537.3 27.15
1 -1 -9 503.09 27.05
1 -1 -9 456.74 27.79
1 -1 -9 501.18 28.59
1 1 -9 420.98 26.84
-1 1 8 339.49 19.79
-1 -1 8 306.78 17.81
1 -1 -8 291.09 18.34
-1 -1 8 315.35 14.34
1 1 -8 280.2 19.18
-1 1 8 330.8 14.29
-1 -1 8 325.16 13.87
-1 1 8 365.44 14.35
-1 -1 8 335.4 14.11
1 -1 -8 334.84 20.74
1 -1 -8 318.26 19.62
1 -1 -8 353.1 21.19
1 1 -8 306.99 18.54
1 1 -8 332.12 19.11
-1 -1 8 323.02 14.08
-1 1 8 342.9 14.27
1 -1 -7 496.98 24.87
1 -1 -7 496.81 24.19
1 1 -7 480.19 23.37
-1 -1 7 480.13 22.25
-1 -1 7 424.74 18.96
1 1 -7 475.19 21.96
-1 1 7 439.34 18.91
-1 -1 7 453.07 26.07
-1 1 7 486.13 23.97
-1 1 7 446.17 25.77
-1 1 7 498.12 26.03
-1 -1 7 484.61 26.42
1 1 -7 428.64 23.69
1 1 -7 478.33 23.67
1 1 -6 45.98 5.01
1 -1 -6 34.48 5.44
1 -1 -6 41.9 4.38
-1 -1 6 34.74 6.31
-1 1 6 34.53 5.09
-1 -1 6 31.58 6.34
-1 1 6 32.29 6.17
1 -1 -6 40.89 5.13
-1 1 6 31.25 5.85
1 1 -6 42.73 4.41
-1 -1 6 37.9 4.35
-1 1 6 45.47 6.63
-1 -1 6 37.78 5.51
1 1 -6 41.66 4.97
1 1 -6 36.05 5.16
1 -1 -5 48.87 4.63
1 -1 -5 69.82 6.59
-1 1 5 64.41 7.05
-1 1 5 52.18 6.98
-1 -1 5 88.76 8.02
-1 -1 5 83.91 7.95
1 1 -5 84.42 6.04
1 1 -5 81.12 6.58
-1 1 5 47.54 6.05
1 1 -5 69.62 5.04
1 -1 -5 72.52 6.19
-1 1 5 61.99 6.34
-1 -1 5 81 5.24
-1 -1 5 77.09 6.49
1 -1 -4 4967.68 192.74
1 -1 -4 4721.77 194.48
-1 1 4 4816.78 195.44
-1 -1 4 4781.29 194.99
-1 -1 4 4867.46 192.51
1 1 -4 4809.91 194.16
1 -1 -4 4631.98 193.3
-1 -1 4 4495.26 193.72
-1 1 4 4755.58 194.35
1 -1 -4 4860.32 193.66
-1 -1 4 4971.53 195.34
-1 1 4 4740.95 194.69
1 -1 -3 105.69 7
-1 -1 3 99.01 5.21
1 -1 -3 109.95 6.5
-1 1 3 123.68 7.15
-1 -1 3 96.05 6.88
1 -1 -3 110.87 5.97
-1 -1 3 89.47 6.26
-1 1 3 110.15 6.79
1 -1 -2 808.32 35.35
1 -1 -2 814.11 34.57
-1 1 2 804.67 34.04
1 -1 -2 815.55 33.33
-1 1 2 806.41 34.07
1 -1 -2 802.15 34.06
1 1 -2 856.16 34.06
-1 -1 2 811.57 32.75
-1 -1 2 797.77 34.09
1 -1 -1 33.02 2.92
-1 -1 1 30.02 1.91
-1 -1 1 31.07 2.55
1 -1 -1 34.42 2.53
-1 1 1 39.93 2.24
1 -1 -1 38.52 2.26
-1 1 1 33.17 2.35
-1 -1 1 29.66 2.32
-1 -1 1 31.94 2.43
1 -1 0 8414.33 329.04
1 1 0 8597.21 329.21
1 1 0 8214.49 328.81
1 1 0 8036.7 328.87
-1 1 0 8089.25 329.16
-1 -1 0 8192.26 328.84
-1 1 -1 426.91 17.74
-1 1 -1 394 18.55
1 -1 1 401.15 17.02
-1 -1 -1 425.9 17.67
1 1 1 443.74 18.17
-1 1 -1 414.4 17.96
-1 1 -2 99.2 5.25
-1 -1 -2 88.72 6.09
1 -1 2 92.98 4.55
-1 -1 -2 84.76 5.03
-1 1 -2 91.74 5.8
1 -1 2 94.92 4.89
1 1 2 77.71 5.72
1 -1 2 93.71 5.4
1 -1 3 1483.46 64.2
-1 -1 -3 1462.07 63.03
-1 1 -3 1497.76 63.35
-1 1 -3 1603.37 61.96
1 -1 3 1465.38 61.89
-1 -1 -3 1466.96 61.94
1 -1 3 1528.19 62.37
1 1 3 1515.81 63.17
-1 -1 -4 1616.57 69.59
-1 1 -4 1640.9 69.86
1 1 4 1641.26 71.73
-1 1 -4 1716.94 68.16
1 -1 4 1629.94 71.37
-1 1 -4 1641.98 67.68
1 1 4 1735.44 69.9
1 -1 4 1582 68.49
1 -1 4 1667.09 68.84
-1 -1 -4 1626.59 68.25
-1 -1 -5 78.11 8.06
-1 -1 -5 90.25 7.37
-1 1 -5 82.79 5.57
1 1 5 82.25 8.88
-1 1 -5 76.76 6.93
1 1 5 106.46 7.8
1 1 5 86.45 7.42
1 -1 5 75.09 6.14
1 -1 5 69.2 5.94
-1 -1 -5 94.18 6.02
-1 1 -5 64.16 4.95
-1 1 -6 1433.09 62.92
-1 -1 -6 1454.96 63.64
1 -1 6 1385.54 61.01
1 1 6 1492.05 62.42
-1 -1 -6 1470.45 59.52
1 -1 6 1408.31 64.46
1 -1 6 1456.56 61.13
1 -1 6 1365.44 56.86
-1 1 -6 1368.31 59.51
1 1 6 1396.88 56.82
1 1 6 1378.43 62.18
1 1 6 1465.22 64.07
-1 -1 -6 1476.87 62.66
-1 1 -6 1452.63 59.72
-1 -1 -6 1387.26 61.96
1 -1 7 257.74 18.2
1 -1 7 271.43 15.73
1 1 7 237.17 10.8
1 1 7 213.03 16.59
1 1 7 228.18 16.16
-1 -1 -7 200.68 13.44
1 -1 7 263.75 10.98
-1 1 -7 230.34 13.8
-1 -1 -7 239.41 16.91
-1 -1 -7 253.22 16.21
-1 1 -7 265.12 17.26
-1 -1 -7 234.07 15.99
-1 1 -7 269.36 14.12
-1 1 -7 252.04 15.54
1 -1 8 49.12 8.95
1 1 8 54.09 3.73
1 -1 8 37.45 7.11
1 -1 8 47.25 3.75
1 1 8 62.32 9.56
1 1 8 59.25 3.79
1 -1 8 49.26 3.51
-1 -1 -8 38.36 7.25
-1 1 -8 57.05 7.92
-1 -1 -8 49.32 8.95
-1 -1 -8 59.39 8.51
-1 1 -8 46.25 8.77
1 1 8 59.45 3.69
1 1 8 52.35 3.53
1 -1 8 43.01 3.46
1 1 9 1602.28 63.1
1 -1 9 1582.39 63.19
1 1 9 1710.75 73.93
1 -1 9 1745.53 75.07
1 1 9 1500.54 71.75
1 -1 9 1533.94 63.09
1 1 9 1584.79 63.24
-1 -1 -9 1607.93 72.19
-1 1 -9 1657.51 72.36
1 1 9 1485.05 63.04
-1 -1 -9 1559.43 62.83
1 1 9 1495.37 63.03
1 -1 10 221.1 17.99
1 -1 10 263.54 20.9
1 1 10 254.74 20.15
1 -1 10 239.34 11.3
1 1 10 258.7 11.28
1 1 10 243.53 19.34
1 1 10 233.84 11.18
1 1 10 237.39 11.2
-1 -1 -10 252.76 11.32
-1 1 -10 241.79 11.12
1 -1 10 231.74 11.3
1 1 10 247.34 11.52
-1 1 -10 247.44 19.12
-1 -1 -10 244.05 19.43
-1 1 -10 246.04 20.73
-1 -1 -10 252.97 19.35
-1 1 -10 250.11 19.14
1 -1 11 -1.25 8.3
1 1 11 2.91 2.57
-1 -1 -11 2.85 6.19
1 -1 11 0.87 2.67
1 1 11 8.67 6.66
1 1 11 -5.8 7.74
1 -1 11 -0.43 2.77
1 1 11 1.74 2.95
1 1 11 2.05 2.94
1 -1 11 1.25 2.65
1 1 11 1.64 2.83
1 -1 11 -1.55 2.99
1 -1 11 3.01 2.37
1 -1 11 4.89 2.67
1 1 11 6.31 2.72
1 1 11 1.19 2.55
1 1 11 4.1 2.54
1 1 11 -1.11 2.8
1 -1 11 2.13 2.85
-1 -1 -11 4.14 2.57
-1 1 -11 4.42 2.4
-1 1 -11 1.13 7.48
-1 1 -11 -2.03 6.48
-1 1 -11 3.76 9.2
-1 -1 -11 3.11 6.85
-1 -1 -11 1.14 6.73
-1 -1 -11 1.18 7.73
-1 -1 -11 1.01 6.67
1 1 12 88.86 13.13
1 -1 12 130.27 7.11
1 1 12 102.46 15.23
1 -1 12 139.39 16.76
1 1 12 130 7
-1 -1 -12 111.86 13.88
1 -1 12 133.86 7.72
1 1 12 138.51 7.55
1 1 12 134.48 7.72
1 1 12 136.64 7.42
1 -1 12 130.9 7.4
1 -1 12 148.39 7.97
1 1 12 129.96 7.03
1 -1 12 125.95 6.98
1 -1 12 134.85 7.5
1 1 12 146.22 7.43
1 1 12 129.56 7.21
1 -1 12 139.15 7.39
1 -1 12 129.85 7.29
1 1 12 121.65 7.25
-1 -1 -12 126.52 7.04
-1 1 -12 132.39 7
-1 -1 -12 117.28 14.58
-1 1 -12 119.06 15.63
-1 1 -13 73.54 12.99
1 1 13 104.71 6.53
1 -1 13 105.73 6.75
1 1 13 107.37 6.32
1 1 13 106.68 6.64
1 -1 13 117.33 6.9
1 -1 13 104.55 6.4
1 1 13 113.22 6.4
1 -1 13 104.91 6.32
1 -1 13 110.64 6.6
1 1 13 92.98 6.12
1 1 13 90.42 6.2
-1 -1 -13 94.77 5.96
-1 -1 -13 98.65 13.78
-1 1 -13 98.6 14.13
-1 1 -13 81.8 13.95
-1 -1 -13 95.35 14.5
-1 1 -13 99.77 14.77
1 -1 14 14.36 3.89
1 -1 14 9.74 3.51
1 -1 14 15.37 3.5
-1 1 -14 1.38 8.28
1 1 14 12.06 2.63
1 -1 14 11.03 2.67
1 -1 14 12.7 3.41
1 1 14 8.75 3.18
1 1 14 9.08 3.36
1 -1 14 9.43 3.08
-1 1 -14 21.4 10
-1 1 -14 -2.31 8.73
-1 -1 -14 11.68 8.15
-1 -1 -14 12.9 8.14
1 1 14 13.57 2.86
1 -1 14 14.74 2.99
1 -1 15 11.84 4.13
1 -1 15 8.26 3.35
1 -1 15 9.86 3.11
1 -1 15 4.15 2.99
1 1 15 7.82 2.8
1 1 15 5.72 3.03
1 -1 15 13.78 3.24
-1 1 -15 7.61 8.1
1 1 15 10.13 2.26
1 -1 15 12.87 2.46
-1 -1 -15 9.59 7.91
-1 -1 -15 7.52 2.4
-1 -1 -15 11.41 2.91
-1 1 -15 11.17 2.94
-1 1 -15 4.94 7.97
-1 -1 -15 14.45 8.77
1 -1 16 243.57 11.82
1 1 16 269.48 12.56
-1 1 -16 279.44 21.64
-1 -1 -16 281.4 21.11
1 -1 16 258.88 11.52
1 1 16 266.44 11.46
1 -1 16 269.53 11.98
1 1 16 268.92 11.78
-1 1 -16 258.18 11.97
-1 -1 -16 249.88 11.59
-1 1 -16 249.49 11.87
-1 -1 -16 260.68 11.95
-1 -1 -16 281.14 12.01
-1 -1 -16 267.64 20.76
-1 1 -16 275.99 21.14
-1 -1 -17 253.45 11.04
-1 1 -17 274.84 19.18
-1 -1 -17 228.31 17.66
1 -1 17 241.22 10.84
1 1 17 252.86 10.92
1 1 17 239.1 10.66
-1 1 -17 240.41 10.88
-1 -1 -17 243.23 10.94
-1 -1 -17 233.24 10.87
-1 1 -17 230.04 10.79
1 1 17 249.61 11.31
1 -1 17 261.08 11.42
1 -1 18 36.01 2.92
1 1 18 29.88 2.88
-1 -1 -18 35.94 2.58
-1 1 -18 30.92 2.66
-1 1 -18 35.13 2.45
-1 -1 -18 30.38 2.36
-1 -1 -18 32.51 2.45
1 1 18 29.41 2.23
1 -1 18 32.81 2.25
1 -2 -19 10.35 1.45
-1 -2 19 10.29 1.58
-1 2 19 10.43 1.7
-1 2 19 12.88 1.24
-1 -2 19 11.72 1.23
-1 -2 18 212.43 9.55
-1 2 18 213.89 9.52
-1 2 18 173.04 9.03
-1 -2 18 179.28 9.11
1 2 -18 203.16 9.04
1 2 -18 206.27 9.14
1 2 -18 189.14 8.96
1 -2 -18 216.11 9.22
1 -2 -18 206.26 9.18
-1 2 18 245.73 9.1
-1 -2 18 239.27 9.14
-1 -2 17 27.72 2.7
-1 2 17 23.56 2.55
-1 2 17 23.35 3.55
-1 -2 17 26.14 3.23
-1 -2 17 19.73 3.67
1 -2 -17 20.67 2.69
-1 -2 17 22.26 2.74
1 -2 -17 23 2.72
1 -2 -17 22.73 2.46
1 2 -17 25.4 2.63
1 -2 -17 21.47 7.74
1 2 -17 19.53 7.41
1 2 -17 13.18 6.68
1 -2 -17 26.29 7.84
-1 -2 16 561.92 22.56
-1 2 16 563.4 22.52
-1 2 16 569.87 23.27
-1 -2 16 575.16 23.52
1 2 -16 505.17 32.84
1 -2 -16 484.88 22.31
1 2 -16 484.02 22.42
1 2 -16 457.71 31.48
1 -2 -16 502.4 32.34
-1 -2 15 4.49 2.6
-1 2 15 2.03 2.52
-1 -2 15 5.14 3.51
-1 2 15 7.36 3.27
-1 -2 15 1.7 3.83
-1 -2 15 7.83 4.32
-1 2 15 0.69 3.9
-1 -2 15 -1.17 3.06
-1 2 15 0.86 3.07
-1 -2 15 -0.9 2.92
-1 2 15 2.24 2.81
-1 2 15 1.1 2.72
1 -2 -15 2.3 2.55
1 -2 -15 -6.13 9.31
1 2 -15 -1.26 10.09
1 2 -15 -3.72 7.81
1 -2 -15 10.94 8.03
1 -2 -15 15.09 8.12
-1 -2 14 396.61 19.33
-1 2 14 439.41 19.3
-1 -2 14 464.08 20.38
-1 -2 14 418.63 19.54
-1 -2 14 408.74 19.3
-1 2 14 467.96 20.06
-1 2 14 453.66 19.03
-1 -2 14 434 19.24
-1 2 14 419.71 19.38
-1 2 14 454.24 19.44
-1 -2 14 412.25 19.39
1 -2 -14 445.93 29.88
1 2 -14 477.63 31.25
1 2 -14 424.66 30.78
1 -2 -14 490.58 31.58
1 2 -14 426.78 30.66
1 -2 -14 452.21 29.52
1 -2 -14 387.24 28.01
1 2 -14 414.27 30.35
-1 2 14 443.1 19.12
-1 -2 14 456.34 19.23
1 -2 -13 100.59 13.13
1 2 -13 95.78 14.56
-1 -2 13 109.28 7.32
-1 2 13 123.3 7.06
-1 -2 13 105.68 6.96
-1 -2 13 116.36 7.71
-1 -2 13 99.24 6.89
-1 2 13 129 7.17
-1 2 13 115.23 6.41
-1 -2 13 107 6.69
-1 2 13 119.37 7.01
-1 -2 13 109.31 6.9
-1 2 13 115.81 6.95
-1 2 13 108.28 6.66
1 2 -13 91.91 14.47
1 -2 -13 138.73 16.06
1 -2 -13 130.4 15.59
1 2 -13 98.45 15.41
1 2 -13 86.71 12.86
1 -2 -12 1581.85 74.28
1 -2 -12 1540.8 73.02
1 2 -12 1568.09 75.09
-1 -2 12 1486.93 62.61
-1 2 12 1490.23 62.46
1 -2 -12 1536.87 73.11
-1 -2 12 1577.33 62.78
-1 2 12 1666.14 62.87
-1 -2 12 1591.33 63.61
-1 -2 12 1585.33 63.07
-1 2 12 1634.77 62.89
-1 -2 12 1554.3 62.78
1 2 -12 1520.78 73.22
-1 -2 12 1405.24 62.17
-1 2 12 1550.46 62.91
-1 2 12 1553.46 62.81
-1 -2 12 1568.62 62.73
-1 -2 12 1442.67 62.77
-1 2 12 1565.51 62.43
-1 2 12 1485.2 62.66
1 -2 -12 1517.86 62.27
-1 2 12 1441.86 62.47
1 -2 -11 52.28 10.16
1 2 -11 52.48 10.39
1 -2 -11 44.72 10.25
1 -2 -11 65.18 10.81
1 2 -11 56.97 10.23
-1 -2 11 54.66 4.35
-1 2 11 48.18 4.04
1 -2 -11 49.42 9.25
-1 2 11 47.59 4.42
-1 -2 11 61.16 4.68
-1 -2 11 57.01 4.6
-1 -2 11 59.1 4.58
-1 2 11 49.34 4.47
-1 -2 11 46.62 4.13
-1 2 11 49.07 4.21
-1 2 11 46.62 4.21
-1 2 11 48.04 3.84
-1 -2 11 48.77 4.24
-1 2 11 44.06 4.1
-1 -2 11 50.18 3.52
1 -2 -11 47.64 3.53
-1 2 11 40.08 4.07
-1 -2 10 22.53 3.19
1 -2 -10 21.76 6.66
1 2 -10 10.91 5.07
1 -2 -10 18.3 5.75
-1 2 10 20 6.97
-1 2 10 20.18 2.9
-1 -2 10 22.93 2.44
1 -2 -10 20.9 2.62
-1 2 10 20.93 3.05
-1 2 10 22.44 3.27
-1 -2 10 25.09 2.84
1 2 -10 17.35 6.93
1 -2 -10 19.76 7.7
1 -2 -10 19.27 8.22
1 -2 -10 17.97 8.94
1 -2 -10 22.85 7.59
-1 -2 9 162.08 7.99
1 2 -9 161.92 13.38
1 2 -9 137.72 13.03
-1 2 9 165.75 7.8
1 -2 -9 180.32 14.3
-1 -2 9 159.64 7.33
-1 2 9 157.55 7.76
-1 -2 9 155.79 7.53
1 -2 -9 167.22 14.77
1 -2 -9 155.34 13.67
1 2 -9 139.05 13.12
1 2 -9 153 12.78
1 -2 -9 164.16 14.11
1 -2 -8 2961.94 124.47
-1 2 8 3042.81 125.8
-1 2 8 2761.03 118.84
-1 -2 8 2726.95 122.07
1 2 -8 2763.62 125.31
-1 -2 8 2870.6 119.02
-1 -2 8 3021.98 118.57
-1 2 8 2994.6 118.82
1 -2 -8 2933.33 118.55
-1 2 8 3039.49 118.94
-1 -2 8 3087.32 118.73
1 -2 -8 2991.48 126.59
1 2 -8 3411.62 125.89
1 -2 -8 2894.42 126.64
1 -2 -8 2953.32 125.53
1 -2 -8 2975.34 126.67
-1 -2 7 152.63 6.67
1 -2 -7 136.33 11.75
1 2 -7 155.71 11.17
1 -2 -7 157.63 12.15
1 -2 -7 171.12 12.58
-1 -2 7 137.68 9.13
1 -2 -7 154.33 11.86
-1 2 7 147.7 11.78
1 2 -7 133.46 10.91
1 2 -7 170.66 11.46
-1 2 7 175.99 12.93
-1 -2 7 128.14 12.83
1 2 -7 163.73 11.23
1 -2 -7 172.77 11.81
1 2 -7 156.42 9.36
-1 2 7 152.55 7.08
-1 -2 7 150.99 7.25
-1 2 7 153.2 13.12
-1 -2 7 123.06 12.24
1 -2 -6 21.03 5.07
1 2 -6 18.54 1.83
1 -2 -6 23.29 5.01
1 -2 -6 23.28 5.17
-1 2 6 28.63 5.4
-1 2 6 25 5.4
-1 2 6 29.27 5.73
1 2 -6 27.4 4.58
-1 2 6 27.13 6.06
1 2 -6 26.83 3.27
1 -2 -6 22.82 4.96
-1 -2 6 28.01 6.24
1 2 -6 28.2 4.36
-1 -2 6 26.31 3.32
1 -2 -6 22.96 4.92
-1 -2 6 22.59 5.52
1 -2 -5 327.23 17
1 -2 -5 300.82 17.06
1 2 -5 265.14 12.22
-1 2 5 300.75 17.59
-1 -2 5 303.69 17.52
-1 -2 5 328.54 17.61
1 -2 -5 323.04 16.18
-1 -2 5 310.52 13.85
1 2 -5 349.09 15.95
1 2 -5 317.22 15.98
-1 2 5 335.26 17.17
1 -2 -5 320.95 17.01
-1 2 5 331.33 17.05
1 2 -5 307.8 15.62
1 -2 -4 841.9 40.59
1 2 -4 931.05 39.96
1 -2 -4 902.54 39.96
-1 -2 4 953.07 40.71
-1 -2 4 908.61 40.89
-1 2 4 889.9 40.24
-1 2 4 920.31 41.1
1 -2 -4 987.85 41.45
1 -2 -3 445.7 21.82
-1 2 3 443.86 20.69
1 -2 -3 425.03 20.93
1 2 -3 446.38 20.74
-1 -2 3 452.09 21.13
1 2 -3 467.46 20.77
1 -2 -3 474.72 22.29
1 -2 -2 387.69 15.98
-1 -2 2 336.02 16.38
1 -2 -2 371.31 17.67
1 2 -2 375.48 16.73
1 -2 -2 367.67 17.17
-1 -2 2 365.8 16.72
-1 2 2 370.14 16.41
1 -2 -1 1655.63 69.85
-1 2 1 1692.29 69.26
-1 -2 1 1678.83 69.29
1 2 -1 1775.47 69.83
-1 -2 1 1719.25 69.81
-1 -2 1 1765.71 69.88
1 -2 -1 1572.02 70.11
-1 2 1 1810.95 68.79
-1 -2 1 1617.47 69.74
1 2 -1 1688.87 69.78
1 2 0 6.72 1.18
1 -2 0 5.43 1.08
1 -2 0 7.3 2
-1 -2 0 5.56 1.27
1 2 1 193.62 8.83
-1 2 -1 194.56 9.53
1 -2 1 168.07 8.72
-1 2 -1 181.42 8.67
-1 -2 -1 180.94 8.95
-1 2 -1 175.06 8.56
-1 -2 -2 1076.74 44.64
-1 2 -2 1113.04 43.93
-1 -2 -2 1014.25 44.54
1 2 2 1037.25 43.06
1 2 2 1044.79 45.64
-1 2 -2 1037.8 44.43
1 -2 2 1110.26 43.72
-1 2 -3 632.57 26.29
1 -2 3 554.39 28.11
-1 -2 -3 622.13 28.66
-1 2 -3 637.86 26.5
-1 -2 -3 621.51 27.45
-1 2 -3 601.53 27.35
1 2 3 643.66 28.77
1 -2 3 588.61 26.33
1 -2 3 611.68 26.14
1 -2 4 3918.75 170
-1 2 -4 4297.45 167.39
-1 2 -4 4362.41 169.06
1 2 4 4012.79 171.36
-1 -2 -4 3962.53 169.78
-1 2 -4 4149.67 169.67
-1 2 -4 4259.4 169.17
1 -2 4 4006 167.8
-1 -2 -4 4136.69 168.69
1 2 4 4212.08 170.22
1 -2 4 4162.66 168.21
-1 -2 -5 646.19 31.3
1 -2 5 589.42 28.13
-1 -2 -5 676.13 28.91
1 2 5 643.56 30.57
-1 2 -5 582.42 29.29
1 -2 5 602.5 28.32
-1 2 -5 599.54 27.68
1 2 5 713.09 32.53
-1 -2 -5 597.32 29.86
-1 2 -5 597.78 29.75
-1 2 -5 637.1 27.36
-1 -2 -5 655.5 30.93
-1 2 -5 609.67 28.68
1 -2 6 2.74 3.46
-1 -2 -6 1.77 3.35
-1 2 -6 4.6 3.91
1 -2 6 6.94 3.5
-1 2 -6 6.17 2.79
1 -2 6 4.48 1.91
1 2 6 7.67 4.69
1 2 6 4.7 4.13
1 2 6 5.78 4.57
1 2 6 4.21 1.73
1 -2 6 6.15 5.65
-1 2 -6 3.33 2.37
-1 2 -6 4.22 4.41
-1 -2 -6 1.62 4
-1 -2 -6 2.29 4.92
-1 2 -6 9.19 3.65
-1 -2 -6 4.44 4.98
-1 2 -6 -1.08 4.53
-1 2 -7 10.2 3.31
1 -2 7 9.73 5.1
1 -2 7 11.83 4.25
-1 -2 -7 7.53 3.84
-1 2 -7 8.16 2.93
1 2 7 7.6 2.16
1 2 7 6.14 5.44
1 2 7 11.83 6.07
1 -2 7 9.38 2.34
-1 -2 -7 10.83 6.36
-1 2 -7 8.13 4.68
-1 -2 -7 12.15 5.95
-1 -2 -7 5.11 4.83
-1 2 -7 3.85 5.16
1 2 8 2906 115.54
1 -2 8 2936.64 115.72
1 -2 8 2981.07 126.69
1 2 8 2926.1 124.51
1 -2 8 2748.61 121.22
-1 -2 -8 2918.37 115.45
1 2 8 2800.48 115.52
1 2 8 2805.44 115.49
1 -2 8 2906.11 115.44
-1 -2 -8 2852.87 123.02
-1 -2 -8 2874.29 123.55
-1 2 -8 2878.25 123.33
-1 -2 -8 2856.26 124.11
1 2 9 51.96 3.78
1 2 9 45.6 8.89
1 -2 9 51.85 10.57
1 -2 9 41.63 3.89
1 2 9 60.95 9.7
1 -2 9 37.98 3.28
1 2 9 52.61 3.85
-1 -2 -9 50.67 3.39
1 2 9 51.82 3.66
-1 2 -9 47.02 3.53
1 2 9 51.36 4.04
1 -2 9 43.75 3.48
-1 -2 -9 44.3 7.83
-1 2 -9 52.93 10.31
-1 -2 -9 65.29 10.22
-1 2 -9 34.19 8.75
1 2 10 854.34 43.97
1 -2 10 809.67 33.37
1 -2 10 865.57 45.92
1 2 10 806.11 33.14
1 2 10 784.47 42.79
-1 -2 -10 804.78 41.06
-1 -2 -10 785.33 32.91
1 2 10 806.05 33.17
1 2 10 764.8 33.16
1 -2 10 789.3 33.09
1 2 10 813.24 33.45
1 -2 10 765.48 33.15
-1 -2 -10 818.64 33.25
-1 2 -10 805.03 33.13
-1 2 -10 814.89 42.45
-1 2 -10 862.72 45.68
-1 -2 -10 817.1 41.98
-1 -2 -10 799.7 42.61
-1 2 -10 837.26 43.02
1 2 11 174.77 17.22
-1 -2 -11 167.11 15.16
1 2 11 191.28 17.43
1 -2 11 179.89 8.73
1 2 11 172.07 8.46
1 -2 11 163.39 17.8
1 -2 11 171.32 8.97
1 2 11 192.76 8.78
1 -2 11 166.19 9.07
1 2 11 183.07 8.95
1 -2 11 165.54 8.62
1 -2 11 157.81 8.47
1 -2 11 170.96 8.79
1 2 11 178.67 8.76
1 2 11 167.87 8.46
1 2 11 172.02 8.77
-1 -2 -11 173.25 8.61
-1 2 -11 159.94 8.41
1 2 11 162.78 8.83
-1 2 -11 172.85 16.84
-1 -2 -11 187.9 16.73
-1 2 -11 160.06 17.91
-1 -2 -11 195.78 18.22
-1 -2 -11 172.78 16.56
-1 2 -11 162.27 15.89
1 -2 12 1013.07 40.83
1 2 12 1001.47 40.62
-1 -2 -12 939.2 49.48
1 -2 12 1069.37 54.83
1 2 12 893.91 50.91
1 2 12 982.13 52.42
1 -2 12 939.96 41.13
1 -2 12 984.38 40.85
1 -2 12 1050.72 41.38
1 2 12 1014.57 41.09
1 2 12 1015.91 40.82
1 -2 12 907.01 40.66
1 2 12 991.39 40.9
1 2 12 1013.3 40.97
1 -2 12 948.84 40.9
1 -2 12 1012.42 41.03
1 2 12 953.25 40.62
-1 -2 -12 962.27 40.66
1 2 12 981.07 40.94
-1 -2 -12 868.6 51.58
-1 -2 -12 917.81 50.27
-1 2 -12 953.48 52.75
1 2 13 41.15 9.61
1 -2 13 32.77 4.73
1 -2 13 40.24 4.5
1 2 13 43.33 4.39
1 -2 13 29.47 4.08
1 -2 13 34.31 4.07
1 2 13 44.5 4.19
1 2 13 43.61 4.12
1 2 13 38.66 3.88
1 -2 13 36.14 4.37
-1 -2 -13 34.5 3.64
1 2 13 36.82 3.98
-1 2 -13 37.36 3.89
-1 2 -13 14.65 9.55
-1 -2 -13 30.79 9.12
-1 -2 -13 26.88 9.59
-1 2 -13 43.35 11.79
1 -2 14 864.31 36.88
1 -2 14 870 36.94
1 -2 14 816.19 36.54
1 2 14 839.25 36.23
-1 2 -14 840.73 49.84
1 -2 14 848.68 36.48
1 -2 14 891.54 36.77
1 2 14 851.77 36.36
1 -2 14 845.77 36.62
1 2 14 903.55 36.76
-1 -2 -14 840.35 45.83
-1 -2 -14 770.95 47.43
-1 2 -14 830.5 47.59
-1 2 -14 902.24 49.74
1 2 14 983.96 36.57
1 -2 14 971.18 36.67
1 -2 15 31.72 4.33
1 -2 15 46.4 4.94
1 -2 15 34.74 3.78
1 2 15 36.26 3.91
1 -2 15 44.26 4.06
1 2 15 32.44 3.57
1 -2 15 34.34 3.82
1 -2 15 33.89 3.27
1 2 15 33.74 2.99
-1 2 -15 44.07 11.22
-1 -2 -15 31.27 9.53
-1 -2 -15 29.99 3.35
-1 2 -15 48.72 3.93
-1 2 -15 40.72 3.74
-1 -2 -15 38.75 3.62
-1 2 -15 40.99 10.21
-1 -2 -15 21.29 9.02
1 -2 16 16.89 3.19
1 -2 16 15.27 2.25
-1 -2 -16 23.05 7.94
-1 2 -16 11 7.89
1 -2 16 18.35 2.78
1 2 16 19.9 2.7
-1 -2 -16 14.57 2.41
-1 -2 -16 16.94 2.78
-1 2 -16 18.52 2.76
-1 2 -16 12.01 2.71
-1 -2 -16 17.04 2.84
-1 2 -16 2.11 6.99
-1 -2 -16 12.38 7.47
-1 -2 -17 42.08 3.42
-1 2 -17 34.33 7.96
-1 -2 -17 42.09 7.93
1 2 17 45.51 3.34
1 -2 17 41.76 3.21
-1 -2 -17 40.31 3.16
-1 -2 -17 38.34 2.72
-1 2 -17 43.73 3.07
-1 -2 -17 43.86 3.21
-1 2 -17 40.85 3.17
1 -2 17 41.6 3.81
1 2 17 49.57 3.9
1 -2 17 36.24 3.2
1 2 18 280.31 12.03
1 -2 18 257.52 11.93
-1 -2 -18 259.24 11.77
-1 2 -18 244.98 11.71
-1 -2 -18 271.1 11.79
1 -2 18 295.7 11.69
1 2 18 316.22 11.71
-1 2 -18 280.96 11.86
-1 -2 -18 273.85 11.71
-1 -3 18 4.64 2.17
-1 3 18 2.68 2.31
-1 3 18 4.01 1.8
-1 -3 18 3.3 2.07
1 3 -18 2.59 1.57
1 -3 -18 1.02 1.61
1 -3 -18 0.28 1.66
-1 3 18 3.02 1.47
-1 -3 18 0.17 1.46
-1 3 17 556.34 21.7
-1 -3 17 559.62 21.84
-1 -3 17 529.44 22.43
-1 3 17 534.12 22.24
-1 -3 17 504.21 22.05
1 -3 -17 493.79 29.68
1 3 -17 533.66 30.74
-1 -3 17 525.16 21.88
1 -3 -17 515.82 21.9
1 3 -17 506.19 21.84
1 -3 -17 514.26 21.73
1 3 -17 462.85 21.64
1 -3 -17 536.12 30.52
-1 -3 16 10.9 2.57
-1 3 16 8.16 2.48
-1 3 16 9.38 3.71
-1 -3 16 13.02 3.94
1 -3 -16 12.9 2.85
1 3 -16 20.62 8.92
1 3 -16 7.9 2.51
1 -3 -16 9.29 2.85
1 -3 -16 9.54 2.47
1 -3 -16 13.95 8.03
1 3 -16 4.27 7.42
-1 -3 15 21.1 4.59
-1 -3 15 19.86 4.3
-1 3 15 22.78 4.36
1 -3 -15 17.91 3.34
-1 -3 15 25.51 3.88
-1 3 15 17.7 2.97
-1 -3 15 12.31 2.98
-1 -3 15 21.12 3.49
-1 3 15 16.77 3.44
-1 3 15 20.13 3.38
-1 3 15 18.68 3.03
1 -3 -15 17.1 2.99
-1 3 15 15.88 3.13
1 -3 -15 10.09 7.11
1 3 -15 14.8 8.92
1 -3 -15 10.87 8.82
1 -3 -15 25.54 9.19
1 3 -15 28.43 10.76
1 3 -15 5.32 8.81
-1 -3 14 9.89 3.62
-1 3 14 5.02 2.79
-1 -3 14 8.76 3.06
-1 3 14 8.71 2.93
-1 3 14 7.18 3.46
-1 -3 14 6.71 3.44
-1 3 14 4.92 3.4
-1 -3 14 1.77 3.2
-1 3 14 8.66 4.23
-1 -3 14 3.01 4.03
-1 -3 14 -1.2 3.64
-1 -3 14 4.15 4.06
-1 3 14 8.91 3.48
1 -3 -14 9.56 8.46
1 3 -14 9.31 9.42
1 -3 -14 -3.82 8.13
1 3 -14 1.38 9.47
1 -3 -14 6.73 8.24
1 3 -14 6.91 8.29
1 -3 -13 1810.45 84.22
1 3 -13 1697.88 85.5
1 -3 -13 1875.19 85.39
1 3 -13 1930.04 87.6
1 -3 -13 1767.97 82.92
1 3 -13 1724.92 86.26
-1 3 13 1844.34 72.78
-1 -3 13 1765.31 72.85
-1 -3 13 1796.61 73.72
-1 -3 13 1809.34 73.21
-1 -3 13 1767.47 72.95
-1 -3 13 1637.08 72.83
-1 -3 13 1828.54 72.88
-1 3 13 1868.96 73.1
-1 3 13 1857.48 72.94
-1 3 13 1749.81 72.37
-1 3 13 1758.61 72.75
1 -3 -13 1741.76 72.35
1 -3 -12 76.39 11.81
1 3 -12 57.05 11.57
-1 3 12 67.25 4.89
1 -3 -12 89.26 11.66
-1 -3 12 57.06 5.09
-1 -3 12 68.52 6.02
-1 -3 12 66.9 5.65
-1 3 12 89.24 5.56
-1 -3 12 73.49 5.62
-1 -3 12 71.67 5.43
-1 3 12 89.39 5.66
-1 -3 12 66.79 4.45
-1 3 12 73.84 5.43
-1 3 12 79.86 5.53
-1 -3 12 55.91 4.96
-1 3 12 80.35 4.94
-1 -3 12 71.66 5.4
-1 3 12 81 5.12
1 -3 -12 78.25 4.52
1 -3 -12 78.15 4.85
-1 3 12 76.37 5.14
1 3 -11 663.93 37.96
1 -3 -11 692.61 37.96
1 -3 -11 638.18 37.49
-1 3 11 637.62 28.16
-1 -3 11 645.92 28.43
-1 3 11 597.46 36.11
1 -3 -11 632.61 36.35
-1 3 11 753.77 28.65
-1 -3 11 704.53 28.9
-1 -3 11 698.94 29.27
-1 3 11 748.49 28.72
-1 -3 11 715.45 28.58
-1 -3 11 745.21 29.01
-1 -3 11 700.16 28.64
-1 3 11 708.75 28.75
-1 -3 11 598.16 28.33
-1 3 11 669.81 28.49
-1 3 11 694.4 28.16
-1 3 11 681.39 28.45
1 -3 -11 583.08 37.9
1 3 -11 644.88 37.36
-1 -3 11 607.48 27.89
-1 3 11 636.85 28.3
1 -3 -11 650.86 28.16
1 -3 -11 648.43 27.93
-1 -3 10 15.21 2.3
-1 3 10 16.45 2.82
1 -3 -10 16.79 2.49
1 -3 -10 15.75 6.77
1 -3 -10 11.22 7.58
1 -3 -10 10.5 7.34
1 3 -10 23.27 7.92
1 -3 -10 16.81 6.52
-1 -3 10 20.22 3.31
-1 3 10 17.2 6.67
-1 3 10 14.67 2.88
1 -3 -9 1152.22 53.43
1 3 -9 1031.89 53.43
1 3 -9 1025.5 53.35
1 3 -9 1211.86 54.31
-1 3 9 1098.19 45.89
1 -3 -9 1255.64 53.13
-1 -3 9 1109.13 46.18
-1 -3 9 1138.76 45.59
-1 3 9 1116.06 45.98
1 -3 -9 1114.25 45.63
1 3 -9 1283.21 54.44
1 -3 -9 1176.95 54
1 -3 -9 1128.42 54.83
-1 -3 8 276.71 11.09
-1 -3 8 286.61 10.96
1 -3 -8 238.06 10.93
-1 3 8 238.98 11.15
-1 3 8 240.66 11.29
1 -3 -8 225.26 16.3
-1 3 8 228.4 11.16
1 3 -8 240.24 16.73
1 3 -8 281.4 17.13
1 3 -8 271.51 16.59
1 3 -8 237.45 16.73
-1 -3 8 266.64 11.63
-1 3 8 254.15 17.36
1 -3 -8 242.99 17.37
1 3 -8 289.38 17.25
1 -3 -8 240.35 17.91
1 -3 -8 237.23 17.02
1 -3 -8 234.39 17.26
-1 -3 7 987.31 39.36
1 -3 -7 943.97 39.45
1 3 -7 1085.93 45.83
1 -3 -7 1026.23 46.32
1 -3 -7 967.2 45.96
1 -3 -7 944.2 46.49
1 -3 -7 965.26 46.37
-1 3 7 1084.66 46.66
-1 3 7 1071.74 46.7
-1 -3 7 1018.34 47.54
1 3 -7 912.76 44.91
1 3 -7 1026.35 45.86
1 -3 -7 1004.55 45.84
-1 3 7 1068.17 47.77
1 3 -7 1027.13 42.22
-1 -3 7 978.31 39.87
1 3 -7 925.82 45.06
-1 3 7 933.9 39.61
1 -3 -7 963.88 45.06
-1 -3 7 1022.47 48.33
1 -3 -6 15.58 4.97
1 -3 -6 11.8 5.5
1 -3 -6 20.52 5.71
-1 3 6 14.25 4.8
-1 3 6 9.17 4.33
-1 -3 6 18.36 4.92
1 3 -6 13.7 3.79
-1 3 6 9.12 4.98
1 3 -6 15.76 3.83
-1 -3 6 17.41 6.34
1 3 -6 21.96 4.44
1 3 -6 15.09 3.95
1 -3 -6 18.57 4.92
1 -3 -6 11.91 4.53
1 -3 -5 582.77 29.81
1 -3 -5 631.19 30.23
1 -3 -5 650.5 30.53
1 3 -5 598.22 28.69
-1 -3 5 582.53 30.58
1 -3 -5 577.65 29.04
1 3 -5 652.83 28.66
-1 3 5 605.68 30.12
-1 3 5 583.32 29.24
1 3 -5 602.39 28.77
1 -3 -5 670.71 30.31
-1 -3 5 642.89 30.05
1 -3 -4 3488.77 145.76
1 3 -4 3572.16 144.18
-1 -3 4 3498.76 145.4
1 -3 -4 3801.91 145.7
1 -3 -4 3280.18 144.65
1 3 -4 3642.71 144.19
-1 3 4 3360.77 144.22
1 3 -4 3597.09 143.91
-1 -3 3 106.35 6.88
1 -3 -3 83.88 7.75
1 3 -3 108.62 6.92
-1 -3 3 103.77 7.7
-1 3 3 77.1 6.5
1 -3 -2 24.7 3.93
1 3 -2 24.28 3.32
1 -3 -2 27.61 2.13
-1 -3 2 19.41 3.16
-1 -3 2 22.13 3.11
-1 -3 2 22.89 3.46
-1 3 2 28.74 2.97
1 3 -1 134.25 7.01
-1 -3 1 120.72 7.11
1 -3 -1 137.99 8.51
-1 -3 1 123.27 6.22
-1 -3 1 121.83 7.04
-1 3 1 136.44 6.25
-1 -3 0 125.74 6.94
1 -3 0 109.69 7.78
-1 -3 0 124.05 5.83
-1 -3 0 123.98 6.58
-1 3 0 119.68 5.74
1 3 1 1756.34 71.88
1 3 1 1762.56 71.63
1 -3 1 1747.95 71.9
1 3 1 1818.73 71.52
-1 -3 -1 1638.79 72.06
-1 3 -2 858.68 36.8
1 3 2 833.56 35.51
-1 3 -2 858.96 37.25
1 -3 2 882.85 35.56
1 3 2 873.96 35.02
1 -3 2 779.3 34.4
-1 -3 -2 839.83 36.7
-1 3 -2 875.05 35.13
1 3 3 1442.43 65.06
1 3 3 1507.72 66.91
-1 3 -3 1635.71 65.72
-1 -3 -3 1565.01 65.38
-1 3 -3 1562.35 66.14
-1 3 -3 1505.27 63.76
1 -3 3 1552.51 64.1
-1 3 -3 1568.33 65.08
-1 -3 -3 1425.47 65.43
-1 -3 -3 1638.43 64.54
-1 3 -3 1663.04 64.22
-1 -3 -4 1514.47 69.14
-1 3 -4 1581.47 67.03
-1 3 -4 1653.26 68.05
-1 -3 -4 1532.16 67.49
1 3 4 1485.15 69.4
-1 3 -4 1688.41 68.45
-1 -3 -4 1454.01 68.81
1 3 4 1591.7 67.32
-1 3 -4 1634.18 65.61
-1 3 -4 1637.87 67.57
-1 3 -4 1711.75 66.55
1 -3 4 1623.66 66.1
1 3 4 1501.47 68.9
-1 -3 -4 1588.47 66.71
-1 -3 -4 1525.96 67.61
-1 3 -5 559.61 26.22
1 3 5 544.24 28.5
-1 -3 -5 494.11 27.7
-1 3 -5 515.58 23.54
-1 3 -5 541.89 26.71
-1 -3 -5 533.23 27.46
-1 -3 -5 519.51 25.88
-1 3 -5 552.76 24.77
-1 3 -5 572.74 26.31
1 3 5 502.73 27.33
-1 -3 -5 539.99 25.93
1 3 5 509.39 26.93
-1 -3 -5 564.92 25.37
1 -3 5 499.51 28.77
1 -3 6 14.31 1.59
-1 3 -6 12.28 4.77
-1 -3 -6 15.11 6.26
-1 3 -6 26.4 5.52
-1 -3 -6 14.76 4.34
-1 -3 -6 22.67 6.28
-1 3 -6 18.23 3.53
-1 3 -6 12.99 4.38
1 -3 6 13.79 6.09
1 3 6 24.97 6.16
1 -3 6 15.43 2.2
1 3 6 17.76 5.85
-1 -3 -6 17.5 4.08
-1 -3 -6 17.67 4.51
-1 3 -6 17.7 4.63
1 3 6 14.19 1.95
-1 3 -6 16.98 2.98
1 -3 7 734.96 29.24
-1 -3 -7 715.24 35
-1 3 -7 704.69 35.33
-1 3 -7 680.07 35.71
-1 -3 -7 760.52 37.22
-1 3 -7 731.37 34.29
-1 -3 -7 754.11 36.51
1 -3 7 734.58 29.26
1 -3 7 683.02 29.59
1 3 7 687.64 29.41
1 3 7 696.49 36.52
-1 -3 -7 765.68 34.04
-1 -3 -7 700.3 34.06
1 -3 7 697.19 38.52
1 3 7 708.59 36.6
1 -3 8 20.68 3.01
1 -3 8 30.41 8.08
1 3 8 24.68 2.71
1 3 8 27.01 6.86
1 -3 8 18.73 2.33
1 3 8 27.15 2.71
-1 -3 -8 25.84 2.38
1 3 8 28.2 2.73
-1 -3 -8 24.55 2.64
1 -3 8 17.92 2.31
-1 3 -8 17.62 8.07
-1 -3 -8 30.12 7.89
-1 3 -8 21.78 6.53
-1 -3 -8 22.33 5.89
-1 3 -8 19.04 6.68
1 3 9 1893.48 73.92
-1 -3 -9 1849.07 73.85
1 3 9 1825.37 74
-1 -3 -9 1774.46 73.67
1 -3 9 1781.07 73.81
-1 3 -9 1789.38 82.07
-1 3 -9 1933.07 85.69
-1 -3 -9 1814.22 83.2
-1 -3 -9 1945.15 82.38
1 3 9 1796.21 73.87
1 -3 9 1845.83 74.17
1 -3 9 2073.21 87.6
1 3 9 1787.62 83.67
1 3 9 1908 83.99
-1 -3 -9 1862.79 80.89
1 3 10 229.44 10.59
1 -3 10 245.19 11
1 3 10 203 18.34
-1 -3 -10 208.91 16.46
1 -3 10 266.8 21.75
1 3 10 272.09 19.79
-1 -3 -10 208.59 10.17
1 3 10 216.42 10.47
1 3 10 211.81 10.73
-1 -3 -10 218.85 10.4
1 -3 10 268.56 11.22
1 -3 10 268.63 11.48
1 -3 10 235.91 10.64
1 3 10 229.73 10.81
-1 -3 -10 234.57 10.73
1 3 10 228.89 10.98
-1 -3 -10 211.37 18.48
-1 -3 -10 250.84 19.6
-1 3 -10 266.5 21.83
-1 3 -10 236.03 18.33
-1 -3 -10 197.31 16.58
-1 -3 -11 14.79 8.44
-1 -3 -11 10.43 6.47
-1 3 -11 17.19 9.64
-1 3 -11 24.5 7.97
-1 -3 -11 7.5 7.67
1 3 11 15.73 7.97
1 3 11 15.42 8.24
1 -3 11 6.77 8.34
1 -3 11 10.13 3.07
1 3 11 13.64 2.76
1 -3 11 14.17 3.45
1 -3 11 12.51 3.46
1 -3 11 18 3.68
1 -3 11 14.44 2.98
1 3 11 14.64 3.08
1 3 11 11.01 3.14
1 -3 11 12.6 2.67
1 3 11 13.5 3
1 3 11 9.48 2.81
1 3 11 15.02 2.78
1 -3 11 14.27 2.88
-1 -3 -11 11.28 2.76
1 3 11 11.05 3.09
1 3 11 12.04 2.92
1 3 11 8.49 2.44
-1 -3 -11 11.2 2.32
1 3 12 239.21 20.64
1 -3 12 278.63 11.6
1 3 12 213.08 19.92
1 3 12 255.64 11.15
1 -3 12 271.87 23.41
1 -3 12 217.95 11.82
1 -3 12 245.71 11.9
1 -3 12 229.66 11.4
1 3 12 243.31 11.53
1 -3 12 229.18 11.23
1 -3 12 233.48 11.57
1 -3 12 221.54 11.37
1 3 12 244.2 11.42
1 3 12 234.22 11.05
1 3 12 226.21 11.38
-1 -3 -12 229.31 11.2
1 3 12 232.04 11.45
-1 3 -12 254.08 22.67
-1 -3 -12 254.17 20.88
-1 -3 -12 259.94 20.95
-1 -3 -12 239 19.35
-1 3 -12 250.54 21.35
1 3 13 2475.04 96.55
1 3 13 2233.16 107.97
1 -3 13 2529.82 96.82
1 -3 13 2282.11 97.08
1 -3 13 2275.28 96.68
1 3 13 2493.23 96.92
1 -3 13 2575.74 97.29
-1 3 -13 2518.59 113.19
1 -3 13 2193.21 96.56
1 3 13 2423.75 96.83
1 3 13 2363.29 96.46
1 3 13 2425.75 96.78
1 -3 13 2339.57 96.86
1 -3 13 2416.02 96.89
1 3 13 2389.23 96.81
-1 3 -13 2346.75 96.83
-1 -3 -13 2336.65 96.61
-1 3 -13 2428.43 110.83
-1 -3 -13 2408.39 107.03
-1 -3 -13 2407.82 109.75
-1 3 -13 2429.36 111.57
1 -3 14 27.16 3.4
1 3 14 24.29 3.1
1 -3 14 21.82 4.34
1 -3 14 31.76 4.76
1 -3 14 19.46 3.6
1 -3 14 26.69 4.07
1 3 14 16.87 2.61
-1 3 -14 35.04 11.65
1 -3 14 20.9 3.13
1 3 14 15.15 3.43
1 3 14 18.54 3.27
1 3 14 18.71 3.19
1 -3 14 21.27 3.66
1 -3 14 22.14 3.47
-1 3 -14 29.64 3.56
-1 -3 -14 20.97 3.41
-1 -3 -14 19.93 3.2
1 3 14 16.24 3.36
-1 -3 -14 22.31 9.6
-1 3 -14 15.11 9.2
-1 3 -14 33.51 10.86
-1 3 -14 12.36 8.87
1 -3 15 333.03 14.93
1 -3 15 294.2 14.42
1 -3 15 284.75 14.01
-1 -3 -15 300.97 14.24
1 3 15 322.13 13.65
-1 -3 -15 346.92 24.35
-1 3 -15 333.22 25.73
1 -3 15 313.27 13.9
1 -3 15 319.76 14.2
1 3 15 311.11 13.78
1 3 15 327.16 14.27
1 -3 15 298.94 14.07
-1 -3 -15 303.07 14.1
-1 3 -15 310.99 14.11
-1 -3 -15 309.75 13.98
-1 3 -15 324.52 14.24
-1 3 -15 319 24.74
-1 -3 -15 329.14 24.28
1 -3 16 2.2 3.02
-1 -3 -16 1.48 2.83
1 -3 16 7.68 2.63
1 -3 16 4.42 1.92
-1 3 -16 9.93 8.1
-1 -3 -16 6.69 6.24
1 3 16 4.54 2.1
1 -3 16 1.9 2.31
-1 -3 -16 4.85 2.31
-1 -3 -16 5.88 2.16
-1 3 -16 4.08 2.44
-1 3 -16 7.14 2.44
-1 -3 -16 3.07 2.32
-1 3 -16 -1.11 7.02
-1 -3 -16 -1 6.83
-1 -3 -17 260.9 10.72
-1 3 -17 254.89 18.28
1 -3 17 240.68 10.65
1 3 17 251.73 10.74
-1 -3 -17 232.93 10.41
-1 3 -17 232.99 10.61
-1 -3 -17 236.84 10.6
-1 3 -17 219.56 10.41
-1 -3 -17 235.94 10.68
1 -3 17 233.78 11.02
1 3 17 255.14 11.09
1 -3 17 233.14 10.63
1 -3 18 12.78 1.57
1 -3 18 13.59 2.13
1 3 18 14.36 2.3
-1 -3 -18 19.26 1.88
1 -3 18 13.5 1.64
1 3 18 19.95 1.65
-1 -3 -18 16.46 1.82
-1 3 -18 13.96 2.11
-1 4 18 122.9 5.67
-1 -4 18 97.37 5.41
-1 4 18 97.02 5.43
-1 -4 18 102.7 5.54
1 -4 -18 110.59 5.37
1 -4 -18 116.91 5.35
-1 4 18 116.6 5.12
-1 -4 18 115 5.19
-1 -4 17 132.27 6.28
-1 4 17 133.07 6.14
1 -4 -17 132.69 12.94
1 4 -17 131.45 13.42
-1 -4 17 134.19 7.06
-1 4 17 129.59 6.85
-1 -4 17 125.91 6.78
-1 -4 17 128.43 6.48
1 4 -17 107.48 6.04
1 -4 -17 128.66 6.29
1 4 -17 120.82 6.3
1 -4 -17 140.9 6.56
1 -4 -17 143.44 13.36
-1 4 16 214.76 8.98
-1 -4 16 203.22 9.01
-1 4 16 194.61 9.67
1 4 -16 164.51 17.09
1 4 -16 161.62 8.78
1 -4 -16 183.69 8.99
1 -4 -16 191.53 9.16
1 4 -16 147.86 15.78
1 -4 -16 145.3 15.73
-1 4 15 71.56 5.71
-1 -4 15 63.89 5.36
-1 -4 15 58.26 5.84
-1 -4 15 65.11 5.6
1 -4 -15 67.57 4.82
-1 -4 15 62.39 5.36
-1 -4 15 75.92 4.83
-1 4 15 79.45 4.72
-1 4 15 71.88 5.06
-1 4 15 67.51 4.97
-1 -4 15 74.65 5.13
1 -4 -15 68.91 4.72
-1 4 15 62.72 4.66
1 4 -15 58.51 4.47
1 4 -15 68.38 12.32
1 4 -15 62.12 11.68
1 4 -15 77.55 13.55
1 -4 -15 70.71 12.79
1 -4 -15 53.54 11.12
1 -4 -14 142.04 7.62
-1 -4 14 136.57 7.95
-1 4 14 143.17 7.36
-1 -4 14 131.67 7.52
-1 -4 14 140.36 7.93
-1 4 14 139.95 7.68
-1 4 14 141.91 7.81
-1 -4 14 106.18 7.37
-1 4 14 137.37 7.2
-1 -4 14 137.18 8.03
-1 -4 14 141.25 8.78
-1 -4 14 154.93 8.61
-1 4 14 164.06 8.48
1 -4 -14 150.63 16.03
1 4 -14 130.76 17.46
1 -4 -14 157.83 17.29
1 4 -14 158.39 17.27
1 -4 -14 143.83 14.94
1 -4 -13 133.75 15.39
1 -4 -13 124.42 15.65
1 4 -13 119.12 15.87
1 4 -13 134.3 16.59
-1 -4 13 137.28 8.31
-1 -4 13 131.7 7.86
-1 -4 13 132.52 8.26
-1 -4 13 135.49 7.73
-1 -4 13 133.98 7.62
-1 4 13 133.94 7.62
-1 4 13 130.11 7.62
-1 -4 13 110.12 7.15
-1 4 13 133.89 6.94
-1 4 13 131.48 7.27
-1 4 13 122.25 7.09
1 -4 -13 134.41 6.95
1 4 -12 66.91 12.09
1 -4 -12 75.27 11.65
1 -4 -12 81.29 11.52
-1 -4 12 73.62 5.22
-1 4 12 73.99 4.92
-1 4 12 81.9 11.22
-1 -4 12 75.57 6.26
-1 -4 12 76.11 5.91
-1 -4 12 75.59 5.54
-1 4 12 85.37 5.41
-1 -4 12 68.12 5.56
-1 -4 12 67.98 4.55
-1 -4 12 65.35 5.03
-1 -4 12 88.7 5.84
-1 4 12 89 5.71
-1 4 12 74.87 4.81
-1 4 12 78.72 5.33
-1 4 12 84.08 5.15
1 -4 -12 68.86 4.54
1 -4 -12 76.61 4.92
-1 4 12 75.7 5
1 -4 -11 155.67 15.4
1 4 -11 158.07 15.6
1 4 -11 149.84 15.79
1 -4 -11 161.26 16.53
1 -4 -11 144.73 14.11
-1 4 11 161.82 7.85
-1 -4 11 159.89 8.21
-1 4 11 139.64 14.23
-1 -4 11 154.86 8.1
-1 -4 11 135.07 8.56
-1 -4 11 149.13 8.51
-1 4 11 155.83 7.97
-1 -4 11 144.27 8.4
-1 -4 11 154.93 8.11
-1 -4 11 157.81 8.23
-1 -4 11 144.83 7.47
1 -4 -11 143.85 16.35
-1 -4 11 136.25 7.78
-1 4 11 146.45 7.97
-1 4 11 157.63 7.6
-1 4 11 162.02 8.31
-1 -4 11 152.62 8.24
-1 4 11 154.87 8.04
-1 4 11 160.81 7.86
1 -4 -11 159.56 7.79
1 -4 -11 153.83 7.57
1 4 -10 2.83 5.87
1 -4 -10 2.44 5.86
-1 4 10 2.81 2.46
-1 -4 10 4.3 2.9
-1 4 10 2.63 6.2
-1 -4 10 1.79 3.18
-1 -4 10 2.22 2.04
1 -4 -10 0.77 2.15
-1 4 10 2.29 2.34
1 -4 -10 1.04 8.22
1 -4 -10 -0.91 5.54
1 4 -10 -0.93 5.26
1 -4 -10 5.94 7.4
1 4 -9 1459.38 73.33
-1 4 9 1514.05 65.82
1 -4 -9 1579.37 73
1 4 -9 1652.07 74.28
-1 4 9 1697.72 74.45
-1 -4 9 1657.26 66.25
1 4 -9 1563.25 74.11
-1 -4 9 1660.9 65.64
-1 -4 9 1671.91 65.77
1 -4 -9 1696.62 76.16
1 -4 -9 1649.42 65.62
-1 4 9 1653.6 65.97
1 -4 -9 1606.71 65.84
-1 4 9 1605.88 65.79
1 -4 -9 1612.3 65.72
1 -4 -9 1768.6 74.9
1 4 -9 1620.67 74.23
1 -4 -9 1599.88 75.08
-1 -4 8 1145.97 45.38
1 4 -8 1073.93 51.57
1 -4 -8 1118.3 51.69
1 4 -8 1220.23 52.72
1 -4 -8 1107.61 51.59
-1 4 8 1012.39 44.92
1 4 -8 1068.18 51.77
1 4 -8 1259.28 52.75
-1 -4 8 1141.82 44.76
-1 -4 8 1163.31 45.04
1 -4 -8 1055.61 44.79
-1 4 8 1076.82 44.94
-1 4 8 1116.35 45.08
1 -4 -8 1099.42 44.92
1 -4 -8 1111.33 53.57
1 -4 -8 1091.6 52.57
1 4 -8 1209.49 51.08
1 4 -8 1229.89 52.88
1 -4 -8 1131.03 52.53
1 -4 -7 106.11 5.14
-1 4 7 113.03 5.44
-1 4 7 104.61 5.25
-1 -4 7 107.4 5.7
1 4 -7 114.67 9.48
1 4 -7 116.03 10.57
1 4 -7 101.37 9.18
-1 4 7 99.07 10.49
-1 4 7 99.32 5.25
1 4 -7 102.02 9.55
-1 4 7 98.74 10.26
1 -4 -7 111.92 9.86
1 -4 -7 84.71 9.2
-1 -4 7 102.77 12.02
1 -4 -7 96.67 10.09
1 -4 -7 101.14 11.01
1 -4 -7 95.06 10.53
-1 -4 7 111 4.97
-1 -4 7 102.88 5.32
1 4 -6 625.46 28.97
-1 4 6 611.1 29.81
-1 -4 6 593.51 31.74
1 -4 -6 613.91 30.02
1 -4 -6 622.21 29.96
1 4 -6 608.24 29.38
1 4 -6 569.3 28.88
1 4 -6 566.59 30.38
1 -4 -6 625.86 30.74
1 -4 -6 569.07 30.29
1 -4 -6 547.22 30.39
1 -4 -6 591.72 29.46
1 4 -5 2677.76 105.06
1 -4 -5 2450.46 106.06
-1 -4 5 2566.61 107.48
1 4 -5 2406.61 106.68
-1 4 5 2454.47 105.29
1 4 -5 2522.46 105.04
1 4 -5 2685.63 105.5
1 -4 -5 2658.51 106.25
1 -4 -5 2316.81 106.4
1 -4 -5 2539.41 106.65
1 -4 -5 2367.82 106.53
1 4 -4 467.79 21.26
1 4 -4 475.45 21.69
-1 4 4 400.28 21.17
1 4 -4 491.14 21.6
-1 -4 4 455.82 23.14
1 -4 -4 413.12 22.4
1 -4 -4 379.87 22.41
1 -4 -4 412.91 22.55
-1 4 3 3045.48 130.33
1 4 -3 3376.46 130.94
-1 -4 3 3252.66 131.55
-1 -4 3 3207.75 130.98
1 -4 -3 3053.91 132.31
1 4 -3 3414.18 131.23
-1 4 3 3129.68 131.26
1 -4 -3 3156.93 131.34
-1 -4 2 143.15 8.82
1 4 -2 149.86 8.63
-1 -4 2 156.41 8.73
1 -4 -2 140.47 10.68
-1 4 2 140.49 7.77
-1 -4 2 152.27 8.45
-1 4 2 139.53 9.83
1 -4 -2 148.93 8.81
-1 -4 1 96.77 5.53
-1 4 1 121.52 5.49
1 -4 -1 118.44 9.31
-1 -4 1 102.65 6.92
-1 -4 1 97.52 6.78
-1 4 1 109.62 8.81
1 4 -1 98.13 6.52
1 4 0 668.48 28.65
1 -4 0 598.76 29.54
-1 4 0 645.57 26.45
-1 -4 0 651.8 26.54
-1 -4 0 596.35 28.3
-1 -4 0 700.25 27.78
-1 4 0 559.59 29.67
-1 -4 -1 2082.31 88.42
1 4 1 2193.83 87.66
1 -4 1 2207.23 88.02
1 4 1 2204.62 87.87
-1 4 -1 1856.32 88.7
1 4 1 2216.76 88.46
1 4 2 107.65 6.42
-1 -4 -2 110.52 8.39
1 -4 2 94.71 5.78
1 4 2 101.48 7.67
-1 4 -2 98.78 8.62
1 4 2 104.71 8.22
1 4 2 116.69 7.03
-1 4 -3 221.12 10.71
-1 4 -3 206.14 11.68
-1 4 -3 226.6 11.06
-1 -4 -3 200.37 12.8
1 -4 3 214.6 11.21
1 4 3 202.95 13.37
-1 4 -3 217.3 13.22
-1 4 -3 212.69 12.71
-1 4 -3 223.97 13.3
1 4 3 192.39 12.02
1 -4 4 2092.3 88.32
-1 4 -4 2224.51 88.47
-1 4 -4 2188.62 89.66
-1 -4 -4 2138.67 90.37
-1 -4 -4 2178.93 88.58
1 4 4 2082.84 91.68
1 4 4 2144.86 89.87
-1 4 -4 2109.85 90.48
-1 4 -4 2166.46 90.55
-1 -4 -4 2017.5 91.2
-1 -4 -4 2161.83 89.74
-1 4 -4 2107.57 89.88
1 -4 5 1064.59 54.98
-1 -4 -5 1250.71 53.35
-1 -4 -5 1218.85 51.61
-1 4 -5 1254.59 51.67
1 4 5 1179.7 53.64
1 4 5 1226.27 54.87
-1 4 -5 1136.48 52.66
-1 -4 -5 1257.82 52.87
-1 -4 -5 1219.7 54.87
-1 -4 -5 1206.5 54.64
-1 4 -5 1260.14 53.55
1 4 5 1239.56 52.53
-1 4 -5 1156.03 52.78
-1 4 -5 1172.53 52.06
1 4 5 1245.59 55.45
-1 4 -5 1153.53 53.55
1 -4 5 1180.91 48.07
-1 4 -6 1.08 4.03
1 -4 6 2.87 1.89
1 4 6 3.69 4.27
1 4 6 5.04 1.74
1 -4 6 0.84 5.48
1 4 6 -0.68 5.33
-1 -4 -6 4.37 4.25
-1 -4 -6 5.93 3.38
-1 -4 -6 4.09 5.42
-1 4 -6 -0.52 3.78
-1 4 -6 3.02 4.11
-1 4 -6 -1.2 5.17
-1 4 -6 1.11 3.33
-1 -4 -6 5.89 6.04
-1 -4 -6 8.78 4.32
1 -4 6 2.48 1.31
-1 -4 -7 26.39 2.53
1 4 7 23.01 2.47
1 4 7 23.8 2.48
-1 4 -7 34.1 6.63
-1 -4 -7 24.78 4.84
1 -4 7 22.07 2.79
-1 -4 -7 25.57 5.77
-1 -4 -7 22.66 7.29
-1 4 -7 28.98 6.66
-1 4 -7 27.25 5.46
-1 -4 -7 24.68 5.69
-1 4 -7 32.24 7.49
1 -4 7 19.72 2.12
-1 -4 -7 23.05 1.98
1 4 8 890.48 36.54
-1 -4 -8 881.85 36.38
1 4 8 900.69 36.47
-1 -4 -8 910.12 36.54
1 4 8 866.45 44.9
1 4 8 877.47 36.43
1 4 8 928.34 44.76
1 -4 8 879.6 36.73
1 -4 8 914 47.84
-1 4 -8 846.58 43.94
-1 4 -8 930.08 43
-1 -4 -8 884.2 44.99
-1 4 -8 867.19 45.42
-1 4 -8 894.4 44.86
-1 -4 -8 851.59 42.52
1 -4 8 890.25 36.35
-1 -4 -9 340.15 14.82
1 4 9 326.56 14.72
-1 -4 -9 344.41 14.68
1 4 9 351.07 14.94
1 -4 9 350.85 14.79
-1 -4 -9 372.14 23.96
-1 4 -9 362.32 24.77
-1 -4 -9 286.12 19.57
1 -4 9 358.88 25.56
1 -4 9 352.36 15.18
1 4 9 370.1 23.75
1 4 9 328.41 14.75
1 4 9 331.41 22.41
1 4 10 257.51 11.99
1 -4 10 289.04 23.23
1 4 10 269.68 20.58
1 4 10 289.57 21.37
1 -4 10 271.34 12.45
-1 -4 -10 255.14 11.79
1 4 10 268.34 11.97
1 4 10 255.15 12.14
-1 -4 -10 269.94 12.03
1 -4 10 287.68 13.06
1 4 10 277.76 12.5
1 -4 10 292 12.63
1 -4 10 280.12 12.21
1 -4 10 267.5 11.94
1 -4 10 262.24 12.03
1 4 10 263.29 12.34
1 4 10 258.63 12.25
-1 -4 -10 259.51 12.25
-1 4 -10 230.7 21.16
-1 -4 -10 271.93 21.01
-1 -4 -10 281.86 19.3
-1 -4 -10 255.16 20.42
-1 4 -11 100.05 13
-1 -4 -11 79.69 12.38
-1 -4 -11 100.87 13.14
-1 -4 -11 117.38 12.86
-1 4 -11 91.16 14.18
1 4 11 79.74 12.68
1 4 11 91.13 12.58
1 -4 11 108.55 15.47
1 4 11 110.93 5.71
1 -4 11 110 6.07
1 -4 11 88.29 6.41
1 -4 11 85.59 6.31
1 -4 11 105.34 6.6
1 4 11 92.08 6.16
1 -4 11 105.54 6.02
1 -4 11 104.98 5.8
1 4 11 96.72 5.59
1 4 11 96.31 6
1 -4 11 91.87 5.92
1 4 11 100.34 6.02
-1 -4 -11 103.43 5.88
1 4 11 101.72 6.12
-1 -4 -11 99.22 5.59
1 4 11 98.04 5.8
1 4 11 106.28 5.59
-1 -4 -12 160.17 15.19
-1 4 -12 149.15 17.09
-1 4 -12 155.27 17.93
-1 -4 -12 143.43 16.57
1 4 12 174.93 8.05
1 4 12 152.14 16.36
1 -4 12 163.3 8.3
1 -4 12 143.26 8.77
1 -4 12 166.28 9.03
1 -4 12 154.14 8.28
1 4 12 178.18 8.59
1 -4 12 147.29 8.04
1 4 12 175.16 8.48
1 4 12 162.69 8
1 4 12 164.92 8.43
1 -4 12 143.24 8.21
1 -4 12 139.62 8.59
1 4 12 166.07 8.32
-1 4 -12 156.36 8.27
-1 -4 -12 150.91 8.1
1 4 12 153.67 8.11
-1 -4 -12 152.67 7.76
1 4 13 3.74 2.61
1 4 13 9.09 7.16
1 -4 13 0.84 2.78
1 -4 13 -1.24 3.69
1 -4 13 2.46 3.69
1 -4 13 0.43 3.11
1 -4 13 2.51 2.69
-1 4 -13 1.56 9.8
1 4 13 2.95 2.6
1 4 13 2.53 3.16
1 -4 13 -0.75 2.99
1 -4 13 1.86 3.29
1 4 13 2.58 2.89
-1 4 -13 4.12 2.72
-1 -4 -13 4.11 2.72
1 4 13 1.57 2.88
-1 4 -13 7.2 8.52
-1 4 -13 6.72 8.67
-1 -4 -13 1.23 7.47
1 -4 14 448.62 21
1 -4 14 471.18 21.35
-1 -4 -14 462.03 20.63
1 -4 14 493.26 21.02
1 -4 14 458.87 20.63
-1 4 -14 481.46 33.79
1 -4 14 455.11 20.41
1 4 14 450.7 20
1 -4 14 501.19 20.84
1 4 14 483.59 20.66
1 4 14 476.33 20.53
-1 -4 -14 473.56 20.42
-1 4 -14 494.02 20.77
1 4 14 461.29 20.5
-1 -4 -14 489.31 20.55
-1 4 -14 465.2 20.51
-1 4 -14 475.81 32.56
-1 -4 -14 435.05 30.68
-1 4 -14 414.42 31.78
1 -4 15 9.92 3.9
1 -4 15 12.46 3.73
-1 -4 -15 5.17 3.15
1 -4 15 7.04 3.14
1 -4 15 3.54 2.47
1 4 15 6.48 1.94
-1 4 -15 13.26 9.39
-1 -4 -15 1.06 7.05
1 -4 15 9.05 3.07
1 4 15 9.52 3.07
-1 -4 -15 6.47 2.71
-1 4 -15 7.01 2.69
-1 4 -15 8.08 2.58
1 4 15 4.01 2.53
-1 -4 -15 7.56 2.41
-1 4 -15 8.59 7.74
-1 -4 -15 1.12 7.14
1 -4 16 5.44 3.14
1 -4 16 6.68 3.15
-1 -4 -16 8.51 2.84
1 -4 16 4.84 2.63
-1 4 -16 9.85 6.98
1 -4 16 9.64 2.08
-1 -4 -16 8.97 6.76
1 4 16 10.08 2.7
1 -4 16 4.26 2.66
-1 -4 -16 8.52 2.34
-1 4 -16 6.52 2.46
-1 -4 -16 4.37 2.54
-1 -4 -16 2.91 2.38
-1 4 -16 5.13 2.08
-1 4 -16 3.36 7.06
-1 -4 -16 7.71 6.95
1 -4 17 122.92 5.98
1 4 17 121.06 6.01
-1 -4 -17 114.2 5.9
-1 -4 -17 126.66 5.9
-1 4 -17 119.07 5.89
-1 -4 -17 116.25 5.93
-1 -4 -17 114.54 5.7
1 -4 17 111.9 6.01
1 4 17 121.02 6.33
1 -4 17 108.42 6.24
-1 -4 -18 143.51 6.05
-1 -4 -18 133.62 5.88
1 4 18 139.55 6.23
1 -4 18 148.54 5.85
1 4 18 141.93 5.81
-1 -5 18 7.32 2.01
-1 -5 18 2.51 1.82
-1 5 18 6.43 2
-1 5 18 5.33 1.85
1 -5 -18 4.8 1.75
1 -5 -18 5.13 1.57
-1 -5 18 1.57 1.22
-1 5 18 3.6 1.26
-1 -5 17 13.02 2.88
-1 -5 17 8.38 2.89
-1 5 17 5.31 2.65
-1 -5 17 13.1 2.7
-1 -5 17 8.31 2.38
1 5 -17 5.06 5.58
1 -5 -17 10.69 2.21
1 5 -17 10.11 2
1 -5 -17 9.96 2.08
-1 5 17 12.07 1.84
-1 -5 17 12.05 2.02
1 -5 -16 328.35 23.03
1 5 -16 298.74 22.27
1 5 -16 341.04 24.31
-1 5 16 308.93 14.21
1 -5 -16 314.84 14.29
1 5 -16 299.74 14.17
1 -5 -16 329.72 14.21
-1 -5 16 332.09 14.22
-1 5 16 338.32 13.93
1 -5 -15 10.22 8.05
1 5 -15 1.32 9.11
1 5 -15 21.43 10.1
1 5 -15 11.86 7.75
-1 -5 15 14.2 2.82
-1 5 15 16.26 2.74
-1 -5 15 6.21 3.76
-1 5 15 10.55 3.48
-1 -5 15 12.67 3.63
-1 -5 15 4.73 4.11
-1 -5 15 13.41 3.8
1 5 -15 27.71 9.95
-1 5 15 9.22 3.19
-1 -5 15 12.96 3.37
-1 5 15 10.15 3.13
-1 5 15 7.81 2.61
1 -5 -15 9.51 2.85
1 -5 -15 9.36 2.32
1 5 -14 144.94 17.58
1 -5 -14 127.74 15.92
1 5 -14 147.46 16.8
1 -5 -14 118.39 15.39
-1 -5 14 115.73 7.76
-1 -5 14 132.34 8.37
-1 -5 14 127.69 8.5
-1 5 14 140.27 8.17
1 -5 -14 143.85 7.46
-1 -5 14 129.41 8.03
-1 -5 14 152.57 7.54
-1 5 14 147.49 7.24
-1 5 14 145.97 7.78
-1 -5 14 136.54 7.91
-1 5 14 141.75 7.65
1 -5 -14 135.05 7.42
-1 5 14 127.01 7.28
1 -5 -14 137.5 7.14
1 5 -13 10.95 8.64
1 5 -13 13.45 8.58
1 -5 -13 15.64 7.79
1 -5 -13 -1.24 7.81
-1 -5 13 6.84 3.1
-1 5 13 9.24 2.67
-1 5 13 9.78 3.69
-1 -5 13 9.14 4.15
-1 -5 13 3.98 4
-1 -5 13 10.04 3.66
1 -5 -13 8.31 3.39
-1 -5 13 8.69 3.91
-1 -5 13 13.47 3.5
-1 5 13 10.75 3.61
-1 5 13 11.18 3.33
-1 5 13 8.34 2.93
1 -5 -13 9.55 2.48
1 -5 -13 15.1 2.72
-1 5 13 5.48 2.72
1 -5 -12 15.8 8.49
1 5 -12 25.75 9.2
-1 5 12 23.2 3.01
-1 -5 12 22.89 3.43
-1 5 12 28.08 7.97
-1 -5 12 20.74 4.3
-1 -5 12 19.71 4.38
-1 -5 12 26.71 4
-1 -5 12 21.8 3.9
-1 -5 12 19.31 2.68
-1 5 12 24.96 3.56
-1 5 12 29.52 3.73
-1 -5 12 24.11 3.87
-1 5 12 22.94 3.39
1 -5 -12 21.09 2.95
-1 5 12 22.2 3.14
1 -5 -12 22.65 2.9
-1 5 11 0.11 2.38
-1 -5 11 -0.86 2.86
-1 5 11 -1.92 5.83
-1 -5 11 0.71 3.38
-1 -5 11 1.54 3.64
-1 -5 11 3.64 3.23
-1 -5 11 0.8 2.87
-1 -5 11 0.35 3.2
-1 -5 11 2.67 2.1
-1 5 11 1.81 2.64
-1 -5 11 1.62 2.97
-1 5 11 -0.94 2.68
-1 5 11 1.42 2.49
1 -5 -11 1.59 2.2
1 -5 -11 1.43 2.49
1 5 -11 3.33 6.65
1 -5 -11 -2.19 7.46
1 -5 -11 1.15 8.29
1 -5 -11 4.92 6.77
1 5 -10 293.44 21.81
1 -5 -10 320.04 21.56
1 -5 -10 327.04 23.31
-1 5 10 333.16 21.79
-1 5 10 300.92 13.52
1 5 -10 307.76 22.17
-1 -5 10 315.78 14.05
-1 -5 10 274.52 14.1
-1 -5 10 307.43 13.8
-1 -5 10 303.15 13.73
-1 -5 10 286.66 14.06
-1 5 10 300.7 13.79
-1 -5 10 311.19 13.62
-1 5 10 304.61 14
1 -5 -10 298.62 13.29
-1 -5 10 305.45 13.33
1 -5 -10 329.84 23.66
-1 5 10 311.77 13.6
1 -5 -10 314.25 13.72
1 -5 -10 311.72 13.53
1 -5 -9 10.39 6.44
-1 5 9 12.3 2.44
-1 5 9 12.29 6.97
-1 -5 9 16.62 3.15
1 -5 -9 14.96 6.11
1 5 -9 15.96 6.24
-1 -5 9 18.55 2.22
-1 -5 9 20.15 2.61
-1 5 9 9.42 2.33
1 -5 -9 14.77 2.52
-1 5 9 10.56 2.5
1 -5 -9 12.18 2.39
1 -5 -9 9.42 7.23
1 -5 -9 11.52 7.31
1 5 -8 1344.1 62
-1 5 8 1290.96 54.69
1 5 -8 1159.25 60.76
1 -5 -8 1357.87 61.24
-1 -5 8 1346.87 55.14
1 -5 -8 1353.32 63.88
-1 -5 8 1335.43 54.87
-1 -5 8 1324.26 54.51
1 -5 -8 1342.76 54.83
1 -5 -8 1370.42 54.65
-1 5 8 1385.88 54.85
-1 5 8 1380.37 54.7
1 -5 -8 1395.04 54.75
1 5 -8 1369.8 62.62
1 -5 -8 1372.83 63.83
1 -5 -8 1354.81 62.44
1 -5 -8 1401.58 63.57
1 5 -7 6.37 3.92
-1 5 7 3.09 5.59
1 -5 -7 14.9 6.34
-1 5 7 6.42 1.99
-1 -5 7 9.7 7.53
1 5 -7 9.95 4.28
-1 -5 7 9.83 2.67
1 5 -7 3.14 4.46
1 5 -7 15.8 4.89
-1 -5 7 8.2 1.57
-1 -5 7 8.46 2.13
1 -5 -7 10.56 1.96
-1 5 7 8.17 1.92
-1 5 7 10.77 2.22
1 -5 -7 10.25 2.12
1 -5 -7 2.17 5.46
1 -5 -7 3.06 6.05
1 -5 -7 9.93 4.87
1 5 -7 11.74 4.59
-1 -5 6 501.89 21.24
-1 -5 6 524.78 20.9
1 -5 -6 513.08 21.13
-1 -5 6 546.48 29.1
1 5 -6 543.39 25.93
1 -5 -6 543.8 27.5
-1 5 6 477.57 21.01
1 5 -6 527.41 28.39
1 5 -6 519.39 26.01
-1 5 6 517.39 26.37
1 -5 -6 579.52 27.97
1 -5 -6 531.03 28.18
1 -5 -6 535.97 28.33
1 5 -5 21.3 4.88
1 5 -5 11.44 3.59
-1 5 5 20.68 4.83
1 -5 -5 28.22 5.79
-1 -5 5 13.15 5.6
1 5 -5 14.97 3.91
1 -5 -5 19.07 4.92
1 -5 -5 21.75 5.65
1 -5 -5 23.5 6.22
-1 5 5 23.11 3.83
-1 -5 4 2938.53 124.28
-1 -5 4 2947.5 125.73
1 5 -4 3109.98 124.28
1 5 -4 3007.32 126.6
1 5 -4 3189.15 124.32
-1 5 4 2848.12 123.8
1 -5 -4 2954.83 126.2
1 -5 -4 3111.12 125
1 -5 -4 2864.37 126.05
1 -5 -4 2986.11 126.5
-1 5 4 3114.86 124.23
1 -5 -3 47.35 6.68
-1 -5 3 49.41 5.34
-1 5 3 32.74 4.18
1 5 -3 52.23 5.91
1 -5 -3 33.84 2.36
-1 -5 3 46.86 5.54
1 5 -3 53.85 5.12
-1 5 3 42.81 5.38
1 -5 -3 26.57 6.37
1 -5 -3 32.12 4.6
-1 5 2 260.09 12.19
-1 -5 2 255.83 13.23
1 5 -2 265.96 13.14
-1 -5 2 238.22 12.88
-1 -5 2 262.3 13.75
1 5 -2 248.55 14.63
1 -5 -2 300.38 16.29
1 5 -2 223.62 12.62
-1 5 2 294.74 15.62
1 -5 -1 641.24 29.98
-1 -5 1 620.18 27.67
-1 5 1 628.64 25.28
-1 -5 1 592.05 25.6
-1 -5 1 632.2 27.27
-1 -5 1 559.22 27.14
1 5 -1 585.28 28.32
-1 5 1 603.81 29.57
1 5 -1 599.15 27.06
1 5 -1 604.69 25.49
-1 5 0 9209.53 350.67
1 -5 0 8926.28 354.85
-1 -5 0 8273.45 353.37
-1 -5 0 8294.96 350.71
1 5 0 8957.32 353.64
-1 -5 0 9384.55 352.47
1 5 0 8883.48 353.59
-1 5 0 8190.03 355.04
-1 -5 -1 241.57 14.93
1 -5 1 324.02 12.75
1 -5 1 304.26 14.98
1 5 1 270.93 14.35
-1 -5 -1 271.57 13.45
1 5 1 246.71 14.36
-1 5 -1 299.41 16.47
1 5 1 246.8 14.92
1 -5 2 667.05 27.98
-1 -5 -2 637.7 30.54
1 5 2 627.4 28.48
1 5 2 631.88 29.01
-1 5 -2 597.06 30.11
1 5 2 642.89 30.08
-1 5 -2 665.94 31.72
1 5 2 669.64 30.53
-1 5 -3 1.48 1.88
-1 -5 -3 0.47 4.14
-1 5 -3 -1.19 2.23
1 -5 3 2.32 2.76
1 5 3 -2.48 3.49
-1 -5 -3 2.36 4.26
-1 -5 -3 1.18 1.78
-1 5 -3 -1.02 4.13
1 5 3 0.5 4.04
-1 5 -3 1.08 3.01
-1 5 -4 1675.61 65
1 5 4 1523.72 66.28
-1 5 -4 1601.23 65.98
-1 -5 -4 1637.46 67.59
-1 5 -4 1609.39 64.42
1 -5 4 1396.49 67.44
1 -5 4 1555.8 65.07
1 5 4 1564.67 68.16
1 5 4 1504.03 66.5
-1 5 -4 1485.86 67.01
-1 5 -4 1518.41 67.49
-1 5 -4 1468.48 64.59
1 5 4 1498.37 68.17
1 5 4 1488.03 64.34
-1 5 -4 1552.57 67.12
-1 -5 -4 1459.74 67.75
-1 5 -5 1 2.53
-1 5 -5 2.45 2.99
1 5 5 1.03 3.89
-1 -5 -5 2.11 4.04
-1 5 -5 -2.81 3.61
1 -5 5 -1.75 3.04
1 -5 5 -0.7 4.53
1 5 5 0.65 5.32
1 -5 5 0.4 1.15
-1 5 -5 -0.85 3.59
-1 5 -5 -1.13 4.01
-1 5 -5 0.97 3.55
-1 -5 -5 -0.64 4.73
-1 5 -5 0.56 4.05
1 5 5 -1.36 5.13
1 5 5 0.93 4.01
-1 5 -6 1919.11 81.96
1 5 6 1971.72 84.26
1 5 6 1850.15 77.61
-1 5 -6 2089.89 82.39
1 5 6 2037.87 85.9
1 -5 6 1917.19 77.73
-1 -5 -6 2099.16 84.14
1 -5 6 1822.59 86.42
-1 -5 -6 2085.15 81.85
1 -5 6 1905.25 77.54
-1 -5 -6 1965.22 77.6
-1 5 -6 2058.75 84.45
-1 5 -6 1936.87 82.52
-1 -5 -6 2036.69 83.22
-1 -5 -6 1952.27 85.48
-1 5 -6 1929.68 83.51
-1 5 -6 1933.33 84.79
-1 -5 -7 417.69 17.2
1 -5 7 418.82 17.27
1 5 7 426.64 17.44
-1 -5 -7 396.42 17.44
1 5 7 419.49 17.47
-1 -5 -7 430.72 17.58
-1 -5 -7 432.31 22.84
-1 -5 -7 423.12 25.15
-1 5 -7 432.04 24.79
-1 5 -7 418.48 24.49
-1 5 -7 462.19 24.05
-1 5 -7 402.07 22.08
1 -5 7 399.64 17.54
1 5 7 381.67 17.32
-1 5 -7 420.21 23.8
-1 -5 -7 398.36 21.31
-1 -5 -7 441.29 23.25
-1 5 -8 75.89 9.81
-1 -5 -8 112.68 10.19
-1 5 -8 77.33 8.67
1 -5 8 91.04 5.25
1 -5 8 84.48 12.12
1 5 8 106.56 11.89
1 5 8 81.27 9.93
1 5 8 96.42 4.94
1 -5 8 88.15 4.85
1 5 8 90.36 4.99
1 5 8 99.57 5.2
-1 -5 -8 99.85 5.19
-1 -5 -8 94.41 5.03
-1 -5 -8 97.35 4.87
-1 5 -8 77.95 9.4
-1 -5 -8 85.7 9.22
-1 5 -8 76.69 10.99
-1 -5 -8 98.14 11.62
-1 5 -9 4.67 4.29
1 -5 9 9.25 2.99
1 5 9 7.7 6.89
1 -5 9 11.16 7.14
1 5 9 17.62 6.3
1 5 9 9.22 2.33
-1 -5 -9 7.69 2.4
1 5 9 8.9 2.09
1 5 9 18.17 2.71
-1 -5 -9 7.78 2.29
1 -5 9 7.53 2.43
1 -5 9 7.19 2.18
-1 -5 -9 12.44 2.63
-1 5 -9 3.03 6.59
-1 -5 -9 1.89 7.19
-1 5 -9 11.43 7.77
1 -5 10 300.58 13.84
1 5 10 330.9 23.14
1 -5 10 295.79 24.35
1 5 10 332.31 22.36
1 5 10 296.5 13.45
1 5 10 296.92 13.41
1 5 10 307.9 13.66
-1 -5 -10 288.9 13.52
1 -5 10 292.66 13.99
1 -5 10 314.47 13.7
1 -5 10 326.89 14.59
1 5 10 326.64 13.86
1 -5 10 313.66 13.58
1 -5 10 287.65 13.49
1 5 10 309.3 13.89
1 5 10 327.96 13.85
-1 -5 -10 291.13 13.73
-1 -5 -10 298.54 20.29
-1 -5 -10 302.74 22.39
-1 5 -10 285.42 23.42
-1 -5 -10 313.52 22.7
-1 5 -11 46.75 10.33
-1 5 -11 54.9 10.11
1 -5 11 47.88 12.29
1 5 11 46.4 3.64
1 5 11 54.9 10.28
1 -5 11 48.55 4.06
1 5 11 31.62 9.31
1 -5 11 51.56 4.93
1 -5 11 56.72 5.15
1 5 11 51.6 4.31
1 -5 11 55.05 4.66
1 -5 11 55.27 4.4
1 -5 11 39.83 3.71
-1 5 -11 49.28 11.35
1 5 11 57.57 4.24
1 5 11 53.96 4.4
-1 -5 -11 43.55 3.92
-1 5 -11 46.07 4.02
-1 -5 -11 46.58 3.68
1 5 11 44.56 3.86
1 5 11 44.79 3.54
-1 5 -12 100.74 14.29
-1 -5 -12 90.38 13.64
-1 5 -12 120.9 15.89
1 5 12 130.1 14.61
1 -5 12 91.06 6.77
1 -5 12 105.74 6.92
1 -5 12 91.18 6.21
1 -5 12 95.66 6.51
1 5 12 108.68 6.15
1 5 12 99.83 6.19
-1 5 -12 98.68 6.03
1 5 12 92.94 5.93
-1 -5 -12 104.71 5.95
1 5 12 96.37 5.44
-1 -5 -12 98.16 5.51
1 5 12 95.77 5.79
1 -5 13 17.82 4.34
1 -5 13 20.93 4.57
1 -5 13 17.06 3.78
-1 -5 -13 16.2 3.84
1 -5 13 21.99 4.2
1 -5 13 20.64 3.14
-1 5 -13 26.75 11.06
1 5 13 14.82 3.43
1 5 13 23.01 3.64
1 -5 13 15.22 3.76
-1 5 -13 17.21 9.79
-1 -5 -13 7.2 7.87
-1 5 -13 17.52 10.27
1 5 13 16.84 7.68
1 -5 13 17.12 3.21
1 5 13 25.58 2.98
1 -5 14 44.03 5.01
1 -5 14 42.64 4.93
1 -5 14 40.93 4.6
1 -5 14 42.63 4.47
-1 -5 -14 43.54 4.47
-1 5 -14 31.37 10.79
-1 -5 -14 33.93 9.71
1 -5 14 34.11 3.59
1 5 14 43.54 3.21
1 5 14 37.47 3.86
1 5 14 34.74 4.01
1 -5 14 51.04 4.46
1 5 14 42.59 3.89
-1 -5 -14 36.03 3.81
-1 -5 -14 35.81 3.68
-1 5 -14 35.26 3.89
-1 -5 -14 30.41 9.16
-1 5 -14 43.14 11
-1 5 -14 35.3 10.35
1 -5 15 9.02 3.69
1 5 15 8.79 3.61
1 -5 15 16.15 3.76
-1 -5 -15 10.75 3.2
1 -5 15 9.82 2.56
-1 -5 -15 3.96 6.76
1 5 15 12.95 2.07
-1 5 -15 5.27 8.79
1 5 15 10.14 3.04
1 -5 15 9.83 3.06
-1 -5 -15 9.04 2.76
-1 -5 -15 12.96 2.63
-1 5 -15 14.12 2.89
-1 -5 -15 6.25 2.66
1 5 15 8.69 2.66
-1 5 -15 13.69 9.14
-1 -5 -15 -1.07 7.38
1 5 16 113.98 6.28
1 -5 16 92.32 6.19
1 -5 16 102 6.33
-1 -5 -16 114.94 5.92
1 -5 16 100.23 5.81
-1 5 -16 90.67 12.47
-1 -5 -16 114.12 12.15
1 -5 16 99.89 5.41
1 5 16 113.68 5.89
1 -5 16 106.81 5.9
1 5 16 103.39 5.58
-1 -5 -16 112.62 5.72
-1 -5 -16 104.74 5.64
-1 -5 -16 110.54 5.83
-1 5 -16 103.92 5.77
-1 -5 -16 97.29 11.95
-1 5 -16 105.25 13.55
1 -5 17 1.56 2.23
1 5 17 -0.09 2.37
1 -5 17 1.75 2.3
1 5 17 0.78 2.01
1 -5 17 2.16 2.02
-1 -5 -17 2.81 1.93
-1 -5 -17 3.04 1.71
-1 -5 -17 0.39 1.82
-1 -5 -17 2.95 1.74
-1 5 -17 1.57 1.68
1 -5 17 2.14 1.53
-1 -5 -18 149.65 6.18
-1 -5 -18 128.7 5.87
1 5 18 135.3 5.81
1 -5 18 140.14 5.86
1 5 18 144.57 6.28
1 -5 18 121.57 5.97
1 -6 -18 100.53 4.56
-1 6 18 86.43 4.5
-1 -6 18 82.42 4.6
-1 6 18 88.16 4.59
-1 6 18 92.69 4.05
-1 -6 17 96.42 5.41
-1 6 17 96.11 5.32
-1 -6 17 91.22 5.53
-1 -6 17 104.77 5.47
1 -6 -17 97.83 5.19
1 6 -17 97.71 4.88
1 -6 -17 102.16 5
1 -6 -17 98.79 5.07
1 -6 -17 95.35 5.1
-1 6 17 92.56 4.66
-1 -6 17 95.53 4.91
1 6 -16 178.14 17.92
1 -6 -16 174.05 16.13
-1 -6 16 203.01 9.19
-1 6 16 203.58 8.88
-1 6 16 208.31 9.63
-1 -6 16 199.17 9.9
-1 -6 16 192.02 9.84
-1 -6 16 183.27 9.55
1 6 -16 166.98 16.75
-1 -6 16 213.48 9.56
-1 6 16 198.81 9.36
-1 6 16 191.78 9.32
1 6 -16 187.08 9.15
-1 6 16 186.51 9.06
1 -6 -16 198.43 9.24
1 -6 -16 204.65 9.33
1 -6 -16 190.39 8.89
1 -6 -15 162.39 16.04
-1 -6 15 141.92 7.15
-1 6 15 160.16 6.95
-1 6 15 136.15 7.63
-1 -6 15 126.49 7.6
-1 -6 15 124.86 7.97
-1 -6 15 117.99 7.86
-1 -6 15 119.91 7.64
1 6 -15 140.18 16.27
-1 6 15 132.48 7.43
-1 6 15 138.59 7.26
-1 -6 15 141.8 7.57
-1 6 15 127.1 7.01
1 -6 -15 135.02 7.09
1 -6 -15 129.07 6.8
1 6 -14 89.04 14.87
1 -6 -14 71.62 12.18
1 6 -14 84.17 13.29
1 -6 -14 76.26 12.24
-1 6 14 83.69 4.9
-1 -6 14 82.82 5.17
-1 6 14 81.49 5.69
-1 -6 14 64.67 5.99
-1 -6 14 60.92 5.69
-1 -6 14 81.21 6.26
-1 -6 14 69.95 5.8
1 6 -14 81.84 14.21
-1 -6 14 66.23 4.62
-1 6 14 80.26 5.6
-1 -6 14 71.48 5.6
-1 6 14 76.46 5.26
-1 6 14 80.14 5.06
1 -6 -14 74.41 5.1
1 -6 -14 77.76 4.93
-1 6 14 74 4.9
1 6 -13 13.4 8.55
1 6 -13 5.41 8.32
1 -6 -13 3.71 7.41
-1 -6 13 3.63 2.7
-1 6 13 6.4 2.48
-1 6 13 9.49 3.74
-1 -6 13 2.48 4.07
-1 -6 13 4.16 4.02
-1 -6 13 6.86 3.86
-1 -6 13 9.4 3.89
1 -6 -13 7.73 3.12
-1 -6 13 7.8 2.46
-1 -6 13 5.62 3.64
-1 6 13 6.48 3.18
-1 6 13 9.06 3.34
1 -6 -13 5.13 2.93
-1 6 13 9.02 2.97
-1 6 13 3.95 2.69
1 -6 -13 7.65 2.62
1 -6 -13 6.25 2.46
1 6 -12 374.86 29
1 6 -12 437.99 29.58
1 -6 -12 423.65 29.37
-1 -6 12 412.59 18.58
-1 6 12 395.78 18.13
-1 6 12 392.76 26.56
-1 -6 12 415.67 19.28
-1 -6 12 415.42 18.77
-1 -6 12 416.5 19.19
-1 -6 12 426.13 18.79
1 -6 -12 449.01 18.46
-1 -6 12 402.36 18.14
-1 -6 12 440.97 19.09
-1 6 12 436.97 18.87
-1 6 12 426.99 18.57
-1 6 12 431.99 18.48
1 -6 -12 410.96 18.31
-1 6 12 412.79 18.26
1 -6 -12 414.32 18.12
-1 -6 11 246.01 12.18
1 6 -11 274.05 21.71
-1 6 11 227.81 19.1
-1 6 11 248.9 11.69
-1 6 11 263.83 12.29
-1 -6 11 276.4 12.68
-1 -6 11 239.66 12.63
-1 -6 11 276.36 12.5
1 -6 -11 267.28 11.94
-1 -6 11 270.92 12.28
-1 -6 11 247.79 11.59
-1 -6 11 255.26 12.58
-1 -6 11 269.08 12.07
-1 6 11 269.71 12.39
-1 6 11 261.54 12.16
-1 6 11 247.76 11.84
1 -6 -11 246.53 11.94
1 -6 -11 259.03 11.74
1 6 -11 257.43 22.06
1 6 -11 224.62 20.44
1 -6 -11 233.72 18.46
1 6 -10 311.44 23.25
1 -6 -10 346.37 24.62
1 -6 -10 413.34 22.89
1 6 -10 352.43 23.93
-1 6 10 346.36 23
-1 6 10 330.73 14.48
1 -6 -10 368.66 22.36
-1 -6 10 333.32 14.98
-1 -6 10 317.36 14.96
-1 -6 10 301.77 15.17
-1 -6 10 329.78 14.81
1 -6 -10 325.01 14.62
-1 -6 10 342.06 14.93
-1 -6 10 309.06 15.27
-1 -6 10 312.71 15.18
-1 6 10 361.28 15.11
-1 -6 10 340.55 14.61
-1 6 10 347.02 14.84
1 -6 -10 341.48 24.57
-1 -6 10 327.67 14.6
-1 -6 10 316.09 14.3
1 -6 -10 327.54 14.38
1 -6 -10 330.33 14.58
-1 6 10 340.71 14.65
1 -6 -10 333.54 14.73
-1 6 10 320.17 14.32
1 -6 -9 579.94 23.9
-1 6 9 561.62 23.63
-1 6 9 583.19 23.86
1 -6 -9 584.25 23.99
1 -6 -9 543.63 33.14
-1 -6 9 536.38 23.47
-1 -6 9 571.81 23.97
1 -6 -9 611.66 31.86
1 6 -9 543.59 31.8
-1 6 9 542.1 23.65
-1 6 9 560.57 31.73
1 6 -9 524.94 33.27
-1 -6 9 549.11 24.12
1 -6 -9 592.72 23.72
1 6 -9 579.41 31.28
1 6 -9 603.54 32.92
1 -6 -9 586.76 33.6
-1 6 8 993.97 39.34
1 -6 -8 959.3 39.48
-1 6 8 1010.15 39.5
-1 -6 8 930.68 39.62
-1 -6 8 930.1 39.14
1 -6 -8 1058.74 49.15
1 6 -8 985.4 46.49
-1 6 8 1021.8 47.81
-1 6 8 941.37 39.29
1 -6 -8 1040.79 47.87
1 6 -8 1012.1 47.48
1 6 -8 886.75 45.85
-1 -6 8 911.82 39.7
1 6 -8 1015.29 49.55
1 -6 -8 987.36 39.46
1 -6 -8 988.97 48.78
1 6 -8 948.24 47.42
1 -6 -8 1062.68 46.66
-1 6 7 7.97 2.1
1 -6 -7 5.09 1.92
-1 6 7 8.44 2.06
1 -6 -7 4.17 2.04
-1 -6 7 6.16 1.53
-1 -6 7 6.16 2.47
1 6 -7 6.56 4.39
1 6 -7 5.92 4.44
-1 -6 7 6.79 2.66
-1 6 7 6.31 1.94
1 6 -7 10.32 4.39
1 -6 -7 6.76 2.18
1 6 -7 0.71 5.09
1 -6 -7 5.33 4.16
1 -6 -7 2.34 6.22
1 6 -7 1.53 4.34
1 -6 -7 0.78 6.76
1 -6 -7 11.25 6.68
-1 -6 6 313 12.55
-1 -6 6 304.76 12.96
-1 6 6 264.49 12.55
1 6 -6 299.69 17.44
1 6 -6 346.45 18.21
-1 6 6 288.87 17.44
-1 -6 6 278.73 12.94
1 -6 -6 321.97 19.3
-1 -6 6 337.57 20.58
1 6 -6 284.03 20.01
1 -6 -6 308.76 12.77
-1 6 6 314.61 12.86
1 -6 -6 321.15 17.91
1 -6 -6 311.91 19.7
1 6 -6 272.91 18.62
1 -6 -6 285.1 19.45
-1 -6 5 614.41 25.57
-1 -6 5 631.69 25.27
-1 -6 5 661.29 32.13
1 6 -5 673.34 30.36
-1 6 5 597.83 29.55
1 -6 -5 642.92 32.04
1 6 -5 590.43 32.44
1 6 -5 561.3 30.13
1 -6 -5 604.48 25.5
1 -6 -5 613.32 30.2
1 6 -5 610.18 31.45
1 -6 -5 616.79 32.16
-1 6 5 644.19 29.15
1 -6 -5 669.8 32.69
-1 -6 4 877.39 35.95
1 -6 -4 1032.28 43.02
1 6 -4 915.18 40.27
-1 -6 4 854.48 40.18
-1 -6 4 864.14 40.79
1 6 -4 918.36 40.03
-1 6 4 894.68 39.31
1 6 -4 883.76 42.58
1 -6 -4 758.91 36.41
1 -6 -4 966.81 43.22
-1 6 4 975.39 40.62
1 -6 -4 916.36 42.39
1 -6 -4 959.82 40.52
1 6 -4 927.31 41.58
1 6 -4 855.09 38.94
1 -6 -4 929.49 36.02
1 6 -3 514.22 25.39
1 -6 -3 566.03 28.44
1 6 -3 578.23 27.58
-1 6 3 568.09 27.44
1 -6 -3 596.71 29.27
1 6 -3 583.05 28.62
1 6 -3 580.99 26.25
-1 6 3 504.68 24.87
-1 -6 3 552.15 26.14
-1 -6 3 559.41 26.67
1 -6 -3 617.56 29.22
-1 6 2 178.89 12.73
1 6 -2 177.37 11.51
1 -6 -2 179.85 13
-1 6 2 171.79 11.14
-1 6 2 173.74 12.2
1 6 -2 189.58 10.4
1 6 -2 184.36 12.15
-1 -6 2 198.38 10.63
-1 -6 2 173.73 11.07
-1 6 2 151.4 8.79
1 6 -2 187.56 10.24
-1 -6 2 179.1 9.65
1 -6 -2 176.68 13.04
-1 6 1 1853.6 79.5
1 6 -1 1965.93 78.1
1 6 -1 1820.06 76.79
1 6 -1 1942.2 78.27
-1 6 1 1830.9 79.78
-1 6 1 1670.11 73.93
-1 -6 1 1909.76 76.75
-1 -6 1 1813.31 76.93
-1 -6 1 1852.98 77.45
1 6 -1 1998.58 75.96
1 -6 -1 2013.64 80.12
-1 -6 1 1886.09 74.34
1 6 -1 1916.42 78.32
1 6 0 86.97 7.16
1 6 0 85.03 7.19
-1 6 0 54.77 7.47
-1 6 0 54.94 8.12
1 6 0 95.44 6.77
-1 6 0 68.02 6.19
-1 -6 0 82.75 6.94
1 -6 0 70.89 7.5
-1 6 0 71.34 3.92
1 6 0 98.66 7.42
-1 6 -1 4546.13 185.33
1 6 1 4699.21 186.86
-1 6 -1 4268.72 188.43
1 6 1 4461.2 185.87
-1 6 -1 4012.41 187.26
1 6 1 4610.91 185.88
1 6 1 4559.9 185.58
-1 -6 -1 4779.05 184.27
1 -6 1 4738.8 183.37
-1 -6 -1 4370.44 186.64
1 -6 1 4478.63 185.73
1 6 2 1531.09 66.4
-1 6 -2 1465.83 67.99
-1 6 -2 1607.35 66.09
-1 6 -2 1523.71 69.41
1 6 2 1611.97 67.66
1 6 2 1583.99 67.74
-1 -6 -2 1584.79 68.22
-1 -6 -2 1562.17 64.95
1 -6 2 1605.09 65.3
1 -6 2 1539.83 65.2
1 6 2 1540.77 65
-1 6 -3 265.69 17.82
-1 6 -3 313.24 16.04
1 6 3 307.74 17.69
-1 -6 -3 292.84 17.33
-1 6 -3 252.39 16.32
1 6 3 292.1 17.02
1 6 3 288.37 17.6
-1 -6 -3 330.7 18.15
1 -6 3 288.92 15.67
1 6 3 309.8 15.66
1 -6 3 283.37 15.93
-1 6 -3 300.89 14.95
1 6 4 826.86 39.31
-1 6 -4 761.9 37.9
-1 -6 -4 882.25 36.37
1 6 4 838.79 37.48
-1 6 -4 838.42 39.95
1 6 4 881.61 41.06
-1 6 -4 817.65 40.55
-1 -6 -4 815.59 40.29
-1 6 -4 825.34 40.45
1 -6 4 829.35 34.02
-1 -6 -4 844.61 34.22
1 6 4 821.24 40.37
-1 6 -4 877.15 37.54
-1 -6 -4 948.02 41.06
1 -6 4 817.42 37.84
-1 6 -4 846.98 38.45
1 6 4 907.33 38.85
1 -6 4 837.1 39.39
1 6 5 1513.2 69.11
-1 6 -5 1491.31 68.06
-1 6 -5 1549.94 67.93
-1 6 -5 1419.8 65.16
-1 6 -5 1525.61 68.51
1 6 5 1586 67.33
-1 -6 -5 1533.7 68.82
-1 6 -5 1481.47 66.25
1 6 5 1585.9 68.85
-1 -6 -5 1550.06 61.48
1 -6 5 1500.57 61.32
-1 6 -5 1522.02 64.8
1 -6 5 1515.58 68.35
-1 6 -5 1621.26 65.62
-1 6 -5 1523.78 66.67
1 -6 5 1495.08 65.56
1 6 5 1557.29 66.92
-1 -6 -5 1594.48 68.07
-1 -6 -6 11.87 1.89
1 -6 6 6.19 1.6
-1 6 -6 12.72 3.77
-1 6 -6 6.79 3.3
1 -6 6 8.02 1.81
1 6 6 10.15 4.84
1 6 6 12.64 1.8
-1 -6 -6 13.04 5.74
1 -6 6 17.43 5.88
1 6 6 12.99 2.14
-1 -6 -6 10.06 2.19
-1 -6 -6 18.05 2.33
-1 6 -6 8.08 4.4
-1 6 -6 9.7 4.88
-1 6 -6 5.18 4.29
-1 6 -6 5.76 5.16
-1 -6 -6 11.11 6.25
1 6 7 74.77 4.17
-1 -6 -7 74.75 4.64
1 6 7 78.7 4.38
-1 -6 -7 83.45 4.54
1 6 7 82 4.45
-1 -6 -7 80.03 4.24
1 -6 7 81.64 4.29
1 6 7 81.37 10.56
1 -6 7 83.38 4.52
-1 6 -7 74.35 7.74
-1 -6 -7 82.39 9.61
1 6 7 81.16 4.3
-1 6 -7 80.95 9.59
-1 -6 -7 79.07 4.39
-1 -6 -7 86.83 10.94
-1 6 -7 74.86 8.08
-1 6 -7 82.54 9.71
-1 6 -7 76.61 9.77
-1 6 -7 74.7 9.37
1 6 8 1206.84 47.71
1 6 8 1162.58 47.58
-1 -6 -8 1172.81 47.8
-1 -6 -8 1171.13 47.67
1 6 8 1200.74 57.21
1 6 8 1243.81 56.12
1 -6 8 1158.79 47.77
1 6 8 1135.47 47.51
-1 6 -8 1120.78 55.82
1 -6 8 1207.89 59.26
1 -6 8 1147.51 47.93
-1 -6 -8 1180.71 47.42
1 -6 8 1164.05 47.53
-1 -6 -8 1205.15 47.9
-1 6 -8 1152.46 55.51
-1 6 -8 1151.37 55.91
-1 -6 -8 1140.71 56.61
-1 -6 -9 155.49 15.53
-1 -6 -9 161.62 15.63
-1 6 -9 138.85 14.78
-1 6 -9 131.69 15.38
-1 6 -9 152.2 14.17
1 -6 9 167.22 8.13
-1 6 -9 165.08 15.5
1 6 9 173.1 15.2
1 6 9 166.33 15.92
1 -6 9 161.6 16.73
1 6 9 173.61 7.81
1 -6 9 170.22 8.48
1 -6 9 156.71 8.47
1 -6 9 148.18 8.15
1 -6 9 157.91 7.8
-1 -6 -9 167.06 8.17
1 6 9 163.53 7.8
-1 -6 -9 166.17 8.05
1 6 9 176.36 8.08
-1 -6 -9 162.76 7.91
-1 6 -10 480.5 32.18
-1 -6 -10 511.36 31.71
-1 -6 -10 516.95 31.22
1 6 10 531.25 21.75
1 6 10 539.72 31.19
1 -6 10 505.58 22.08
1 -6 10 513.78 34.45
1 6 10 577.62 32.68
1 -6 10 540.6 22.6
1 -6 10 520.31 22
1 6 10 504.94 22.05
1 -6 10 548.58 23
1 -6 10 503.86 22.4
1 -6 10 485.05 21.81
1 -6 10 540.65 22.15
-1 6 -10 514.78 33.83
1 6 10 511.92 22.16
1 6 10 505.17 22.07
-1 -6 -10 509.06 22.08
1 6 10 503.94 21.67
-1 -6 -10 507.68 21.89
1 6 10 514.65 21.89
1 6 11 136.13 7.14
1 6 11 137.96 6.89
-1 -6 -11 130 7.15
1 -6 11 150.8 7.62
-1 -6 -11 139.05 7.69
1 -6 11 122.68 7.79
1 -6 11 157.74 8.51
1 -6 11 131.54 7.18
-1 6 -11 113.81 16
1 -6 11 134 7.17
1 6 11 146.55 7.57
1 6 11 147.03 7.57
-1 -6 -11 145.71 7.46
1 6 11 137.53 7.04
1 -6 11 131.1 7.41
1 6 11 132.15 14.75
-1 6 -12 158.11 17.68
-1 6 -12 111.49 15.22
-1 -6 -12 114.78 15.34
1 6 12 128.08 15.13
1 -6 12 143.76 8.85
1 -6 12 156.56 8.99
1 -6 12 170.22 9.18
-1 -6 -12 164.26 8.34
1 -6 12 158.26 8.16
-1 6 -12 159.4 19.15
1 6 12 162.31 8.26
1 6 12 159.27 8.12
1 -6 12 167.38 8.69
-1 -6 -12 145.54 7.9
1 6 12 146.87 7.91
1 6 12 133.21 7.65
-1 -6 -12 138.9 7.58
1 -6 13 2.69 3.72
1 -6 13 11.31 4.39
1 -6 13 2.04 3.48
-1 -6 -13 6.45 3.36
1 -6 13 7.05 3.9
1 -6 13 2.77 2.58
-1 6 -13 4.69 9.86
1 6 13 4.89 3.2
1 6 13 10 3.23
1 -6 13 8.91 3.87
-1 6 -13 -1.35 8.89
-1 6 -13 -6.97 7.67
-1 -6 -13 5.82 7.92
1 6 13 2.22 6.38
-1 -6 -14 662.55 37.99
-1 6 -14 651.43 39.95
-1 6 -14 625.43 41.28
1 -6 14 662.72 27.99
1 -6 14 592.38 27.8
-1 -6 -14 693.53 27.41
1 -6 14 613.29 27.42
1 -6 14 679.95 27.66
1 6 14 663.13 27.37
1 6 14 692.68 27.42
-1 -6 -14 653.14 27.25
-1 -6 -14 640.95 27.24
-1 6 -14 627.07 27.39
1 6 14 619.91 27.15
-1 -6 -14 638.66 36.83
1 -6 14 615.08 27.21
-1 6 -14 620.41 40.46
-1 -6 -14 618.65 26.86
1 6 15 102.09 6.31
-1 -6 -15 82.52 11.38
1 -6 15 96.55 5.57
-1 6 -15 91.06 14.13
-1 -6 -15 98.63 5.8
-1 -6 -15 109.64 5.82
1 6 15 99.67 5.67
-1 6 -15 100.18 5.9
-1 -6 -15 102.33 5.6
-1 6 -15 90.49 13.85
-1 -6 -15 108.93 13.15
1 -6 16 136.52 7.43
1 6 16 146.32 7.49
1 -6 16 147.76 7.73
1 -6 16 144.13 7.29
-1 -6 -16 150.25 7.2
-1 6 -16 134.21 14.73
-1 -6 -16 127.43 12.55
1 -6 16 136.21 6.88
1 -6 16 149.41 7.36
-1 6 -16 145.1 7.21
1 6 16 146.81 7.09
1 6 16 147.49 7.27
-1 -6 -16 140.87 6.99
-1 -6 -16 150.68 7.17
-1 -6 -16 144.61 7.14
-1 6 -16 149.31 7.19
-1 6 -16 127.04 14.7
1 6 17 145.87 6.45
1 -6 17 142.6 6.58
-1 -6 -17 149.62 6.77
1 -6 17 134.08 7.06
1 6 17 142.78 7.02
-1 -6 -17 151.75 6.79
-1 -6 -17 146.23 6.84
-1 -6 -17 144.95 6.68
1 6 17 142.58 6.89
-1 -6 -17 144.04 6.84
1 -6 17 148.37 6.9
-1 6 -17 158.52 6.98
1 6 18 80.78 4.07
1 -6 18 74.63 3.96
1 -7 -18 2.82 1.41
-1 7 18 1.89 1.56
-1 -7 18 2.59 1.74
-1 7 18 1.73 1.17
-1 -7 17 644.81 26.1
-1 7 17 620 25.76
-1 -7 17 615.21 25.94
1 -7 -17 680.65 25.84
1 -7 -17 593.96 25.57
1 -7 -17 648.57 25.81
1 -7 -17 627.51 25.74
-1 7 17 600.83 25.35
1 -7 -16 22.32 7.13
1 7 -16 6.46 6.9
-1 7 16 14.2 2
-1 -7 16 12.21 2.3
-1 -7 16 21.19 3.22
-1 -7 16 16.23 3.6
-1 7 16 22.63 3.16
-1 -7 16 23.13 3.43
1 -7 -16 11.23 5.68
1 7 -16 27.24 8.22
-1 7 16 17.53 2.77
-1 -7 16 16.15 2.97
1 -7 -16 15.8 2.51
1 -7 -16 19.15 2.67
-1 7 16 15.74 2.3
1 -7 -16 16.1 2.16
1 7 -15 30.37 9.7
1 -7 -15 23.93 8.11
-1 -7 15 36.85 4.25
-1 7 15 42.53 4.06
-1 -7 15 29.93 4.54
-1 -7 15 38.27 4.09
1 7 -15 37.78 9.86
-1 7 15 32.49 3.61
1 -7 -15 34.01 3.39
1 -7 -15 29.64 3.34
-1 7 15 33.15 3.29
1 -7 -15 30.6 3.15
1 -7 -14 -1.16 7.25
1 -7 -14 2.22 8.01
1 7 -14 1.38 8.68
-1 7 14 2.76 2.27
-1 -7 14 0.13 2.48
-1 -7 14 3.29 4.14
-1 -7 14 1.68 3.74
-1 7 14 1.13 3.41
-1 -7 14 -2.85 3.46
-1 -7 14 2.52 3.82
-1 -7 14 2.23 2.26
1 7 -14 -1.38 8.28
-1 7 14 2.62 3.01
-1 -7 14 0.16 3.45
-1 7 14 2.33 3.06
1 -7 -14 3.4 2.68
-1 7 14 1.33 2.65
-1 7 14 1.02 2.43
1 -7 -14 1.76 2.41
-1 -7 13 1075.19 47.1
-1 7 13 1149.48 46.86
-1 -7 13 1074.55 46.85
-1 -7 13 1096.47 47.36
-1 -7 13 1116.45 46.9
1 -7 -13 1141.41 46.39
1 7 -13 1089.79 60.35
-1 -7 13 1070.39 46.34
-1 7 13 1106.32 46.62
-1 -7 13 1197.85 47.21
-1 7 13 1196.6 46.95
1 -7 -13 1161.09 58.45
1 7 -13 1296.46 61.74
1 -7 -13 1117.82 58.38
-1 -7 13 1111.66 46.59
-1 7 13 1187.79 46.28
-1 7 13 1034.37 55.33
-1 7 12 28.5 8.48
-1 7 12 32.37 3.8
-1 -7 12 34.78 4.44
-1 -7 12 35.32 5
1 -7 -12 30.59 3.67
-1 -7 12 35.3 4.31
-1 7 12 25.49 3.58
-1 7 12 30.68 4.02
-1 -7 12 27.88 4.38
-1 7 12 23.63 3.26
1 -7 -12 28.48 3.46
1 -7 -12 30.88 3.24
1 7 -12 25.12 9.78
1 -7 -12 24.39 9.63
1 7 -11 457.89 31.91
-1 7 11 462.52 29.79
-1 -7 11 466.01 21.8
1 7 -11 463.19 31.83
-1 7 11 476.52 21.32
-1 -7 11 489.22 22.52
-1 -7 11 541.19 22.25
-1 7 11 554.75 22.09
-1 -7 11 522.34 22
1 -7 -11 516.8 21.61
-1 -7 11 559.06 22.29
-1 -7 11 502.14 21.42
-1 -7 11 500.53 22.34
-1 7 11 498.81 22
-1 -7 11 544.3 21.85
-1 7 11 494.68 21.76
1 -7 -11 489.55 21.27
-1 7 11 497.96 21.53
1 -7 -11 474.02 21.48
1 -7 -11 486.07 21.66
1 -7 -10 5.46 8.08
1 7 -10 9.03 6.77
1 -7 -10 4.36 7.35
-1 -7 10 2.71 2.71
-1 7 10 4.05 2.22
-1 7 10 3.8 6.13
1 -7 -10 2.65 6.55
1 7 -10 3.23 6.54
-1 -7 10 3.34 3.54
-1 -7 10 5.98 3.32
-1 7 10 4.2 2.83
-1 -7 10 2.6 2.89
-1 -7 10 3.61 2.97
1 -7 -10 2.38 2.41
-1 -7 10 2.59 2.81
-1 -7 10 5.59 2.49
-1 -7 10 4.44 2.4
-1 -7 10 3.68 2.1
-1 -7 10 4.53 2.86
-1 -7 10 1.89 2.6
-1 7 10 2 2.46
-1 7 10 3.84 2.65
1 -7 -10 5.1 2.3
-1 7 10 2.53 2.18
1 -7 -10 3.3 2.43
-1 7 10 3.1 2.36
1 -7 -10 2.04 2.65
1 7 -9 661.54 36.56
1 7 -9 645.87 35.05
1 -7 -9 683.29 36.89
1 7 -9 673.02 35.8
1 -7 -9 686.12 35.48
-1 -7 9 581.99 26.58
1 7 -9 689.48 37.71
-1 7 9 594.06 26.17
-1 7 9 657.88 35.29
-1 -7 9 662.21 26.91
-1 -7 9 667.34 26.77
-1 -7 9 643.83 26.54
-1 -7 9 691.82 26.54
-1 -7 9 646.3 26.39
-1 7 9 654.86 26.85
1 -7 -9 605.37 26.28
-1 -7 9 600.39 26.1
-1 -7 9 632.41 26.76
1 -7 -9 658.96 36.52
-1 7 9 601.6 26.17
1 -7 -9 643.24 26.59
-1 7 9 631.28 26.37
1 -7 -9 623.15 26.43
-1 7 8 77.43 10.55
1 7 -8 57.22 8.94
-1 7 8 67.01 4.01
1 7 -8 50.89 9.85
1 7 -8 63.77 8.38
1 -7 -8 89.72 10.88
1 7 -8 57.83 9.24
-1 -7 8 66.23 4.52
-1 -7 8 64.51 3.9
-1 -7 8 56.82 4.53
1 -7 -8 69.15 4.37
-1 7 8 73.18 4.32
1 -7 -8 73.05 4.47
-1 7 8 69 4.02
1 -7 -8 72.32 4.29
1 -7 -8 68.44 10.33
1 -7 -8 78.52 8.68
1 7 -8 48.83 8.79
1 -7 -8 79.87 11.49
-1 -7 7 1015.86 44.49
1 7 -7 1163.07 51.41
1 7 -7 1154.92 51.95
1 7 -7 974 51.41
1 -7 -7 1165.34 52.81
1 7 -7 1031.28 54.4
-1 7 7 1009.62 44.15
1 -7 -7 1121.18 53.04
-1 -7 7 1110.35 44.71
-1 -7 7 1109.41 44.15
1 -7 -7 1117.47 44.5
-1 7 7 1121.77 44.43
-1 7 7 1090.09 44.29
1 -7 -7 1150.98 44.5
1 -7 -7 1079.6 53.04
1 7 -7 1123.27 53.84
1 -7 -7 1182.9 50.8
1 7 -7 1104.95 53.13
-1 -7 6 22.84 2.57
-1 7 6 19.97 2.11
1 7 -6 21.89 5.07
1 7 -6 26.17 5.49
-1 -7 6 23.88 2.87
-1 -7 6 26.02 2.12
1 -7 -6 23.82 2.6
-1 7 6 23.3 2.39
1 -7 -6 26.79 2.64
1 7 -6 33.08 6.58
1 7 -6 21.02 4.38
1 7 -6 21.79 5.1
1 -7 -6 18.38 7.54
1 -7 -6 36.4 7.94
1 -7 -6 24.92 5.09
1 -7 -5 147.51 12.62
-1 7 5 160.33 12.06
-1 -7 5 167.48 7.42
-1 -7 5 165.39 6.96
1 -7 -5 144.86 7.24
1 -7 -5 145.39 7.27
1 7 -5 172.33 11.67
1 -7 -5 163.07 13.4
1 7 -5 141.44 11.17
1 7 -5 159.27 12.3
1 -7 -5 128.69 12.52
-1 7 5 158.38 10.83
1 7 -5 169.48 10.6
1 7 -5 175.48 13.19
1 -7 -5 149.63 11.24
-1 -7 4 52.1 2.82
-1 -7 4 49.03 3.2
1 -7 -4 60.66 3.38
1 7 -4 39.24 7.18
1 -7 -4 62.42 8.47
1 7 -4 48.62 5.87
1 7 -4 59.99 6.27
1 7 -4 48.57 6.71
1 -7 -4 53.37 8.25
1 7 -4 49.67 7.1
1 -7 -4 45.89 7.05
1 7 -4 44.93 5.38
-1 7 4 61.48 6.9
-1 7 3 1081.87 46.75
-1 -7 3 1140.67 46.83
1 -7 -3 1143.54 51.85
-1 -7 3 1179.43 46.65
1 -7 -3 1259.42 47.01
-1 7 3 1247.17 52.83
1 7 -3 1112.34 50.38
1 -7 -3 1198.17 53.37
1 7 -3 1161.41 52.61
1 7 -3 1186.74 52.5
-1 7 3 1237.95 50.99
1 7 -3 1144.31 53.55
1 -7 -3 1257.03 54.21
1 7 -3 1188.62 50.6
-1 -7 3 1076.91 51.32
-1 -7 3 1164.63 49.33
-1 7 3 1070.62 48.79
-1 -7 2 201.28 14.11
-1 7 2 230.87 14.08
-1 7 2 230.92 15.08
1 7 -2 237.3 14.45
1 -7 -2 216.81 14.58
-1 7 2 220.61 15.51
1 7 -2 235.6 13.05
1 7 -2 217.81 14.05
1 7 -2 216.05 10.32
1 7 -2 234.04 14.82
-1 -7 2 210.68 12.66
1 -7 -2 258.68 16.15
1 7 -2 226.86 12.27
-1 -7 2 231.61 13.71
-1 -7 1 130.75 10.76
1 7 -1 140.62 10.42
-1 7 1 138.86 11.71
1 7 -1 143.85 8.94
-1 7 1 133.59 11.24
1 7 -1 134.35 10.51
1 7 -1 141.72 9.66
-1 -7 1 123.19 9.4
-1 -7 1 139.67 9.27
-1 -7 1 153.71 10.45
1 7 -1 147.14 10.66
1 -7 -1 138.64 11.73
-1 -7 0 20.48 5.49
1 7 0 33.18 5.54
-1 7 0 25.84 4.46
-1 7 0 28.09 6.26
1 7 0 32.81 4.44
-1 7 0 21.6 5.77
1 7 0 26.59 4.98
1 -7 0 18.87 5.15
-1 -7 0 21.57 5.09
1 7 0 24.27 4.65
-1 -7 -1 5.2 4.32
-1 7 -1 1.78 2.94
1 7 1 -2.07 3.79
-1 7 -1 1.09 3.31
-1 7 -1 0.64 4.7
1 7 1 0.88 3.02
1 7 1 2.86 3.55
-1 7 -1 4.32 4.59
1 7 1 2.01 2.96
1 -7 1 1.26 1.77
-1 -7 -1 2.89 2.27
-1 -7 -1 -1.05 4.26
1 -7 1 -2.5 4.14
1 -7 2 349.75 21.37
-1 -7 -2 354.62 15.2
-1 7 -2 363.03 18.98
-1 -7 -2 385.41 20.3
-1 7 -2 366.63 18.51
1 7 2 378.98 20.6
-1 7 -2 340.21 21.82
-1 7 -2 390.29 19.14
-1 7 -2 320.82 20.7
1 7 2 393.25 20.48
1 -7 2 366.76 16.46
-1 -7 -2 377.72 17.38
-1 -7 -2 364.58 20.96
1 7 2 368.66 16.97
1 -7 2 344.22 17.97
-1 -7 -3 290.43 12.23
-1 -7 -3 290.39 16.68
1 -7 3 271.31 17.72
1 -7 3 295.76 11.95
1 7 3 288.15 17.83
1 7 3 288.32 17.34
-1 7 -3 212.29 16.58
1 7 3 292.83 17.91
-1 7 -3 260.29 18.82
-1 7 -3 264.15 15.78
1 -7 3 274.91 14.64
-1 -7 -3 327.79 18.75
1 -7 3 277.22 15.99
1 -7 3 263.11 14.17
1 7 3 303.74 15.17
1 -7 4 409.84 17.47
1 7 4 389.9 23.72
1 -7 4 397.33 22.69
-1 -7 -4 440.22 17.73
-1 7 -4 392.57 21.11
-1 7 -4 398.26 22.43
1 7 4 402.53 23.27
-1 -7 -4 399.66 23.76
-1 7 -4 408.41 24.76
1 7 4 434.73 21.63
-1 7 -4 427.73 22.26
-1 7 -4 464.46 24.24
-1 7 -4 437.77 24.99
1 7 4 456.6 24.55
-1 -7 -4 487.61 24.79
1 7 4 455.34 21.81
-1 7 -4 429.65 21.18
1 -7 4 421.95 21.66
1 -7 4 435.78 22.18
1 7 5 414.32 21.82
1 -7 5 400 22.27
-1 7 -5 396.78 20.85
-1 -7 -5 422.11 23.78
1 -7 5 385.51 16.74
1 -7 5 336.11 20.92
1 7 5 448.24 24.41
-1 7 -5 393.07 21.52
-1 -7 -5 403.07 16.96
-1 -7 -5 412.94 17.2
-1 -7 -5 416.63 17.12
-1 -7 -5 405.49 17.05
-1 7 -5 426.4 24.12
-1 -7 -5 454.86 22.91
-1 7 -5 393.57 23.38
-1 7 -5 389.88 23.91
-1 -7 -5 431.98 24.2
1 7 5 419.63 22.83
1 7 6 401.48 21.89
-1 7 -6 385.23 22.17
-1 7 -6 397.24 20.72
1 -7 6 376.54 22.69
1 -7 6 364.16 15.83
1 7 6 365.76 15.83
1 -7 6 370.34 15.91
-1 7 -6 355.78 21.47
-1 -7 -6 378.7 16.04
1 7 6 391.07 16.1
-1 -7 -6 377.99 16.33
-1 -7 -6 388.77 16.23
1 7 6 389.28 16.08
-1 -7 -6 399.55 16.18
-1 -7 -6 398.04 16.35
-1 -7 -6 360.16 23.39
-1 7 -6 351.9 20.34
-1 7 -6 361.74 23.16
-1 7 -6 357.98 22.19
-1 7 -6 382.86 23.59
-1 7 -7 478.93 28.24
-1 7 -7 487.03 26.61
1 7 7 528.11 30.06
1 7 7 509.32 21.24
1 -7 7 515.83 21.35
1 -7 7 491.53 21.29
-1 -7 -7 516.6 21.31
1 -7 7 504.19 21.78
-1 7 -7 487.04 28.24
-1 -7 -7 513.25 21.56
-1 -7 -7 533.44 21.7
1 7 7 517.94 21.47
1 7 7 504.45 21.21
1 7 7 523.27 21.4
-1 -7 -7 532.92 21.7
-1 7 -7 543.73 29.84
-1 7 -7 481.72 26.99
-1 7 -7 470.92 27.51
-1 -7 -7 509.69 29.63
-1 -7 -7 522.75 28.5
1 7 8 86.99 4.32
-1 7 -8 70.37 10.04
1 -7 8 58.54 10.1
-1 -7 -8 70.02 9.46
1 -7 8 79.71 4.48
1 7 8 85.16 11.54
1 7 8 91.83 9.98
-1 -7 -8 76.48 4.72
-1 -7 -8 74.34 4.55
1 7 8 72.31 4.32
1 7 8 75.99 4.49
1 -7 8 72.13 4.37
-1 7 -8 72.74 10.58
-1 -7 -8 82.78 4.3
1 -7 8 64.89 4.98
-1 -7 -8 77.06 4.74
-1 7 -8 65.03 10.48
-1 7 -8 72.68 9.52
-1 7 -8 63.85 9.81
-1 -7 -8 92.11 11.66
-1 -7 -8 81.7 10.67
-1 7 -9 2476.26 112.59
-1 7 -9 2379.23 109.9
-1 7 -9 2525.51 110.74
-1 -7 -9 2385.26 110.72
-1 -7 -9 2538.57 110.16
1 7 9 2557.38 111.56
1 7 9 2493.08 100.42
1 -7 9 2474.02 100.7
1 7 9 2637.84 110.08
1 -7 9 2590.4 113.66
-1 7 -9 2475.57 111.46
1 -7 9 2674 101.16
1 -7 9 2460.33 100.7
1 -7 9 2707.38 100.96
1 -7 9 2564.09 101.01
-1 -7 -9 2485.09 100.89
1 -7 9 2575.92 101.2
-1 7 -9 2379.61 111.36
1 -7 9 2425.22 100.53
1 -7 9 2497.61 101.06
1 7 9 2433.94 100.76
1 7 9 2514.61 100.92
1 -7 9 2601.61 100.82
-1 -7 -9 2435.43 100.77
-1 -7 -9 2423.72 100.71
1 7 9 2424.49 100.58
1 7 9 2416.69 100.44
-1 -7 -10 73.3 11.17
1 -7 10 85.36 5.26
1 7 10 97.22 4.99
1 7 10 89.77 12.46
1 -7 10 85.3 5.99
1 -7 10 84.11 5.39
1 -7 10 74.75 5.63
-1 -7 -10 90.16 5.65
1 -7 10 92.77 6.66
1 -7 10 79.68 5.1
1 -7 10 86.88 5.51
-1 7 -10 63.52 12.62
1 7 10 94.93 5.69
1 7 10 93.32 5.41
-1 -7 -10 90.08 5.4
1 7 10 94.97 4.99
1 7 10 100.46 5.32
-1 -7 -10 90.12 5.38
1 7 11 11.37 2.38
1 -7 11 8.2 2.64
1 7 11 3.36 7.16
1 7 11 8.29 2.52
-1 -7 -11 8.36 2.59
1 7 11 9.44 2.22
-1 -7 -11 17.54 3.48
1 -7 11 14.31 3.89
1 -7 11 14.28 3.84
1 -7 11 14.86 3.38
1 -7 11 13.3 2.64
1 -7 11 9.13 2.67
1 7 11 13.96 3.22
1 -7 11 10.97 3.79
1 7 11 14.49 3.14
-1 7 -11 8.09 2.72
-1 -7 -11 10 2.72
-1 -7 -11 4.27 7.57
-1 -7 -12 35.63 9.75
-1 7 -12 48.51 11.02
1 7 12 51.06 10.05
1 -7 12 69.66 5.9
-1 -7 -12 73.17 5.2
1 -7 12 63.96 5.5
1 -7 12 72.27 5.51
1 -7 12 76.08 5.15
1 -7 12 55.91 4.48
-1 7 -12 49.76 12.16
1 7 12 58.5 4.73
1 -7 12 66.85 5.67
1 7 12 65.56 5.01
-1 -7 -12 64.52 4.54
-1 7 -12 59.44 4.68
1 7 12 61.66 4.7
-1 -7 -12 55.58 4.59
1 7 12 53.48 4.26
-1 -7 -12 55.43 4.18
-1 7 -13 1146.32 63.07
-1 -7 -13 1143.55 58.18
-1 7 -13 1139.81 60.36
1 7 13 1083.47 57.62
1 -7 13 1097.22 47.94
-1 -7 -13 1248.02 47.46
1 -7 13 1122.35 47.46
1 -7 13 1187.46 47.95
-1 7 -13 1092.97 61.53
1 -7 13 1108.77 47.24
1 -7 13 1219.29 47.85
1 7 13 1203.89 47.37
1 7 13 1196.19 47.43
-1 7 -13 1093.93 47.35
-1 -7 -13 1103.69 47.15
-1 -7 -13 1159.83 47.05
1 7 13 1063.31 46.93
-1 7 -14 -3.01 9.14
-1 -7 -14 15.8 7.39
-1 7 -14 7.87 8.27
1 -7 14 3.15 4
-1 -7 -14 6.82 3.2
1 -7 14 1.98 3.32
1 -7 14 4.25 2.53
-1 7 -14 11.35 8.05
-1 -7 -14 0.94 6.26
1 7 14 11.01 2.98
1 -7 14 2.85 3.37
1 7 14 7.85 3.08
1 7 14 7.34 2.79
-1 -7 -14 6.76 2.67
-1 7 -14 8.39 2.76
-1 -7 -14 7.8 2.79
-1 -7 -14 13.91 2.56
-1 -7 -15 211.06 9.43
1 -7 15 185.07 9.96
1 -7 15 205.4 9.72
-1 7 -15 240.55 20.35
1 7 15 204.55 9.65
-1 7 -15 203.27 9.79
-1 -7 -15 211.47 9.83
-1 -7 -15 215.03 9.83
-1 -7 -15 216.53 9.62
-1 7 -15 183.87 19.2
-1 -7 -15 222.76 17.75
1 -7 16 68.41 5.09
1 7 16 80.52 4.85
-1 -7 -16 85.27 4.57
1 -7 16 69.52 4.66
1 -7 16 71.37 4.18
-1 7 -16 74.94 11.21
-1 7 -16 68.34 10.35
1 7 16 87.14 4.66
1 7 16 77.5 4.47
-1 -7 -16 85.07 4.66
1 -7 16 77.58 4.68
1 7 16 69.62 4.34
-1 -7 -16 81.85 4.51
-1 -7 -16 73.17 4.16
-1 7 -16 67.75 4.25
-1 -7 -16 83.5 4.52
-1 7 -16 75.53 11.46
1 7 17 292.64 13.07
1 7 17 317.07 13.56
1 -7 17 299.73 13.71
1 7 17 339.21 13.59
1 -7 17 327.42 13.6
-1 -7 -17 354.62 13.59
-1 -7 -17 317.83 13.38
-1 -7 -17 324.78 13.52
-1 -7 -17 330.42 13.52
-1 7 -17 313.8 13.59
-1 8 17 9.13 1.87
-1 -8 17 5.43 2.38
1 -8 -17 11.59 2.03
-1 -8 17 11.73 2.36
1 -8 -17 10.11 1.83
1 -8 -17 5.3 1.62
1 8 -17 11.72 1.8
-1 -8 16 265.19 12.34
-1 -8 16 250.99 11.92
-1 8 16 268.88 11.76
-1 -8 16 255.69 12.1
1 -8 -16 296.54 11.91
-1 -8 16 289.15 12.02
-1 8 16 283.12 11.92
1 -8 -16 247.36 11.61
1 -8 -16 279.92 11.81
-1 8 16 255.4 11.56
1 -8 -16 240.64 11.42
1 -8 -16 262.57 11.53
1 -8 -15 -0.59 2.17
1 8 -15 -2.21 6.54
-1 8 15 -1.08 2.23
1 -8 -15 3.12 2.35
1 -8 -15 2.34 2.27
1 8 -15 -6.16 7.86
1 -8 -15 5.39 6.3
1 8 -14 209.82 21.53
1 8 -14 246.72 22.75
1 -8 -14 236.34 19.94
-1 -8 14 262.37 12.7
-1 -8 14 239.08 12.19
-1 8 14 245.04 11.79
-1 -8 14 235.31 12.11
1 8 -14 216.77 20.8
-1 -8 14 235.96 11.38
-1 8 14 261.41 12.01
-1 8 14 260.77 11.74
-1 -8 14 254.43 12.1
1 -8 -14 260.04 11.76
-1 8 14 244.74 11.5
1 -8 -14 253.21 11.54
-1 8 14 253.27 11.46
-1 -8 13 12.57 2.87
-1 8 13 22.76 7.72
-1 -8 13 20.62 4.55
-1 8 13 18.74 3.68
-1 -8 13 19.88 4.08
-1 -8 13 21.56 4.14
-1 -8 13 18.66 2.83
1 8 -13 8.14 8.27
-1 -8 13 16.73 4.02
-1 8 13 13.06 3.09
-1 8 13 16.65 3.76
1 -8 -13 13.1 3.11
1 -8 -13 9.87 8.35
1 8 -13 12.17 9.04
1 -8 -13 16.71 9.09
1 -8 -12 2099.66 92.2
1 8 -12 1780.15 92.47
-1 8 12 1878.94 89.12
-1 8 12 1934.99 79.26
-1 -8 12 1950.3 80.02
-1 8 12 1975.03 79.3
-1 -8 12 1987.83 79.4
1 -8 -12 2021.34 78.97
-1 -8 12 1973.67 79.64
1 8 -12 1812.07 91.94
-1 -8 12 1826.06 78.84
-1 8 12 1974.84 79.42
-1 8 12 2000.04 79.18
-1 -8 12 1893 79.68
1 -8 -12 1979.36 79.18
-1 8 12 1939.13 78.89
1 -8 -12 1893.3 78.88
1 -8 -12 1944.1 79.08
1 8 -11 9.11 9.3
1 -8 -11 11.71 8.21
-1 8 11 5.12 6.6
1 8 -11 -1.26 8.21
-1 8 11 3.65 3.1
-1 -8 11 9.77 4.11
-1 -8 11 7.25 3.49
1 -8 -11 7.12 2.89
-1 -8 11 5.01 3.41
-1 -8 11 4.82 2.65
-1 -8 11 6.62 2.26
-1 8 11 1.71 2.67
-1 -8 11 3.09 2.94
-1 -8 11 2.87 3.35
-1 8 11 7.81 3.33
1 -8 -11 6.45 2.31
1 -8 -11 6.47 2.74
-1 8 11 7.51 2.42
1 -8 -11 8.63 2.64
1 8 -10 37.24 9.96
-1 -8 10 45.34 3.88
-1 8 10 29.81 8.31
1 -8 -10 48.69 9.43
1 8 -10 37.19 10.1
-1 8 10 48.57 4.3
-1 -8 10 44.29 4.72
-1 -8 10 37.66 4.66
-1 -8 10 53.28 4.49
-1 -8 10 48.91 4.29
-1 -8 10 40.46 4.48
-1 -8 10 59.84 4.34
1 -8 -10 53.9 4.04
-1 -8 10 47.83 4.23
-1 -8 10 42.3 3.45
1 -8 -10 55.37 3.55
-1 -8 10 47.94 4.05
-1 -8 10 44.71 4.57
-1 8 10 53.12 4.44
-1 8 10 51.24 4.09
1 -8 -10 49.93 3.7
-1 8 10 47.42 3.52
-1 8 10 44.52 3.82
1 -8 -10 45.91 3.78
1 -8 -10 47.2 3.93
1 8 -9 350.8 25.24
1 -8 -9 406.51 26
1 8 -9 382.48 25.26
1 -8 -9 332.98 25.22
1 8 -9 408.38 25.44
1 -8 -9 382.04 24.98
-1 -8 9 348.65 16.38
-1 8 9 361.7 24.55
-1 -8 9 400.85 17.22
-1 8 9 403.66 16.94
-1 -8 9 414.5 16.98
-1 -8 9 417.13 16.87
-1 -8 9 403.28 16.58
-1 -8 9 368.68 17.33
-1 -8 9 425.49 16.65
-1 8 9 388.22 16.52
-1 8 9 377.82 16.8
-1 -8 9 395.74 16.46
-1 -8 9 350.01 16.81
1 -8 -9 350.89 16.26
-1 -8 9 356.69 16.08
-1 -8 9 382.99 16.93
1 -8 -9 356.17 16.51
-1 8 9 366.36 16.28
-1 8 9 350.5 16.1
1 -8 -9 350.19 16.35
1 8 -8 1830.27 80.92
-1 8 8 1842.72 81.67
1 -8 -8 1990.13 81.79
1 8 -8 1657.67 80.78
1 8 -8 1768.66 84.51
-1 -8 8 1768.74 72.03
-1 -8 8 1768.93 71.35
1 -8 -8 1725.21 71.64
1 -8 -8 1732.19 71.74
-1 8 8 1786.88 71.57
-1 8 8 1745.34 71.41
1 -8 -8 1810.47 71.62
1 8 -8 1763.32 81.27
1 -8 -8 1775.38 81.19
1 8 -8 1851.26 82.36
1 -8 -8 1825.42 81.95
1 8 -7 0.71 4.21
1 8 -7 0.79 4.22
1 8 -7 1.19 5.76
1 -8 -7 5.77 6.21
-1 -8 7 3.79 1.82
-1 -8 7 1.28 2.67
-1 8 7 3.68 2
1 -8 -7 2.86 2.37
1 -8 -7 3.35 2.26
-1 8 7 6.02 2.21
-1 -8 7 2.61 1.63
1 -8 -7 4.06 2.42
1 8 -7 1.97 5.59
1 -8 -7 2.64 6.57
1 -8 -7 -3.28 7.05
1 8 -7 6.19 5.59
1 8 -6 290.45 22.18
1 8 -6 288.3 18.81
1 8 -6 337.98 19.47
1 -8 -6 366.44 21.55
-1 -8 6 325.86 13.14
-1 -8 6 298.58 13.7
1 -8 -6 311.66 20.17
1 -8 -6 312.72 18.01
1 -8 -6 311.86 13.55
1 -8 -6 302.26 13.5
-1 8 6 309.79 13.28
1 -8 -6 315.75 13.52
-1 -8 6 291.66 13.14
1 -8 -6 291.86 17.98
1 8 -6 314.3 22.77
1 -8 -6 328.46 21.22
1 8 -6 299.01 20.29
1 8 -6 299.14 17.7
1 8 -6 319.86 21.74
1 8 -5 641.98 37.17
1 8 -5 687.66 33.85
1 8 -5 635.31 33.19
-1 -8 5 702.48 28.43
1 -8 -5 687.72 34.99
-1 8 5 642 33.62
-1 -8 5 684.5 28.02
-1 8 5 655.74 28.13
1 -8 -5 728.05 28.45
1 -8 -5 699.17 28.37
1 -8 -5 724.66 28.41
-1 -8 5 640.29 28.13
1 8 -5 685.66 36.35
1 8 -5 665.02 32.74
1 -8 -5 715.97 36
1 8 -5 723.25 36.13
-1 8 5 743.3 33.41
-1 -8 4 694.91 27.91
1 -8 -4 641.06 33.81
-1 -8 4 667.96 28.18
-1 8 4 614.2 32.99
1 -8 -4 684.86 35.06
1 8 -4 683.62 31.75
1 8 -4 687.86 34.99
1 8 -4 703.44 35.6
1 8 -4 667.48 32.38
-1 8 4 733.51 33.97
1 -8 -4 690.36 28.27
1 8 -4 685.51 32.66
1 -8 -4 763.18 36.21
1 -8 -3 38.63 7.49
1 8 -3 21.55 4.22
-1 8 3 20.5 2.1
-1 -8 3 25.79 2.24
-1 -8 3 28.25 1.99
-1 8 3 20.13 5.66
-1 8 3 18.02 4.53
1 -8 -3 24.99 6.69
1 8 -3 21.47 6.14
1 -8 -3 23.59 5.7
-1 8 3 17.91 5.15
1 8 -3 27.18 4.63
1 8 -3 25.79 5.76
-1 -8 2 510.73 25.07
1 -8 -2 571.71 28.94
1 8 -2 561.71 24.56
1 8 -2 502.16 27.42
-1 8 2 486.52 21.14
-1 -8 2 541.49 21.13
-1 -8 2 502.02 21.24
-1 -8 2 482.62 27.23
1 -8 -2 512.41 26.95
1 8 -2 542.45 25.79
1 8 -2 504.09 24.75
-1 8 2 474.87 28.22
1 8 -2 568.89 28.01
-1 8 2 552.48 27.05
1 8 -2 518.49 27.24
-1 8 2 531.61 27.88
1 -8 -1 18.11 6.22
-1 -8 1 15.43 3.95
1 8 -1 20.07 5.09
-1 -8 1 13.97 4.84
-1 -8 1 12.41 1.67
-1 -8 1 16.01 5.94
-1 8 1 16.72 1.61
1 8 -1 16.4 3.77
1 8 -1 16.89 5.11
1 8 -1 16.97 5.11
-1 8 1 19.52 6.16
-1 8 1 16.33 6.21
1 -8 0 940.28 38.88
1 8 0 860.69 41.65
-1 -8 0 874.19 42.04
1 -8 0 964.34 43.35
1 8 0 885.98 36.36
-1 -8 0 855.4 42.89
-1 -8 0 859.78 36.53
-1 8 0 931.85 36.4
1 8 0 921.08 40.18
1 8 0 931.41 40.49
1 8 0 845.45 41.84
-1 8 0 946.34 44.98
-1 8 0 930.08 44.44
-1 8 0 996.14 41.37
1 8 0 961.19 43.25
-1 -8 -1 574.12 30.13
1 -8 1 583.57 25.91
1 -8 1 589.42 29.03
1 -8 1 583.66 23.9
-1 -8 -1 615.96 30.31
1 -8 1 597.78 31.67
1 -8 1 624.74 23.85
-1 8 -1 630.11 28.36
-1 -8 -1 540.71 24.02
1 8 1 583.61 23.85
1 8 1 546.28 29.74
-1 8 -1 529.49 31.63
-1 8 -1 582.38 28.12
1 8 1 568.22 28.53
1 8 1 565.44 29.08
-1 8 -1 574.33 31.45
1 -8 2 315.37 17.34
-1 -8 -2 343.67 20.62
-1 -8 -2 343.12 15.95
-1 8 -2 340.99 18.18
1 8 2 325.03 13.68
1 -8 2 337.87 13.6
1 -8 2 317.21 13.68
-1 -8 -2 326.04 19.26
-1 -8 -2 316.56 13.88
1 -8 2 318.99 20.89
-1 8 -2 322.45 17.39
-1 8 -2 338.07 22.06
-1 8 -2 287.58 20.09
-1 8 -2 333.46 18.05
1 8 2 340.64 19.83
1 8 2 350.12 19.33
-1 -8 -3 75.14 9.43
1 -8 3 73.9 3.68
-1 -8 -3 96.3 8.87
1 8 3 75.26 9.77
-1 -8 -3 77.09 4.1
-1 8 -3 69.99 7.68
1 -8 3 68.11 9.24
-1 8 -3 61.21 10.25
1 8 3 64.74 8.2
-1 8 -3 69.18 7.32
1 8 3 80.61 8.89
-1 8 -3 46.78 8.15
1 8 3 70.29 7.66
1 -8 4 679.79 27.1
-1 -8 -4 646.01 27.34
-1 -8 -4 614.18 31.76
1 -8 4 606.9 33.48
1 8 4 606.14 33.91
-1 8 -4 719.49 31.54
-1 -8 -4 679.2 27.56
1 8 4 661.67 27.39
-1 8 -4 685.64 32.46
1 8 4 669.71 34.4
1 8 4 678.11 32.12
-1 8 -4 583.96 32.88
-1 8 -4 659.6 36.17
1 8 4 638.95 33.66
-1 8 -4 702.46 34.85
-1 8 -4 644.66 35.91
-1 -8 -4 706.23 35.19
1 -8 4 650.41 30.23
-1 8 -4 662.12 31.39
-1 8 -5 486.29 24.61
1 -8 5 490.93 24.47
-1 8 -5 470.3 25.76
1 -8 5 493.82 20.19
-1 8 -5 511.19 25.07
1 -8 5 496.87 19.86
1 8 5 420.12 26.69
-1 -8 -5 476.44 20.03
1 -8 5 451.84 25.51
-1 -8 -5 467.81 20.16
-1 -8 -5 501.17 20.32
1 8 5 461.34 19.98
-1 -8 -5 477.2 20.16
-1 8 -5 455.12 28.02
-1 8 -5 445.87 25.65
-1 -8 -5 426.92 24.74
1 8 5 453.36 26.1
-1 -8 -5 457.4 27.1
-1 8 -5 475.33 28.65
-1 8 -5 498.52 28
-1 8 -6 304.5 19.47
-1 8 -6 294.71 17.93
1 8 6 332.41 21.59
-1 -8 -6 351.77 21.28
-1 -8 -6 303.34 13.29
-1 8 -6 319.56 19.01
1 -8 6 314.94 13.15
1 -8 6 301.05 13.66
-1 -8 -6 304.56 13.47
1 8 6 308.01 13.29
-1 -8 -6 311.79 13.6
1 8 6 303.74 13.33
1 -8 6 293.69 13.13
-1 -8 -6 323.06 13.52
-1 8 -6 347.59 22.12
-1 -8 -6 282.04 20.32
-1 8 -6 326.99 21.11
-1 8 -6 303.88 19.55
-1 -8 -6 312.84 19.18
-1 8 -7 38.76 6.36
-1 -8 -7 25.94 7.22
1 8 7 39.74 9.18
-1 8 -7 22.72 6.16
-1 -8 -7 33.75 3.1
1 8 7 29.64 2.88
-1 -8 -7 34.88 3.25
1 8 7 38.08 2.89
-1 8 -7 36.03 7.44
1 -8 7 33.28 3.62
-1 -8 -7 35.89 2.76
1 -8 7 36.91 2.68
-1 -8 -7 26.53 2.98
-1 8 -7 37.68 8.46
-1 8 -7 24.85 7.44
-1 -8 -7 28.2 8.15
-1 8 -7 39.7 7.24
-1 8 -7 27.92 8.21
-1 -8 -7 47.78 7.71
-1 -8 -8 1451.57 67.13
-1 8 -8 1390.67 68.68
-1 -8 -8 1417.78 68.69
-1 8 -8 1342.61 69.33
1 8 8 1443.99 68.94
-1 -8 -8 1473.31 67.2
-1 8 -8 1357.38 67.97
1 -8 8 1554.6 59.35
1 -8 8 1590.11 59.16
1 -8 8 1441.78 59.33
-1 8 -8 1354.44 67.27
-1 -8 -8 1436.09 58.64
1 -8 8 1421.98 59.36
1 -8 8 1356.94 58.66
1 -8 8 1545.07 59.12
1 8 8 1481.25 59.15
-1 -8 -8 1427.16 59
1 8 8 1432.31 58.79
1 8 8 1411.92 58.66
-1 -8 -8 1411.32 59
-1 -8 -9 225.38 18.39
-1 8 -9 240.04 20.79
1 -8 9 226.62 10.98
1 8 9 233.79 19.68
-1 8 -9 228.89 19.53
-1 -8 -9 190.21 17.02
1 8 9 263.42 11.53
1 -8 9 310.84 12.11
1 8 9 252.21 11.42
1 -8 9 256.21 11.38
1 -8 9 297.61 11.86
-1 -8 -9 269.53 11.66
1 -8 9 278.48 12.6
1 -8 9 312.13 11.88
1 -8 9 284.1 12.04
1 -8 9 235.17 11.03
-1 -8 -9 209.45 10.76
1 -8 9 244.83 11.8
-1 8 -9 206.22 18.73
1 8 9 232.75 11.29
1 8 9 259.79 11.59
1 -8 9 278.05 11.54
-1 -8 -9 224.56 11.34
-1 -8 -9 212.36 11.24
1 8 9 209.82 10.84
1 8 9 229.58 11.08
-1 -8 -10 732.56 39.84
-1 8 -10 714.46 43.1
1 8 10 755.11 41.26
1 8 10 762.28 30.87
1 -8 10 783.97 31.4
1 -8 10 733.7 31.18
1 -8 10 767.97 31.85
1 -8 10 740.46 30.83
-1 -8 -10 769.73 30.95
-1 8 -10 669.31 41.48
1 -8 10 764.1 31.25
1 -8 10 695.67 30.53
1 -8 10 751.65 30.94
1 8 10 756.1 30.82
1 8 10 742.51 30.97
-1 -8 -10 720.75 30.45
-1 -8 -10 724.62 30.81
1 8 10 705.6 30.33
-1 -8 -10 698.38 30.7
1 8 10 700.66 30.53
1 8 11 16.94 8.38
1 8 11 12.37 2.7
-1 -8 -11 7.79 2.63
-1 -8 -11 17.23 3.39
1 -8 11 14.76 3.47
1 -8 11 13.72 3.53
1 -8 11 13.24 3.98
1 -8 11 13.54 3.91
1 8 11 13.17 3.34
1 8 11 16.4 3.22
-1 -8 -11 8.27 2.77
-1 -8 -11 10.92 2.72
-1 8 -11 2.82 8.46
-1 -8 -11 6.21 6.46
1 -8 12 674.57 30.95
1 -8 12 734.38 31.05
1 -8 12 727.64 30.42
-1 -8 -12 749.31 30.35
1 -8 12 657.79 30.68
1 -8 12 700.26 30.13
1 -8 12 706.94 30.15
-1 8 -12 629.82 42.46
1 8 12 729.16 30.22
1 -8 12 743.6 30.99
1 8 12 743.21 30.44
-1 -8 -12 700.65 40.11
-1 8 -12 742.04 43
-1 8 -12 675.6 43.5
1 8 12 736.12 40.91
-1 8 -13 54.17 11.73
-1 8 -13 15.34 10.44
-1 -8 -13 30.34 8.64
1 -8 13 37.26 5.12
1 -8 13 41.15 4.28
-1 -8 -13 39.22 4.25
-1 8 -13 25.8 10.35
1 -8 13 33.41 3.61
1 8 13 46.54 4.19
1 -8 13 36.85 4.63
1 8 13 39.26 3.92
-1 -8 -13 30.66 3.62
-1 -8 -13 39.49 3.62
1 8 13 42.58 3.8
1 8 13 32.01 3.31
-1 -8 -13 35.83 3.53
-1 8 -14 747.43 45.26
-1 -8 -14 759.37 41.09
1 -8 14 698.21 32.3
-1 -8 -14 795.62 31.77
1 -8 14 759.41 31.99
1 -8 14 725.54 31.64
-1 8 -14 753.77 44.32
1 8 14 786.63 31.72
1 8 14 762.45 31.8
1 -8 14 792.8 32.17
-1 -8 -14 735.85 31.37
-1 -8 -14 724.55 31.56
-1 -8 -14 774.06 31.73
1 8 14 758.75 31.61
-1 -8 -14 774.05 31.49
-1 8 -15 1.23 7.07
1 -8 15 12.43 3.72
1 8 15 7.79 2.88
-1 -8 -15 6.75 2.62
1 -8 15 0.72 2.95
-1 8 -15 2.22 6.9
1 -8 15 4.92 2.21
-1 8 -15 -1.24 7.54
1 8 15 4.27 2.37
1 8 15 1.72 2.61
-1 -8 -15 3.55 2.43
1 -8 15 3.48 2.81
-1 -8 -15 4.72 1.97
1 8 15 3.71 2.22
-1 -8 -15 3.05 2.32
-1 -8 -15 3.46 2.36
-1 -8 -15 6.62 2.01
1 -8 16 14.1 3.21
1 8 16 16.58 2.61
-1 -8 -16 19.66 2.46
1 -8 16 17.8 2.71
-1 8 -16 17.06 7.47
-1 -8 -16 21.12 2.57
1 -8 16 20.97 2.67
1 8 16 15.85 2.37
1 8 16 21.16 2.6
-1 -8 -16 17.17 2.3
1 8 16 21.63 2.25
-1 -8 -16 20.94 2.42
-1 8 -16 15.88 2.41
-1 -8 -17 6.12 1.42
1 -8 17 4.3 2.05
1 8 17 6.03 1.57
1 -8 17 7.56 1.73
-1 -8 -17 8.53 1.75
-1 8 -17 6.95 1.37
-1 -9 17 136.97 6.45
1 -9 -17 143.6 6.29
1 -9 -17 138.96 6.21
1 -9 -17 120.58 6.17
-1 -9 17 136.31 6.58
-1 -9 16 120.43 6.73
-1 -9 16 104.25 6.22
-1 -9 16 110.36 6.46
1 9 -16 112.11 12.73
1 -9 -16 138.52 6.21
-1 9 16 124.71 6.22
1 -9 -16 135.5 6.14
1 -9 -16 112.5 5.85
-1 9 16 117.58 5.87
1 -9 -16 130.31 5.92
1 9 -15 1.11 6.99
1 -9 -15 -5.44 5.86
-1 -9 15 4.4 3.18
-1 -9 15 0.45 3.58
-1 -9 15 3.7 3.13
-1 -9 15 0.25 2.75
1 -9 -15 3.41 2.67
-1 9 15 1.28 2.29
-1 9 15 0.23 2.71
1 -9 -15 -1.57 2.2
-1 9 15 0.36 2.17
1 -9 -15 -0.73 2.23
1 -9 -15 0.94 2.19
1 -9 -14 41.51 8.69
1 9 -14 25.56 9.71
-1 -9 14 33.81 4.94
-1 -9 14 30.58 4.32
-1 -9 14 29.16 4.23
-1 -9 14 31.98 3.13
-1 9 14 30.89 3.84
-1 -9 14 37.04 4.11
-1 9 14 31.64 3.54
1 -9 -14 29.49 3.72
1 -9 -14 32.04 3.28
1 -9 -14 28.07 3.18
-1 9 14 32.48 3.29
1 -9 -14 31.06 3.26
-1 9 14 33.18 3.13
1 9 -13 170.72 18.69
1 -9 -13 174.74 16.64
1 9 -13 183.99 19.1
-1 -9 13 195.32 9.91
-1 -9 13 193.41 10.49
-1 9 13 198.95 9.43
-1 -9 13 185.51 9.82
-1 -9 13 175.59 8.98
-1 -9 13 182.55 9.81
-1 9 13 179.28 9.17
-1 9 13 197.95 9.68
-1 9 13 180.2 9
1 -9 -13 187.23 9.23
1 -9 -13 176.75 9.13
-1 9 13 178.69 8.91
-1 9 12 48.14 4.57
-1 -9 12 48.14 5.85
-1 -9 12 51.57 5.08
-1 -9 12 45.27 4.8
-1 -9 12 54.04 4.01
-1 9 12 51.15 4.64
-1 -9 12 56.85 4.62
-1 -9 12 47.79 4.88
-1 9 12 43.74 4.25
-1 9 12 55.11 9.9
1 -9 -12 46.79 9.64
1 -9 -12 50.78 10.83
1 9 -12 58.8 12.41
1 9 -12 53.94 11.4
1 -9 -11 223.59 19.44
1 9 -11 192.8 20.08
1 -9 -11 230.89 18.53
1 9 -11 197.41 19.8
-1 9 11 207.71 18.41
-1 9 11 233.49 10.99
-1 -9 11 220.35 11.75
-1 -9 11 218.83 10.96
1 -9 -11 242.4 10.65
-1 -9 11 215.47 11.23
-1 -9 11 231.91 10.73
-1 9 11 217.58 10.61
-1 -9 11 204.17 11.12
-1 9 11 219.92 10.91
1 -9 -11 221.86 10.63
1 -9 -11 218.23 10.23
1 -9 -11 223.23 10.64
-1 9 11 215.16 10.35
1 -9 -11 210.59 10.44
1 9 -10 415.79 30.34
1 9 -10 493.3 30.6
-1 9 10 441.74 28.83
1 9 -10 429.9 30.01
1 -9 -10 504.6 29.42
-1 -9 10 459.62 20.95
-1 -9 10 464.3 21.19
-1 -9 10 467.41 20.78
-1 9 10 473.74 20.49
1 -9 -10 465.65 20.1
-1 -9 10 470.03 20.34
-1 -9 10 467.49 20.32
-1 -9 10 465.22 20.64
-1 -9 10 492.19 20.77
1 -9 -10 489.37 19.85
-1 -9 10 439.6 19.8
-1 -9 10 435.69 20.6
-1 9 10 468.02 20.19
-1 9 10 479.86 20.52
-1 -9 10 470.53 20.17
1 -9 -10 452.98 19.95
-1 9 10 458.28 19.77
1 -9 -10 467.74 20.21
-1 9 10 463.58 20.01
1 -9 -10 478.06 20.14
1 9 -9 182.3 17.96
1 -9 -9 171.78 16.86
1 9 -9 211.73 17.91
-1 9 9 180.88 16.71
1 -9 -9 211.6 17.56
-1 -9 9 197.8 10.23
-1 -9 9 202.27 9.79
-1 9 9 201.55 9.66
-1 -9 9 202.01 9.79
1 -9 -9 193.63 9.29
-1 -9 9 200.73 9.47
-1 -9 9 215.41 9.52
-1 -9 9 187.95 10.46
-1 -9 9 194.01 8.91
-1 -9 9 198.4 9.88
1 -9 -9 178.92 8.94
-1 -9 9 198.29 9.32
-1 -9 9 186.38 9.62
-1 9 9 190.28 9.33
-1 9 9 188.64 9.61
1 -9 -9 186.35 9.15
-1 9 9 186.79 9.08
1 -9 -9 194.03 9.26
-1 9 9 175.9 8.83
1 -9 -9 189.38 9.34
1 9 -8 129.79 13.72
1 9 -8 93.57 12.9
1 9 -8 101.2 13.37
1 -9 -8 74.1 11.64
1 -9 -8 88.69 12.67
1 9 -8 96.67 11.74
1 -9 -8 104.17 12.63
-1 -9 8 124.25 7.05
-1 9 8 114.42 6.38
-1 -9 8 128.27 6.48
-1 -9 8 126.77 6.17
-1 -9 8 119.91 6.39
-1 -9 8 107.85 7.22
-1 -9 8 116.7 6.15
-1 9 8 104.05 6.21
-1 -9 8 115.74 5.86
1 -9 -8 108.53 5.93
-1 -9 8 111.21 6.63
-1 -9 8 105.95 5.59
1 -9 -8 90.98 5.96
1 -9 -8 103.03 5.92
-1 9 8 98.57 5.62
-1 9 8 98.99 5.78
1 9 -7 241.7 21.25
1 -9 -7 284.16 19.66
1 9 -7 237.64 17.47
-1 -9 7 243.91 10.68
-1 -9 7 263.86 11.59
1 -9 -7 248.94 11.1
1 -9 -7 233.13 10.94
-1 9 7 241.86 10.9
-1 9 7 241.12 10.71
1 -9 -7 253.56 11.09
-1 -9 7 223.06 10.55
1 -9 -7 251.89 18.97
1 -9 -7 208.58 17.53
1 9 -7 245.87 20.51
1 9 -6 139.86 11.95
1 9 -6 123.45 14.65
1 9 -6 140.38 12.07
1 -9 -6 136.49 13.4
1 -9 -6 144.2 11.48
-1 -9 6 140.21 6.33
-1 -9 6 151.53 7.11
1 -9 -6 128.04 6.72
1 -9 -6 137.04 6.78
-1 9 6 133.17 6.53
-1 -9 6 115.77 6.36
1 -9 -6 137.2 6.76
1 9 -6 108.09 10.53
1 9 -6 132.96 14.08
1 -9 -6 132.57 13.28
1 9 -6 137.72 11.41
1 9 -6 123.37 14.77
1 -9 -6 144.27 13.16
1 -9 -5 0.82 5.96
1 9 -5 0.59 3.39
1 9 -5 3.26 5.28
1 9 -5 -1.27 4.24
-1 -9 5 3.68 2.42
-1 9 5 0.63 5.4
-1 -9 5 1.69 1.61
1 -9 -5 2.35 4.91
1 -9 -5 0.63 2.18
1 -9 -5 -0.35 2.13
-1 9 5 2.71 1.92
-1 -9 5 1.45 1.98
1 -9 -5 -0.18 2.19
1 9 -5 6.07 7.56
1 9 -5 5.78 4.87
1 9 -5 -0.9 5.28
-1 9 5 3.35 3.72
1 -9 -5 7.48 6.06
1 -9 -5 -3.95 5.7
1 9 -5 2.3 3.54
1 9 -5 -2.47 4.33
1 9 -4 2097.26 83.16
1 9 -4 1978.93 88
-1 9 4 1735.65 83.28
-1 -9 4 2036.89 77.44
-1 -9 4 1948.9 77.71
-1 -9 4 1910.81 77.21
1 -9 -4 1822.92 83.64
1 -9 -4 1975.52 77.78
-1 9 4 1853.57 77.65
-1 9 4 1833.41 77.49
1 -9 -4 1920.53 77.7
-1 -9 4 1877.89 77.7
1 -9 -4 2003.93 77.8
1 9 -4 1903.72 83.18
1 -9 -4 1947.07 84.06
-1 9 4 1991.02 84.15
1 9 -4 1907.54 86.74
1 -9 -4 1980.95 85.72
1 9 -4 1886.46 86.49
1 9 -3 568.69 30.31
1 9 -3 579.39 26.19
-1 9 3 490.34 21.83
-1 -9 3 562.07 21.77
1 9 -3 587.45 26.34
-1 9 3 484.42 27.14
-1 -9 3 529.86 21.96
1 -9 -3 470.06 27.55
-1 9 3 510.16 21.92
-1 9 3 513.11 21.91
-1 -9 3 525.41 22.14
1 -9 -3 548.95 22.18
1 9 -3 547.03 27.27
-1 9 3 579.21 29.03
1 9 -3 537.49 29.69
1 9 -3 525.67 29.62
1 9 -3 548.1 26.64
-1 9 3 539.57 26.99
1 -9 -3 506.43 26.95
-1 -9 2 310.39 17.25
1 -9 -2 352.54 21.45
-1 -9 2 288.09 12.92
-1 -9 2 299.83 19.7
1 9 -2 295.69 16.18
-1 9 2 302.13 12.82
-1 9 2 315.03 12.92
-1 -9 2 297.48 13.23
1 9 -2 309.13 19.39
-1 9 2 318.05 18.79
1 9 -2 304.16 16.98
-1 9 2 314.12 20.36
1 9 -2 288.8 19.61
-1 9 2 323.73 20.08
-1 -9 1 25.89 5.72
1 -9 -1 15.78 6.63
-1 -9 1 24.67 5.05
-1 9 1 23.06 1.93
-1 -9 1 22.27 2.14
-1 -9 1 16.32 6.98
1 -9 -1 18.73 7.1
1 9 -1 22.04 1.78
1 -9 -1 21.87 2.4
1 9 -1 23.14 6.13
-1 9 1 20.24 6.65
1 9 -1 20.85 4.93
1 9 -1 25.21 6.25
-1 9 1 24.72 6.86
1 -9 0 4635.32 187.84
-1 -9 0 4473.62 187.16
1 -9 0 4295.48 182.57
-1 -9 0 4341.15 180.06
-1 -9 0 4505.42 179.99
-1 9 0 4507.36 179.88
1 -9 0 4323.18 180.12
1 -9 0 4694.71 179.93
-1 -9 0 4468.66 187.93
1 -9 0 4754.56 189.29
1 9 0 4547.29 179.86
-1 9 0 4708.19 190.31
-1 9 0 4806.35 185.5
1 9 0 4453.11 186.85
-1 9 0 4728.23 189.88
1 9 0 4495.5 187.78
1 -9 1 10.7 3.16
1 -9 1 12.61 5.14
-1 -9 -1 11.62 5.89
1 -9 1 17.46 7.07
-1 -9 -1 19.28 1.88
-1 9 -1 11.96 4.66
1 9 1 14.74 1.7
1 -9 1 12.26 1.71
1 -9 1 11.11 1.78
1 -9 1 14.27 1.67
-1 -9 -1 14.05 2.05
-1 -9 -1 14.96 6.12
-1 9 -1 11.36 6.47
1 9 1 22.87 6.16
1 9 1 15.65 5.01
-1 9 -1 10.12 4.6
-1 9 -1 12.66 6
1 -9 2 26.37 1.98
-1 -9 -2 25.57 2.51
-1 9 -2 24.62 5.56
-1 -9 -2 23.54 6.35
1 -9 2 25.64 7.81
-1 -9 -2 26.53 2.1
1 -9 2 18.38 2.13
1 9 2 21.2 2.07
1 9 2 24.34 2.41
-1 -9 -2 30.39 7.37
1 -9 2 23.97 5.24
1 9 2 22.25 5.71
-1 9 -2 17.01 6.47
1 9 2 22.39 6.15
-1 9 -2 22.28 5.16
-1 9 -2 22.2 7.6
1 9 2 24.65 6.18
1 -9 3 877.54 46.07
1 -9 3 924.44 37.85
-1 9 -3 971.07 43.54
-1 -9 -3 926.95 43.95
1 -9 3 960.47 37.7
1 9 3 897.03 45.21
-1 -9 -3 924.79 38.01
-1 -9 -3 945.36 38.13
1 9 3 896.48 37.92
-1 9 -3 944.63 41.5
1 9 3 1003.11 45.11
-1 9 -3 888.07 48.01
1 9 3 882.51 44.98
-1 9 -3 946.89 42.82
-1 9 -3 883.76 47.55
-1 9 -3 964.02 43.78
1 9 3 914.2 43.96
-1 9 -3 790.25 45.16
-1 -9 -4 2654.54 113.16
1 9 4 2562.88 115.54
1 -9 4 2643.25 107.5
1 -9 4 2617.96 115.75
-1 -9 -4 2714.52 107.56
-1 9 -4 2841.22 114.29
1 -9 4 2741.69 107.29
1 9 4 2536 107.56
-1 -9 -4 2787.66 107.75
-1 9 -4 2797.84 107.27
1 9 4 2499.13 107.44
-1 9 -4 2479.11 115.04
-1 9 -4 2639.59 118.64
-1 9 -4 2770.9 118.97
-1 9 -4 2776.39 113.41
1 9 4 2616.68 115.23
1 9 4 2706.76 113.32
-1 9 -4 2647.47 116.34
-1 9 -4 2629.72 112.19
-1 9 -5 506 25.95
-1 -9 -5 511.7 29.26
-1 9 -5 531.47 27.68
1 9 5 502.27 29.09
1 -9 5 453.17 27.22
1 -9 5 530.46 20.83
1 -9 5 519.62 21.17
-1 -9 -5 481.23 20.99
1 9 5 466.46 20.93
-1 -9 -5 503.65 21.24
-1 -9 -5 493.5 21.07
-1 9 -5 543.2 30.1
1 9 5 476.43 27.68
-1 9 -5 503.88 27.24
-1 9 -5 545.22 31.58
-1 9 -5 547.25 31.45
-1 9 -6 1351.62 60.77
-1 9 -6 1306.61 58.61
-1 -9 -6 1387.15 61.97
1 9 6 1378.88 62.73
-1 -9 -6 1326.16 52.68
1 -9 6 1307.45 52.52
1 -9 6 1319.29 53.02
1 9 6 1281.11 52.65
1 9 6 1285.11 52.61
-1 -9 -6 1311.81 52.95
-1 -9 -6 1297.88 52.83
1 -9 6 1225.44 52.58
-1 9 -6 1325.75 60.34
-1 9 -6 1304.07 62.99
-1 9 -6 1398.08 64.56
-1 9 -7 60.22 8.93
1 9 7 65.11 10.46
-1 -9 -7 80.69 10.56
1 9 7 65.22 4.02
1 9 7 61.94 3.89
-1 -9 -7 68.95 4.47
1 -9 7 67.39 3.87
-1 9 -7 50.17 8.39
1 -9 7 56.94 4.69
-1 -9 -7 67.09 4.06
1 -9 7 56.79 3.68
-1 -9 -7 68.52 4.27
-1 9 -7 71.81 11.62
-1 9 -7 74.65 11.07
-1 9 -7 52 9.46
-1 9 -7 40.9 8.69
-1 9 -8 361.16 25.09
-1 9 -8 319.75 26.33
-1 9 -8 363.32 26.52
1 9 8 396.99 26.45
-1 -9 -8 389.1 24.77
-1 9 -8 372.27 25.34
1 9 8 409.37 17.3
1 -9 8 443.43 17.68
1 9 8 418.04 17.42
1 -9 8 410.52 17.4
1 -9 8 417.26 17.72
-1 -9 -8 409.2 17.42
1 -9 8 429.04 17.36
1 -9 8 374.33 16.82
-1 9 -8 319.89 23.48
1 -9 8 394.43 17.62
-1 -9 -8 380.84 16.8
1 -9 8 409.73 17.1
1 -9 8 435.64 17.42
1 9 8 402.64 17.34
1 9 8 381.18 17.06
-1 -9 -8 371.36 17.13
1 9 8 350.59 16.72
1 9 8 377.25 16.95
-1 -9 -8 393.96 17.22
-1 9 -9 457.43 32.63
-1 9 -9 477.15 31.48
-1 -9 -9 474.64 29.42
1 9 9 501.89 31.34
-1 9 -9 453.89 31.08
1 9 9 532.84 21.9
1 -9 9 572.55 22.35
1 9 9 509.17 21.82
1 -9 9 559.27 22.03
-1 -9 -9 505.32 21.9
1 -9 9 518.7 22.04
1 -9 9 521.14 22.37
1 -9 9 532.18 22.4
-1 9 -9 512.96 30.86
1 -9 9 485.25 21.45
-1 -9 -9 488.82 21.28
1 9 9 504.78 21.95
1 -9 9 531.61 21.8
1 9 9 501.48 21.68
-1 -9 -9 491.96 21.72
-1 -9 -9 487.77 21.53
-1 -9 -9 498.73 21.55
-1 -9 -9 488.45 21.74
1 9 9 499.3 21.52
1 9 9 494.75 21.31
-1 9 -10 258.35 22.84
-1 9 -10 251.36 23.8
-1 9 -10 254.1 21.75
1 9 10 274.25 22.39
1 -9 10 320.15 14.19
1 9 10 286.01 13.45
1 -9 10 288.65 13.51
-1 -9 -10 304.63 13.61
1 -9 10 302.75 13.93
1 -9 10 317.93 14
-1 9 -10 272.8 22.18
1 -9 10 286.84 13.12
1 -9 10 307.1 13.57
1 -9 10 291.17 14.28
1 9 10 302.63 13.39
1 9 10 288.67 13.57
-1 -9 -10 285.79 13.05
-1 -9 -10 283.68 13.12
-1 -9 -10 286.73 13.32
-1 -9 -10 293.58 13.31
1 9 10 282.86 13.09
-1 9 -11 41.24 11.3
-1 -9 -11 30.55 8.34
1 9 11 25.05 8.36
1 9 11 46.47 4.01
1 -9 11 37.42 4.15
1 -9 11 37.7 4.61
-1 -9 -11 43.46 4.29
-1 9 -11 32.86 9.57
1 -9 11 46.51 4.99
1 9 11 38.58 3.93
1 9 11 41.02 4.3
-1 -9 -11 33.58 3.48
-1 -9 -11 40.49 3.81
1 9 11 46.63 3.64
-1 -9 -11 38.91 3.77
1 -9 12 120.02 8.45
-1 -9 -12 141.64 7.59
1 -9 12 124.18 7.69
-1 9 -12 118.18 15.95
1 -9 12 129.46 7.29
1 -9 12 137.17 7.5
1 9 12 140.71 7.72
1 9 12 142.26 7.46
1 -9 12 146.86 8.35
-1 -9 -12 156.44 15.11
-1 9 -12 135.26 17.59
1 9 12 151.3 15.44
-1 9 -13 111.74 16.36
-1 -9 -13 112.89 13.3
-1 9 -13 139.05 16.17
1 -9 13 112.19 7.84
-1 -9 -13 129.06 7.13
1 -9 13 119.72 7.31
1 -9 13 126.9 7.6
1 9 13 126.97 6.89
1 9 13 129.57 7.15
-1 -9 -13 125.78 7.06
1 9 13 133.91 6.79
-1 -9 -13 121.81 6.64
-1 -9 -13 126.87 6.92
-1 -9 -13 129.96 6.75
1 9 13 120.86 6.47
1 -9 13 120.69 6.83
-1 9 -13 100.67 14.51
-1 -9 -14 4.18 2.24
-1 9 -14 1.18 7.09
1 -9 14 0.83 2.31
-1 9 -14 -2.76 8.37
-1 -9 -14 1.66 2.3
1 9 14 5.71 2.43
-1 -9 -14 5.3 2.64
-1 9 -14 -4.02 8.03
-1 -9 -14 0.86 5.65
-1 9 -15 121.28 14.79
1 9 15 149.35 7.4
1 -9 15 144.01 8.1
-1 -9 -15 160.08 7.41
1 -9 15 144.75 7.67
1 -9 15 144.71 7.25
-1 9 -15 130.79 15.34
1 9 15 147.77 7.31
1 9 15 142.11 7.43
1 -9 15 164.48 7.71
-1 -9 -15 158.43 7.48
-1 -9 -15 149.15 7.33
1 9 15 143.32 7.21
-1 -9 -15 152.87 7.21
-1 -9 -15 147.99 7.07
-1 9 -15 141.8 7.51
1 9 16 160.74 7.71
1 -9 16 166.22 8.37
1 -9 16 174.02 7.99
-1 -9 -16 189.68 7.97
1 9 16 176 7.85
1 9 16 181.69 7.93
-1 -9 -16 164.29 7.74
1 -9 16 156.94 7.98
1 9 16 171.89 7.75
-1 -9 -16 184.91 7.92
-1 -9 -16 162.74 7.67
-1 9 -16 169.28 7.97
-1 -9 -17 98.98 4.41
1 -9 17 81.07 4.63
-1 -10 17 53.49 3.49
-1 -10 17 60.96 3.63
-1 -10 16 6.21 2.35
-1 -10 16 0.21 2.68
-1 -10 16 3.21 2.45
1 -10 -16 1.65 2.01
-1 10 16 3.4 2.05
-1 10 16 3.66 1.62
1 -10 -16 2.91 1.66
1 10 -16 2.04 1.6
1 -10 -16 1.8 1.56
-1 -10 15 258.31 12.32
-1 -10 15 259.68 12.72
-1 -10 15 265.15 12.39
-1 -10 15 262.78 12.14
1 -10 -15 299.17 12.16
-1 10 15 279.43 12.2
1 -10 -15 239.28 11.65
-1 10 15 272.73 11.84
1 -10 -15 280.2 12
1 10 -15 239.26 20.57
1 -10 -15 275.43 11.9
1 10 -14 -1.13 6.89
-1 -10 14 2.96 3.49
-1 -10 14 0.96 2.06
1 -10 -14 2 2.1
-1 10 14 4.66 2.37
1 -10 -14 1.34 2.42
-1 10 14 2.12 2.32
1 -10 -14 2.05 2.3
1 10 -13 23.31 9.7
1 10 -13 7.35 7.84
-1 -10 13 14.74 4.71
-1 10 13 17.82 3.28
-1 10 13 21.87 3.45
-1 -10 13 17.04 4.06
-1 -10 13 17.97 4.01
-1 -10 13 18.96 2.83
-1 10 13 19.24 3.05
1 -10 -13 21.79 3.36
-1 -10 13 19.58 3.71
-1 10 13 10.4 3.52
1 -10 -13 20.05 3.04
1 -10 -13 18.17 2.79
-1 10 13 20.12 3.13
-1 10 13 22.1 3.02
1 -10 -13 18.1 2.98
-1 -10 12 95.24 7.6
-1 10 12 87.22 6.21
-1 -10 12 104.79 6.57
-1 -10 12 103.97 6.91
-1 -10 12 90.96 5.63
-1 -10 12 100 6.13
-1 10 12 101.81 5.93
-1 10 12 100.69 6.37
-1 -10 12 105.42 6.32
1 -10 -12 113.28 6.24
-1 -10 12 101.08 6.59
1 10 -12 89.37 14.93
1 10 -12 63.76 12.27
-1 10 12 82.47 11.93
1 10 -11 46.43 11.66
1 -10 -11 37.46 10.06
1 10 -11 29.11 9.47
1 10 -11 30.19 9.53
1 -10 -11 21.31 8.21
-1 10 11 24.86 8.35
-1 -10 11 27.45 4.78
-1 10 11 24.5 4.01
-1 -10 11 26.09 4.3
-1 -10 11 20.68 3.81
1 -10 -11 26.55 2.89
-1 -10 11 34.45 4.07
-1 -10 11 25.72 3.02
1 -10 -11 28.85 3.89
-1 10 11 30.29 3.86
-1 -10 11 26.42 3.89
-1 10 11 24.98 3.45
-1 -10 11 29.54 3.73
1 -10 -11 32.84 3.47
1 -10 -11 27.54 3.44
1 -10 -11 32.26 3.3
-1 10 11 30.06 3.27
1 10 -10 32.4 9.97
1 -10 -10 15.28 8.08
1 10 -10 20.24 8.42
1 10 -10 33.6 10.03
-1 10 10 11.97 7.33
1 -10 -10 33.06 8.82
1 10 -10 30.44 9.53
-1 -10 10 33.29 4.84
-1 -10 10 35.43 4.77
-1 10 10 34.04 3.95
-1 -10 10 32.15 4.36
-1 -10 10 39.62 3.98
-1 -10 10 27.83 4.04
-1 -10 10 28.33 3.85
1 -10 -10 22.11 2.68
-1 -10 10 31.35 3.9
-1 -10 10 26.75 2.92
-1 10 10 28.09 3.3
-1 -10 10 29.04 3.57
1 -10 -10 26.88 3.68
-1 10 10 29.33 3.7
-1 -10 10 28.81 3.71
1 -10 -10 26.72 3.21
1 -10 -10 25.37 3.14
-1 10 10 22.97 2.71
1 -10 -10 23.68 3.32
-1 10 10 22.54 3.08
1 -10 -10 23.72 3.24
1 10 -9 243.69 20.24
1 10 -9 287.58 23.35
1 10 -9 280.58 23.56
1 10 -9 284.25 22.36
-1 10 9 352.71 23.71
1 -10 -9 326.14 22.66
-1 -10 9 304.63 14
-1 -10 9 296.86 14.75
-1 10 9 296 13.92
-1 -10 9 310.21 14.07
-1 -10 9 295.83 13.64
-1 -10 9 321.34 13.75
1 -10 -9 306.05 13.58
-1 -10 9 331.16 14.42
-1 -10 9 293.49 13.22
1 -10 -9 297.74 13.24
1 -10 -9 300.92 13.66
-1 10 9 306.27 13.54
-1 10 9 284.94 13.79
-1 -10 9 292.97 13.73
-1 -10 9 300.89 13.54
1 -10 -9 292.42 13.38
-1 10 9 310.31 13.4
1 -10 -9 279.75 13.54
-1 10 9 296.21 13.15
1 -10 -9 289.15 13.45
1 -10 -8 7.49 6.76
1 10 -8 1.18 6.4
1 10 -8 2.77 7.25
1 10 -8 4.02 5.78
1 -10 -8 7.91 7.39
-1 10 8 6.45 3.08
-1 -10 8 5.48 2.72
-1 -10 8 8.03 3.69
-1 -10 8 10.58 3.97
1 -10 -8 9.25 2.71
-1 -10 8 3.63 2.49
-1 -10 8 4.72 2.91
-1 -10 8 5.93 2.07
-1 -10 8 9.11 3.25
1 -10 -8 6.37 2.33
-1 10 8 2.36 2.72
1 -10 -8 6.22 2.77
-1 -10 8 6.41 2.67
-1 -10 8 4.58 2.34
1 -10 -8 5.89 2.68
-1 10 8 8.63 2.46
-1 10 8 11.03 2.14
1 -10 -8 8.69 2.67
1 -10 -8 7.26 2.47
1 10 -7 202.53 19.03
1 -10 -7 166.46 15.42
1 10 -7 159.32 17.9
1 -10 -7 208.43 17.67
1 10 -7 126.62 13.69
-1 -10 7 198.82 10.42
-1 10 7 215.92 9.6
-1 10 7 208.37 9.48
-1 -10 7 188.89 10.61
-1 -10 7 208.75 9.26
-1 -10 7 210.81 9.48
-1 10 7 199.63 9.39
-1 -10 7 202.51 9.28
1 -10 -7 203.18 9.38
-1 -10 7 186.85 8.95
1 -10 -7 188.88 9.14
-1 -10 7 164.7 8.63
-1 -10 7 179.97 8.69
-1 -10 7 193.15 9.62
1 -10 -7 180.45 9.13
1 -10 -7 190.38 9.1
-1 10 7 190.3 9.1
-1 10 7 188.06 8.87
1 10 -6 4.08 6.62
1 -10 -6 7.34 7.03
1 10 -6 3.62 4.17
-1 -10 6 5.15 2.86
-1 -10 6 3.59 1.99
1 -10 -6 2.54 4.86
1 -10 -6 6.21 2.45
-1 10 6 5.08 2.23
1 -10 -6 8.21 2.43
-1 -10 6 5.03 2.17
1 -10 -6 3.55 2.47
1 -10 -6 3.88 5.8
1 10 -6 2.72 6.49
1 10 -5 2071.36 91.24
1 10 -5 2147.83 92.32
1 10 -5 2143.18 97.94
1 -10 -5 2405.34 95.9
1 -10 -5 2057.16 91.66
1 10 -5 2188.96 91.8
-1 -10 5 2199.33 84.83
-1 10 5 2122.91 92.31
-1 -10 5 2101.25 85.23
1 -10 -5 2143.39 85.1
-1 10 5 2045.57 84.89
1 -10 -5 2108.35 85.14
-1 -10 5 1983.45 85.03
1 -10 -5 2125.77 85.15
-1 10 5 2224.47 91.76
1 -10 -5 2115.9 92.41
1 10 -5 2087.08 96.33
1 10 -5 2059.28 99.15
1 -10 -4 53.68 9.5
1 10 -4 40.39 8.54
1 10 -4 34.51 5.72
-1 -10 4 32.51 3.2
-1 -10 4 33.7 2.69
-1 -10 4 32.21 2.32
1 10 -4 37.47 6.35
1 -10 -4 50.84 8.03
-1 10 4 44.7 8.1
1 -10 -4 47.32 3.39
-1 10 4 45.97 3.06
-1 10 4 41.64 3.43
1 -10 -4 50.86 3.44
1 -10 -4 51.85 3.58
-1 -10 4 31.68 3.27
1 10 -4 34.3 9.2
1 10 -4 29.82 7.77
1 10 -4 32.71 6.67
1 10 -4 26.65 7.53
-1 10 4 39.02 6.99
1 -10 -4 48.16 7.35
1 10 -3 453.01 24.11
1 10 -3 499.07 29.4
1 -10 -3 521.82 29.56
1 -10 -3 509.43 27.87
-1 -10 3 472.1 20.48
1 10 -3 515.07 25.05
-1 10 3 474.99 20.4
-1 10 3 494.39 26.91
-1 10 3 480.06 20.28
-1 10 3 498.34 20.53
1 -10 -3 491.43 20.56
1 -10 -3 492.56 20.58
-1 10 3 488.21 20.49
1 -10 -3 505.51 20.73
-1 -10 3 497.85 20.79
1 10 -3 498.41 28.96
-1 10 3 497 27.69
1 10 -3 517.85 29.48
1 10 -3 464.11 25.38
-1 10 3 479.1 25.81
1 10 -2 18.35 6.48
1 -10 -2 17.75 2.57
1 -10 -2 8.23 6.42
-1 -10 2 21.18 2.35
1 10 -2 10.8 4.12
-1 10 2 18.3 2.22
-1 10 2 20.79 1.99
-1 10 2 17 2.36
-1 10 2 19.15 2.36
-1 -10 2 14.63 2.73
1 -10 -2 18.67 2.85
1 10 -2 17.22 6.12
-1 10 2 21.38 5.89
1 10 -2 17.54 6.07
1 10 -2 15.68 5.16
-1 10 2 12.96 5.16
-1 -10 1 1545.07 77.04
1 -10 -1 1784.52 77.65
1 -10 -1 1773.13 68.43
-1 -10 1 1656.73 68.56
1 -10 -1 1677.49 68.79
1 10 -1 1672.74 68.36
-1 10 1 1692.71 68.48
-1 10 1 1798.96 68.58
-1 10 1 1741.68 68.42
-1 -10 1 1607.64 68.59
1 -10 -1 1647.3 68.79
-1 -10 1 1692.37 68.92
-1 10 1 1823.05 79.04
-1 10 1 1910.92 78.08
1 10 -1 1714.1 73.45
-1 10 1 1752.61 78.53
1 10 -1 1726.63 77.79
1 10 -1 1637.07 76.43
1 -10 0 6.93 6.01
1 10 0 16.69 1.87
1 -10 0 5.51 1.74
-1 -10 0 15.63 2.01
-1 10 0 8.36 1.73
-1 -10 0 17.46 2.16
-1 -10 0 19.44 7.53
1 -10 0 5.82 1.95
1 -10 0 11.3 7.62
-1 10 0 8.84 1.7
1 10 0 13.66 1.95
-1 -10 0 16.09 2.58
-1 -10 0 15.17 2.2
-1 10 0 7.4 6.31
-1 10 0 10.7 6.97
1 10 0 9.52 5.35
1 10 0 19.03 5.99
1 -10 1 2696.74 117.24
1 -10 1 2764.72 120.53
-1 -10 -1 2732.96 110.16
-1 10 -1 2682.76 110.04
1 -10 1 2722.74 110.16
1 10 1 2807.06 110.13
-1 -10 -1 2621.26 110.38
1 -10 1 2541.12 110.15
-1 -10 -1 2926.64 118.97
1 10 1 2911.96 110.21
-1 10 -1 2694.8 110.04
1 10 1 2871.51 110.25
-1 -10 -1 2750.98 110.52
-1 -10 -1 2930.77 110.47
1 10 1 2880.75 119.56
1 10 1 2689.09 118.96
-1 10 -1 2750.5 121.86
-1 10 -1 2846.83 121.05
-1 10 -1 2822.07 116.27
1 -10 2 138.78 11.56
-1 -10 -2 163.29 7.69
1 -10 2 163.31 7.22
1 10 2 165.73 7.42
-1 -10 -2 167.24 7.28
1 -10 2 149.57 7.32
1 -10 2 139.98 15.23
-1 -10 -2 189.55 14.54
1 -10 2 139.45 7.07
-1 10 -2 137.64 11.64
1 10 2 172.18 7.6
-1 -10 -2 170.46 7.71
-1 10 -2 151.92 7.18
1 10 2 164.49 7.45
-1 -10 -2 178.08 7.58
-1 -10 -2 169.62 7.87
-1 10 -2 156.47 15.78
1 10 2 167.97 14.15
-1 10 -2 156.1 12.22
1 10 2 173.26 13.95
-1 10 -2 155.21 15.69
-1 10 -2 149.81 14.71
-1 -10 -3 44.44 9.03
1 -10 3 44.63 3.14
1 -10 3 36.22 9.7
-1 -10 -3 42.42 7.63
-1 -10 -3 41.99 3.32
1 -10 3 46.44 2.93
1 10 3 49.1 8.75
-1 10 -3 43.43 7.03
-1 -10 -3 47.35 3.63
1 10 3 41.51 3.45
-1 -10 -3 43.96 3
1 10 3 38.22 7.86
-1 10 -3 36.54 7.03
-1 10 -3 53.84 9.89
-1 10 -3 22.85 7.08
1 10 3 32.66 6.81
-1 10 -3 48.47 10.25
-1 10 -4 3.26 3.55
-1 -10 -4 2.74 7.11
-1 10 -4 8.72 6.09
1 -10 4 5.53 2.11
1 -10 4 4.74 1.78
1 10 4 6.88 7.49
1 -10 4 6.27 7.08
-1 -10 -4 4.42 2.23
1 10 4 4.6 2.5
1 10 4 3.86 2.34
-1 10 -4 3.14 1.7
-1 -10 -4 4.58 2.42
-1 -10 -4 3.56 2.01
-1 -10 -4 3.5 1.74
-1 10 -4 3.58 6.56
-1 10 -4 2.39 5.23
-1 10 -4 8.86 5.65
1 10 4 3.35 5.21
-1 10 -4 9.66 6.44
-1 10 -4 2.73 5.7
1 10 4 2.55 4.12
-1 10 -4 7.28 7.18
-1 10 -5 2521.31 106.58
-1 10 -5 2450.6 108.08
-1 -10 -5 2691.82 111.09
-1 -10 -5 2527.62 100.54
-1 10 -5 2598.17 108.61
1 10 5 2434.79 109.94
1 -10 5 2417.28 100.62
1 -10 5 2516.06 100.28
1 -10 5 2304.19 108.43
1 10 5 2385.44 100.42
-1 10 -5 2520.99 100.26
-1 -10 -5 2611.59 100.79
-1 -10 -5 2498.26 100.54
1 10 5 2480.67 109.49
-1 10 -5 2454.09 113.15
-1 10 -5 2616.38 107.97
-1 10 -5 2564.69 113.53
1 10 6 18.5 7.98
-1 10 -6 25.1 6.53
-1 10 -6 21.41 5.46
-1 -10 -6 23.11 8.15
-1 -10 -6 21.09 3.1
1 10 6 23.48 2.67
1 10 6 23.86 2.83
1 -10 6 28.43 3.31
1 -10 6 28.18 2.54
-1 10 -6 25.14 7.96
-1 -10 -6 19.4 2.66
1 -10 6 26.39 2.74
-1 -10 -6 25.93 2.91
-1 10 -6 24.52 8.4
-1 10 -6 27.12 8.06
-1 10 -6 29.62 8.35
-1 10 -6 23.14 6.9
-1 10 -7 4.94 8.15
-1 10 -7 19.53 8.23
-1 10 -7 10.47 6.52
1 10 7 14.25 8.05
-1 -10 -7 2.81 6.18
-1 10 -7 5.94 5.16
-1 10 -7 11.32 6.56
1 10 7 9.77 3.01
1 10 7 8.19 2.79
1 -10 7 7.22 2.9
1 -10 7 10.22 2.66
-1 -10 -7 3.43 2.95
1 -10 7 9.88 2.93
1 -10 7 7.75 2.34
1 -10 7 7.88 2.94
-1 -10 -7 8.93 2.22
1 10 7 12.08 2.68
1 -10 7 7.68 2.55
1 -10 7 5.13 2.15
-1 -10 -7 11.23 2.67
1 -10 7 6.26 2.77
-1 -10 -7 6.22 2.4
1 -10 7 8.97 2.03
-1 -10 -7 9.37 2.71
1 10 7 6.29 2.3
1 10 7 8.56 2.1
-1 10 -8 41.44 9.06
-1 10 -8 31.56 10.09
1 10 8 57.51 11.13
-1 -10 -8 37.87 8.75
-1 10 -8 58.43 10.1
1 -10 8 45.6 4.34
1 10 8 48.25 4.08
1 10 8 46.05 4.07
1 -10 8 45.86 4.54
-1 -10 -8 53.13 4.29
1 -10 8 49.26 4.16
1 -10 8 52.27 4.15
-1 -10 -8 45.4 3.5
1 -10 8 49.23 3.55
1 -10 8 53.26 4.56
1 -10 8 41.74 3.75
1 -10 8 55.41 4.2
-1 -10 -8 45.6 4.08
1 10 8 55.04 3.76
1 10 8 49.02 4.05
-1 -10 -8 49.18 3.85
-1 -10 -8 54.43 3.86
1 10 8 44.18 3.59
1 10 8 47.22 3.42
-1 -10 -8 50.45 4.08
-1 10 -9 329.57 26.27
-1 10 -9 336.85 27.43
-1 10 -9 376.67 26.48
-1 -10 -9 343.33 24.16
1 10 9 369.08 25.9
1 10 9 368.12 16.53
1 -10 9 407.23 17.06
1 10 9 386.73 16.61
-1 -10 -9 383.95 16.63
1 -10 9 388.93 16.66
1 -10 9 369.75 17.1
1 -10 9 377.2 16.74
-1 -10 -9 377.32 16.01
1 -10 9 394.76 17.13
1 -10 9 339.36 16.09
1 10 9 380.37 16.61
-1 -10 -9 389.67 16.55
1 -10 9 378.63 16.44
1 10 9 387.31 16.35
-1 -10 -9 340.45 16.03
-1 -10 -9 362.22 16.38
-1 -10 -9 377.39 16.28
1 10 9 366.04 16.17
-1 -10 -9 358.26 16.43
1 10 9 351.01 15.92
-1 10 -10 24.56 9.22
-1 10 -10 29.54 10.47
-1 10 -10 46.7 10.86
1 10 10 44.44 10.09
1 10 10 37.71 3.85
1 -10 10 37.14 4.58
1 -10 10 35.91 4.41
-1 -10 -10 35.78 4.17
1 -10 10 33.05 3.97
-1 -10 -10 42.3 3.99
1 -10 10 40.53 4.75
1 -10 10 35.56 3.99
1 10 10 39.78 3.81
1 10 10 37.76 4.17
-1 -10 -10 39.73 3.68
-1 -10 -10 42.58 3.41
-1 -10 -10 33.64 3.2
1 10 10 44.81 3.57
-1 -10 -10 40.64 3.6
1 10 11 287.69 13.68
1 -10 11 314.17 14.6
-1 -10 -11 307.18 13.81
1 -10 11 283.17 13.92
1 -10 11 285.62 14.28
1 -10 11 301.01 13.57
1 -10 11 321.21 14.24
1 10 11 304.76 13.96
-1 -10 -11 304.28 13.81
1 10 11 304.08 13.57
1 -10 11 286.38 14.46
-1 10 -11 270.29 23.9
1 10 11 253.95 22.06
-1 10 -12 28.81 10.08
1 -10 12 43.17 5.35
1 -10 12 30.22 4.2
-1 -10 -12 36.1 4.06
1 -10 12 40.09 3.93
-1 10 -12 17.29 10
1 -10 12 34.3 3.35
1 10 12 45.69 4.29
1 -10 12 39.88 4.6
1 10 12 32.1 3.62
-1 -10 -12 41.19 4.06
-1 -10 -12 30.66 3.21
-1 -10 -12 32.63 3.62
-1 -10 -12 34.86 3.55
1 10 12 30.48 3.28
-1 10 -13 -8.05 7.83
1 -10 13 3.4 3.22
1 -10 13 2.24 4.11
1 -10 13 2.26 3.38
-1 -10 -13 2.13 3.03
-1 10 -13 -4.23 8.78
1 -10 13 1.99 2.28
1 -10 13 0.7 2.36
1 10 13 3.27 2.83
-1 -10 -13 3.41 3.04
1 10 13 9.87 3.2
1 -10 13 2.06 3.22
-1 -10 -13 1.35 2.13
-1 -10 -13 2.05 2.59
1 10 13 4.76 2.67
-1 -10 -13 4.81 2.58
1 10 13 2.56 2.29
-1 -10 -14 2.25 2.07
-1 10 -14 -0.63 2.55
-1 -10 -14 2.62 2.59
1 -10 14 -1.57 2.22
-1 10 -14 -2.56 7.66
1 10 14 1.39 2.4
1 -10 14 -1.31 2.77
-1 -10 -14 0.73 2.06
1 10 14 0.79 2.24
-1 -10 -14 1.93 2.35
-1 10 -14 -1.21 6.97
-1 10 -15 48.93 9.56
1 -10 15 68.63 4.79
1 -10 15 62.97 4.38
-1 -10 -15 64.65 3.91
-1 10 -15 51.46 9.77
1 -10 15 58.1 3.77
1 10 15 60.98 3.81
-1 -10 -15 72.6 4.15
1 10 15 61.1 4.16
1 -10 15 63.1 4.12
-1 -10 -15 55.41 3.52
-1 -10 -15 59.93 3.79
1 10 15 60.86 3.81
-1 -10 -15 60.39 3.65
-1 10 -15 50.95 3.87
1 -10 16 28.98 3.14
1 -10 16 30.62 2.53
-1 -10 -16 31.52 2.55
1 10 16 28.3 2.49
1 -10 16 29.87 2.62
-1 -10 -16 26.86 2.2
-1 -10 -16 32.98 2.38
1 10 16 29.2 2.24
-1 10 -16 27.92 2.37
-1 -11 16 110.12 5.9
1 -11 -16 90.36 5.16
-1 -11 16 103.39 5.67
1 -11 -16 129.16 5.5
-1 11 16 113.24 5.15
1 -11 -16 116.04 5.3
1 -11 -16 111.15 5.17
-1 -11 15 24.82 3.26
1 -11 -15 27.41 2.96
-1 -11 15 30.5 3.81
-1 -11 15 27.14 3.36
-1 11 15 20.38 2.84
1 -11 -15 25.95 2.9
1 11 -15 12.91 6.64
-1 11 15 19.09 2.32
1 -11 -15 20.72 2.36
1 -11 -15 21.88 2.41
1 11 -15 14.69 2.16
-1 -11 14 44.17 4.74
-1 11 14 38.81 3.48
1 11 -14 35.62 9.63
-1 -11 14 40.06 3.59
1 -11 -14 41 3.33
1 -11 -14 37.14 2.95
-1 11 14 46.94 3.43
-1 11 14 42.1 3.3
1 11 -14 33.19 3.2
1 -11 -14 43.03 3.42
-1 11 13 554.22 23.5
-1 -11 13 552.71 24.51
-1 -11 13 529.19 23.74
-1 -11 13 522.99 23.22
1 11 -13 495.58 33.85
1 -11 -13 582.75 23.5
-1 11 13 534.08 23.18
-1 11 13 541.98 23.57
1 -11 -13 559.26 23.35
1 -11 -13 543.31 23
-1 11 13 570.09 23.29
-1 11 13 551.41 23.14
1 -11 -13 543.6 23.35
1 11 -12 18.48 10.82
-1 11 12 13.82 3.45
-1 -11 12 15.16 4.78
-1 -11 12 10.99 3.59
-1 -11 12 13.54 3.43
-1 -11 12 19 2.75
1 -11 -12 20.4 2.48
-1 11 12 16.21 3.51
-1 -11 12 18.91 3.47
1 -11 -12 17.53 3.44
-1 -11 12 11.32 3.34
-1 11 12 15.85 3.05
1 -11 -12 18.07 3.03
1 -11 -12 20.13 2.76
-1 11 12 19 2.75
1 -11 -12 19.1 3.05
-1 11 11 410.48 17.65
-1 -11 11 420.93 18.89
-1 -11 11 403.18 17.56
-1 -11 11 396.51 17.88
-1 -11 11 414.16 17.95
-1 -11 11 364.46 16.9
1 -11 -11 381.8 16.71
-1 11 11 401 17.46
-1 -11 11 361.7 17.29
-1 -11 11 400.47 17.38
-1 11 11 385.92 17.05
1 -11 -11 398.04 17.34
1 11 -11 284.48 26.15
1 -11 -11 367.83 25.82
-1 11 11 331.85 25.54
1 11 -11 331.37 28.19
1 11 -11 348.31 27.03
1 -11 -10 411.35 27.29
1 11 -10 371.33 28.82
1 11 -10 388.38 30.07
-1 11 10 391.59 27.49
1 11 -10 372.36 28.06
1 -11 -10 469.58 28.34
-1 -11 10 430.04 18.79
-1 11 10 417.82 18.46
-1 -11 10 388.49 19.5
-1 -11 10 404.56 18.71
-1 -11 10 391.3 18.33
-1 -11 10 428.64 18.4
1 -11 -10 427.08 18.26
-1 11 10 429.17 18.44
-1 -11 10 415.76 18.18
1 -11 -10 399.56 17.98
1 -11 -10 423.67 18.04
1 -11 -10 410.77 18.11
-1 11 10 399.34 17.58
-1 11 10 411.11 17.94
1 11 -9 187.66 19.46
1 11 -9 190.12 19.42
1 11 -9 173.63 18.04
-1 11 9 230.28 19.21
1 -11 -9 242.63 19.28
-1 -11 9 201.51 11.37
-1 11 9 199.58 10.21
-1 -11 9 195.21 10.41
-1 -11 9 205.31 11.32
-1 -11 9 208.66 10.08
-1 -11 9 202.01 10.1
-1 -11 9 192.86 10.37
-1 -11 9 219.67 10.77
-1 -11 9 201.43 9.48
1 -11 -9 204.72 9.63
1 -11 -9 209.7 10.19
-1 -11 9 210.98 9.92
-1 11 9 201.65 10.13
1 -11 -9 213.81 9.83
1 -11 -9 198.46 9.7
-1 11 9 196.78 9.4
-1 11 9 223.6 9.82
1 -11 -9 198.19 9.76
1 -11 -9 197.1 9.91
1 -11 -8 121.6 13.56
1 11 -8 143.48 17.29
1 11 -8 126.91 16.03
1 11 -8 133.75 16
1 11 -8 137.29 14.68
1 -11 -8 171.88 16.09
-1 -11 8 135.44 8.92
-1 11 8 141.54 7.81
-1 -11 8 137.88 7.8
-1 -11 8 131.96 7.88
1 -11 -8 159.55 7.69
-1 -11 8 144.82 7.61
-1 -11 8 137.57 7.08
-1 -11 8 152.77 8.27
1 -11 -8 155.95 7.32
1 -11 -8 158.31 7.87
-1 -11 8 143.37 7.59
-1 -11 8 133.14 7.34
-1 11 8 141.41 7.78
1 -11 -8 146.6 7.42
1 -11 -8 135.4 7.22
1 -11 -8 138.28 7.4
1 -11 -8 143.33 7.41
-1 11 8 145.83 7.09
-1 11 8 149.82 7.37
1 -11 -7 642.11 35.18
1 11 -7 593.42 39.94
1 -11 -7 689.14 37.33
-1 11 7 672.28 27.44
-1 -11 7 673.09 27.32
-1 -11 7 647 28.42
-1 -11 7 648.36 27.34
1 -11 -7 684.84 27.31
-1 -11 7 657.5 27.13
-1 -11 7 637.38 28.73
-1 11 7 641.27 26.88
-1 -11 7 625.55 26.7
-1 -11 7 678.08 27.6
1 11 -7 655.74 35.36
1 -11 -7 634.27 26.89
-1 -11 7 651.88 26.94
1 -11 -7 655.38 27.36
-1 -11 7 659.84 27.22
-1 11 7 654.82 27.29
1 -11 -7 639.71 27
1 -11 -7 626.24 26.82
-1 -11 7 565.3 26.71
-1 11 7 652.74 27.01
-1 11 7 645.42 26.73
1 -11 -7 624.11 27.02
1 -11 -7 620.84 26.97
1 -11 -6 102.73 11.11
1 11 -6 85.61 13.38
1 -11 -6 86.74 11.98
-1 -11 6 91.45 6.72
-1 11 6 92.1 5.76
-1 11 6 89.73 5.63
-1 -11 6 92.22 5.41
-1 -11 6 84.21 5.51
-1 -11 6 91.49 6.91
1 -11 -6 96.83 5.7
-1 -11 6 91.81 5.11
-1 -11 6 94.24 5.36
1 -11 -6 91.14 4.96
1 -11 -6 88.86 5.45
-1 -11 6 82.35 5.25
1 -11 -6 77.81 9.65
1 -11 -6 94.93 5.25
-1 -11 6 87.36 5.7
-1 -11 6 95.22 4.96
1 11 -6 106.41 11.31
-1 11 6 90.18 5.04
1 -11 -6 89.4 5.31
1 -11 -6 94.91 5.39
1 -11 -5 15.45 7.83
-1 -11 5 15.17 2.98
-1 11 5 7.65 5.45
-1 -11 5 11.34 2.25
1 11 -5 16.96 5.93
1 -11 -5 20.93 2.64
1 -11 -5 23.26 6.96
1 -11 -5 21.31 2.72
1 -11 -5 20.37 2.8
-1 11 5 17.93 2.5
1 -11 -5 19.64 2.91
-1 -11 5 9.64 2.8
1 11 -5 16.8 8.68
1 -11 -5 11.67 5.53
1 11 -5 15.84 7.42
1 11 -5 2.49 6.89
1 11 -5 16.22 6.64
1 -11 -4 965.98 44.88
1 -11 -4 851.77 41.82
-1 -11 4 826.18 34.14
-1 -11 4 785.52 33.54
1 -11 -4 873.57 34.16
-1 11 4 787.11 41.26
1 11 -4 823.87 39.8
1 -11 -4 822.91 34.1
1 -11 -4 819.59 34.15
-1 11 4 820.53 33.9
-1 11 4 818.79 34.14
1 -11 -4 869.52 34.25
-1 -11 4 829.55 34.34
1 11 -4 846.57 40.76
1 11 -4 842.79 45.72
-1 11 4 888.02 42
1 11 -4 758.73 47.1
1 -11 -3 135.49 14.8
1 -11 -3 140.1 13.41
1 11 -3 156.34 11.65
-1 -11 3 141.3 7.35
-1 11 3 168.5 13.93
-1 11 3 152.3 7.3
1 -11 -3 159.74 7.56
-1 11 3 154.44 7.46
1 11 -3 153.2 6.85
1 -11 -3 160.78 7.47
-1 11 3 147.41 7.37
1 -11 -3 154.55 7.47
-1 11 3 153.85 7.14
-1 -11 3 142.64 6.93
-1 -11 3 153.47 7.79
1 -11 -3 160 7.68
1 11 -3 139.73 11.92
1 11 -3 167.65 17.55
-1 11 3 163.63 13.99
1 11 -3 157.09 15.54
1 -11 -2 35.44 9.26
1 11 -2 32.89 2.45
-1 11 2 25.21 2.65
-1 -11 2 33.85 2.91
1 -11 -2 37.23 8.22
1 -11 -2 32.56 3.07
-1 11 2 33.37 2.95
-1 11 2 35.33 2.87
-1 11 2 32.87 2.52
1 -11 -2 28.1 2.81
-1 -11 2 29.23 3.31
-1 -11 2 30.84 2.64
1 -11 -2 30.56 3.24
-1 11 2 37.55 7.68
-1 11 2 31.23 6.94
1 11 -2 30.46 7.68
1 11 -2 30.88 6.25
1 11 -2 18.39 8.52
1 -11 -1 134.8 14.08
1 -11 -1 123.76 6.34
1 11 -1 129.13 5.83
1 -11 -1 110.03 12.87
-1 11 1 120.86 5.93
-1 -11 1 122.44 6.08
1 -11 -1 126.93 5.88
-1 11 1 124.96 6.09
-1 11 1 122.08 5.81
-1 -11 1 129.48 6.61
-1 -11 1 112.51 6.13
-1 11 1 109.23 13.06
-1 11 1 141.92 13.91
-1 11 1 131.39 12.86
1 11 -1 131.22 13.96
1 11 -1 116.12 13.73
-1 -11 0 1626.32 73.42
-1 -11 0 1616.45 73.92
-1 -11 0 1562.16 63.84
1 -11 0 1730.56 75.06
1 -11 0 1531.77 63.97
1 -11 0 1617.1 63.77
1 11 0 1597.95 63.72
-1 11 0 1556.76 63.71
-1 -11 0 1474.03 63.76
-1 11 0 1586.96 63.66
-1 11 0 1620.83 63.81
1 11 0 1630.05 63.79
-1 -11 0 1530.44 64.1
-1 -11 0 1665.53 64.23
-1 11 0 1629.98 74.97
-1 11 0 1773.12 76.85
1 11 0 1670.84 75.18
1 11 0 1556.73 73.76
-1 11 0 1553.86 74.78
-1 -11 -1 13.35 7.5
1 -11 1 12.26 2.09
-1 11 -1 11.4 1.98
-1 -11 -1 18.53 7.53
1 -11 1 11.21 2.06
-1 -11 -1 20.01 2.24
1 -11 1 15.45 8.52
-1 -11 -1 15.16 2.58
1 11 1 15.97 2.17
1 11 1 16.77 2.29
-1 11 -1 15.97 1.93
-1 -11 -1 14.77 2.36
1 11 1 17.38 2.49
1 -11 1 11.59 2.22
-1 -11 -1 17.05 2.58
-1 -11 -1 17.1 2.74
1 11 1 17.38 6.44
1 11 1 14.92 6.81
-1 11 -1 13.19 5.63
-1 11 -1 29.27 7.92
-1 11 -1 12.72 7.24
-1 11 -1 21.19 7.95
-1 -11 -2 660.68 37.5
1 -11 2 690.53 39.02
-1 -11 -2 673.84 35.61
-1 -11 -2 659.98 27.84
-1 -11 -2 653.1 27.44
1 -11 2 672.07 27.57
-1 11 -2 666.23 33.74
1 11 2 650.39 27.53
-1 -11 -2 648.77 27.82
-1 11 -2 673.9 27.39
1 11 2 670.61 27.62
1 11 2 664 27.68
-1 -11 -2 698.66 28.07
-1 -11 -2 694.48 27.69
-1 11 -2 661.05 34.03
-1 11 -2 650.54 37.89
-1 11 -2 647.33 39.5
1 11 2 714.22 36.32
1 11 2 669.7 36.79
-1 11 -2 642.99 39.1
-1 -11 -3 139.8 14.32
-1 -11 -3 136.28 6.6
1 11 3 146.78 14.41
1 -11 3 126.74 6.09
-1 11 -3 130.55 11.8
1 -11 3 114.2 14.59
1 -11 3 119.31 6.24
-1 11 -3 123.52 6.03
-1 -11 -3 124.67 6.59
1 11 3 125.62 6.58
-1 -11 -3 139.15 6.83
-1 -11 -3 125.52 6.24
-1 11 -3 95.66 14.27
-1 11 -3 124.04 12.04
1 11 3 118.68 12.21
-1 11 -3 110.31 14.75
1 11 3 129.9 13.07
-1 11 -3 109.68 13.01
-1 11 -3 115.84 13.73
-1 -11 -4 327.64 22.12
-1 11 -4 246.17 16.78
-1 11 -4 271.75 18.44
1 -11 4 277.71 11.74
-1 -11 -4 291.63 12.19
1 -11 4 243.52 11.96
1 11 4 252.58 20.31
1 -11 4 245.71 20.4
-1 -11 -4 289.17 12.36
1 11 4 260.77 12.03
1 11 4 275.32 12.22
-1 11 -4 270.99 11.59
-1 -11 -4 266.21 11.69
-1 -11 -4 281.89 12.34
-1 -11 -4 253.12 11.86
-1 11 -4 242.94 22.04
1 11 4 264.79 18.1
1 11 4 281.31 20.22
-1 11 -4 281.51 18.94
-1 11 -4 253.47 19.8
-1 11 -4 262.29 22.62
-1 11 -5 351.61 22.61
-1 -11 -5 395.7 25.47
-1 -11 -5 364.34 15.86
-1 11 -5 351.91 15.14
1 11 5 365.36 15.47
-1 -11 -5 362.81 15.56
1 -11 5 323.14 23.47
1 -11 5 355.75 15.29
1 11 5 381.08 24.92
-1 11 -5 382.14 23.45
1 -11 5 332.31 15.59
-1 -11 -5 364.05 15.75
-1 -11 -5 350.63 15.49
-1 11 -5 349.13 26.86
-1 11 -5 361.46 25.79
-1 11 -5 355.17 22.94
-1 11 -5 372.51 22.41
-1 11 -5 339.69 27.03
-1 11 -6 362.03 26.56
-1 11 -6 362.5 24.19
-1 11 -6 339.61 22.69
-1 11 -6 338.61 23.5
-1 -11 -6 409.98 25.63
1 11 6 405.95 26.16
1 11 6 413.21 16.62
1 11 6 363.45 16.34
1 -11 6 368.4 16.41
-1 -11 -6 405.5 16.7
1 -11 6 362.39 16.47
1 -11 6 367.47 16.16
1 -11 6 366.03 16.36
-1 -11 -6 393.42 16.05
-1 11 -6 357.01 23.71
1 -11 6 353.44 15.8
1 11 6 372.99 16.23
1 -11 6 365.42 15.89
-1 -11 -6 379.3 16.42
1 -11 6 373.97 16.26
-1 -11 -6 376.55 16.28
-1 -11 -6 365.13 16.05
1 -11 6 336.68 16.03
1 11 6 372.76 15.99
-1 -11 -6 361.69 16.28
-1 11 -6 353 15.74
1 11 6 359.21 15.91
-1 11 -7 120.58 13.04
-1 11 -7 91.01 14.34
-1 11 -7 103.64 14.07
-1 -11 -7 91.65 12.3
1 11 7 102.66 13.61
-1 11 -7 120.55 13.44
1 11 7 118.85 6.73
1 -11 7 127.92 6.88
1 11 7 126.85 6.61
-1 -11 -7 117.45 6.68
1 -11 7 122.65 6.53
1 -11 7 127.06 7.11
1 -11 7 120.88 6.89
1 -11 7 106.91 5.86
-1 11 -7 106.19 12.89
-1 -11 -7 106.22 5.94
1 -11 7 119.22 6.18
-1 -11 -7 122.45 6.58
1 -11 7 128.55 6.62
1 11 7 118.09 6.45
1 -11 7 124.21 6.92
-1 -11 -7 114.53 6.28
-1 -11 -7 106.92 6.09
1 -11 7 104.6 5.89
-1 11 -7 110.93 5.92
-1 -11 -7 102.39 6.29
1 11 7 119.32 6.15
1 11 7 106.24 5.88
-1 11 -8 69.34 11.7
-1 11 -8 58.99 12.84
-1 11 -8 89.47 14.17
-1 11 -8 93.96 12.85
-1 -11 -8 142.02 14.38
1 11 8 128.45 14.48
1 11 8 105.26 6.29
1 11 8 100.83 6.05
1 -11 8 93.91 6.28
-1 -11 -8 108.17 6.33
1 -11 8 95.96 6.46
1 -11 8 91.6 6.05
1 -11 8 95.1 6.07
1 -11 8 106.39 6.63
-1 11 -8 103.75 13.86
-1 -11 -8 112.53 5.58
1 -11 8 93.55 5.5
1 -11 8 104.09 6.16
1 -11 8 100.01 5.81
1 11 8 100.99 6.1
-1 -11 -8 110.64 6.14
-1 -11 -8 104.84 5.74
-1 -11 -8 97.88 5.76
1 11 8 104.22 5.64
-1 11 -8 94.02 5.53
1 11 8 100.25 5.39
-1 -11 -8 109.43 5.99
-1 11 -9 732.26 42.21
-1 11 -9 672.18 38.92
-1 11 -9 703.57 42.75
-1 -11 -9 675.16 38.1
1 11 9 719.14 39.83
-1 11 -9 600.5 39.15
1 11 9 637.43 28.68
1 -11 9 661.24 29.12
1 11 9 674.29 28.8
-1 -11 -9 712.59 28.9
1 -11 9 682.45 28.83
1 -11 9 659.19 29.31
1 -11 9 647.97 28.96
-1 -11 -9 694.3 28.31
1 -11 9 705.61 29.42
1 -11 9 668.5 29.2
1 11 9 696.79 28.83
-1 -11 -9 686.63 28.74
1 -11 9 660.36 28.55
-1 -11 -9 677.51 28.55
-1 -11 -9 699.83 28.52
-1 -11 -9 677.33 28.66
1 11 9 681.37 28.4
-1 11 -10 46.43 11.87
-1 11 -10 46.54 10.62
1 11 10 64.64 11.55
-1 -11 -10 57.71 9.72
1 11 10 59.44 4.85
1 -11 10 61.17 5.47
1 -11 10 56.23 5.13
-1 -11 -10 63.58 4.94
1 -11 10 51.28 4.7
1 -11 10 57.16 4.12
-1 11 -10 42.39 11.26
1 -11 10 66.28 5.25
1 -11 10 54.88 4.69
-1 -11 -10 55.4 4.58
1 11 10 55.11 4.67
1 -11 10 53.34 5.02
1 11 10 59.08 4.35
-1 -11 -10 49.31 4.08
-1 -11 -10 56.15 4.12
1 11 10 56.15 3.99
-1 -11 -10 52.28 4.26
1 -11 11 23.44 4.34
1 -11 11 17.81 4.76
1 11 11 25.83 3.59
-1 -11 -11 31.73 3.73
1 -11 11 18.49 4.24
1 -11 11 19.88 3.9
-1 11 -11 17.54 8.96
1 -11 11 35.34 4.14
1 -11 11 26.65 3.06
1 11 11 27.86 3.9
1 11 11 26.55 3.23
1 -11 11 26.64 4.05
-1 11 -11 33.88 9.97
1 11 11 37.47 9.36
-1 11 -12 32.92 10.26
1 -11 12 38.77 5.19
1 -11 12 35.65 4.36
-1 -11 -12 45.52 4.01
1 11 12 40.94 4.14
1 -11 12 33.34 4.11
-1 -11 -12 42.25 3.89
1 11 12 40.37 3.68
-1 11 -12 31.54 3.63
1 11 12 39.25 3.32
-1 -11 -12 39.56 3.64
-1 -11 -12 39.63 3.73
1 -11 12 33.01 3.51
-1 11 -12 23.19 10.72
1 -11 12 34.75 3.99
-1 11 -13 399.58 28.72
-1 11 -13 364.08 27.32
1 -11 13 410.42 18.67
1 -11 13 390.17 17.59
-1 11 -13 386.19 28.78
1 -11 13 393.28 17.59
1 11 13 437.62 17.92
-1 -11 -13 434.21 17.76
-1 -11 -13 427.85 17.63
-1 -11 -13 371.34 17.17
1 11 13 418.66 17.55
-1 11 -13 372.34 17.61
1 11 13 404.81 17.32
-1 -11 -13 419.68 17.61
-1 11 -14 21.15 7.38
-1 11 -14 7.87 7.76
1 -11 14 20.43 3.97
1 -11 14 22.6 3.28
-1 -11 -14 20.49 2.94
1 -11 14 17.82 2.57
-1 11 -14 19.65 7.9
-1 -11 -14 17.74 2.98
1 11 14 13.63 2.48
1 -11 14 19.37 2.87
1 11 14 16.64 3.03
1 11 14 18.23 2.59
-1 -11 -14 21.99 2.68
-1 11 -14 19.21 2.78
-1 -11 -14 18.99 2.52
1 -11 15 6.66 3.01
-1 -11 -15 5.47 2.16
1 11 15 0.26 1.76
1 -11 15 1.31 1.93
1 11 15 3.33 2.19
-1 -11 -15 2.03 1.83
1 -11 15 3.31 2.43
1 11 15 2.4 1.73
-1 -11 -15 2.16 1.72
-1 -11 -15 2.68 1.66
-1 11 -15 3.43 1.8
1 11 16 187.82 7.94
-1 -11 -16 200.4 7.94
1 -11 16 174.48 8.25
1 -12 -16 316.52 13.07
-1 -12 16 305.77 13.26
-1 -12 16 304.96 13.37
1 -12 -15 23.65 2.62
-1 -12 15 21.87 3.39
-1 -12 15 19.83 2.84
-1 -12 15 19.85 3
-1 12 15 20.4 2.53
1 -12 -15 17.59 2.46
-1 12 15 17.55 2.03
1 -12 -15 19.52 2.1
1 -12 -15 19.47 2.1
1 12 -15 13.95 1.99
1 12 -14 104.84 12.9
-1 12 14 127.14 6.19
-1 -12 14 114.56 6.67
1 -12 -14 123.64 6.41
-1 -12 14 136.75 7.44
-1 -12 14 129.86 6.82
1 -12 -14 142.62 6.4
-1 12 14 131.07 6.45
1 -12 -14 135.47 6.12
-1 12 14 130.44 6.07
-1 12 14 131.64 6
1 -12 -14 135.38 6.15
1 12 -14 115.96 13.12
-1 12 13 1.7 2.09
1 -12 -13 2.52 2.26
1 12 -13 -1.09 6.94
-1 -12 13 5.79 2.55
1 -12 -13 6.62 2.44
1 -12 -13 3.6 1.98
-1 12 13 7.11 2.49
1 12 -13 -3.3 7.26
1 12 -12 580.56 36.46
1 12 -12 550.6 38.4
-1 -12 12 651.13 27.75
-1 12 12 670.99 26.6
-1 12 12 622.34 26.47
-1 -12 12 596.01 26.53
-1 -12 12 666.11 26.82
-1 -12 12 588.53 26.04
1 12 -12 547.02 36.02
1 -12 -12 618.04 25.77
-1 -12 12 641.92 26.5
-1 12 12 638.19 26.5
1 -12 -12 649.61 26.4
1 -12 -12 582.65 26.03
1 -12 -12 604.99 26
1 -12 -12 605.26 26.19
-1 12 12 606.33 25.98
1 12 -11 122.35 16.53
1 12 -11 112.26 15.35
1 -12 -11 138.69 14.45
-1 12 11 123.16 14.26
-1 12 11 130.06 7.21
-1 -12 11 123.61 8.63
-1 -12 11 130.7 7.6
-1 -12 11 124.49 7.25
-1 -12 11 117.76 6.38
1 12 -11 81.99 13.33
-1 -12 11 109.87 7.43
1 -12 -11 109.84 6.16
-1 12 11 134.12 7.1
-1 -12 11 121.98 6.91
1 -12 -11 130.8 7.07
1 -12 -11 110.59 6.41
-1 12 11 113.97 6.35
1 -12 -11 118.39 6.72
1 -12 -10 2.19 7.61
-1 12 10 2.29 6.87
1 12 -10 1.28 7.37
-1 12 10 6.85 3.39
-1 -12 10 6.23 5.01
-1 -12 10 8.58 4.04
-1 -12 10 4.34 3.8
-1 -12 10 10.37 3.56
-1 -12 10 2.64 3.35
-1 -12 10 11.53 2.42
1 -12 -10 5.23 2.37
-1 -12 10 10.87 3.91
1 12 -10 4.48 7.94
-1 -12 10 8.3 2.92
-1 12 10 6.91 3.25
1 -12 -10 6.83 3.28
1 -12 -10 6.7 2.53
1 12 -10 7.44 9.16
1 12 -10 5.43 8.25
1 12 -9 130.57 17.21
1 12 -9 123.14 16.84
1 12 -9 110.63 14.65
-1 12 9 152.76 16.16
1 -12 -9 159.85 15.92
-1 -12 9 112.73 8.7
-1 -12 9 118.4 8.75
-1 12 9 129.69 7.6
-1 -12 9 133.19 7.73
-1 -12 9 134.48 7.48
-1 -12 9 142.33 7.92
-1 -12 9 117.88 7.33
1 12 -9 105.12 13.69
-1 12 9 142.4 7.49
-1 -12 9 119.4 7.13
1 -12 -9 146.27 7.59
1 -12 -9 134.15 6.86
-1 12 9 141.12 6.64
-1 12 9 136.54 7.06
1 -12 -9 123.68 7.03
1 12 -8 2053.61 99.68
1 12 -8 1908.74 98.19
1 12 -8 2121.43 100.97
1 -12 -8 2165.01 96.45
-1 12 8 2268.91 98.07
1 12 -8 1890.84 95.34
-1 -12 8 2063.77 86.34
-1 12 8 2174.29 85.21
-1 -12 8 2173.87 85.25
1 -12 -8 2221.01 85.02
-1 -12 8 2155.43 84.98
-1 -12 8 2063.96 85.24
-1 -12 8 1995.16 84.45
1 -12 -8 2106.88 84.61
1 12 -8 2014.88 94.55
-1 -12 8 2161.33 85.54
-1 12 8 2117.24 84.99
-1 -12 8 2167.05 85.05
1 -12 -8 2235.73 85.18
-1 -12 8 2062.31 84.74
1 -12 -8 1966.07 84.52
-1 12 8 2117.67 84.7
-1 12 8 2049.78 84.38
1 -12 -8 2013.62 84.67
1 -12 -8 2008.33 84.75
1 12 -7 25.66 10.15
1 12 -7 26.9 8.3
1 12 -7 12.58 9.09
1 12 -7 23.22 9.25
1 12 -7 7.46 6.28
1 -12 -7 31.22 9.52
-1 12 7 32.08 3.71
-1 -12 7 23.48 4.82
-1 -12 7 19.63 3.48
1 -12 -7 21.77 3.33
-1 -12 7 19.39 3.54
-1 -12 7 24.15 3.38
-1 12 7 23.34 3.02
1 12 -7 9.92 7.55
-1 -12 7 22.64 2.72
-1 -12 7 18.57 3.49
1 -12 -7 25.32 2.9
-1 -12 7 21.11 2.9
1 -12 -7 21.56 3.6
-1 12 7 21.06 3.35
-1 -12 7 21.78 3.41
1 -12 -7 24.15 2.67
-1 -12 7 22.68 2.77
1 -12 -7 22.74 3.07
1 -12 -7 20.86 2.93
-1 12 7 22.5 2.63
1 -12 -7 26.56 3.15
-1 12 7 23.37 3.23
1 12 -6 8.4 9.39
1 12 -6 2.65 6.02
1 -12 -6 7.39 7.27
-1 -12 6 5.5 4.21
1 -12 -6 6.24 3.2
-1 12 6 7.99 3.15
-1 -12 6 10.01 2.82
-1 12 6 9.87 3.15
1 -12 -6 5.97 3.02
-1 -12 6 6.79 2.95
-1 12 6 9.16 2.63
-1 -12 6 8.52 2.66
-1 -12 6 10.01 2.22
1 12 -6 6.51 5.72
1 -12 -6 11.49 2.48
-1 -12 6 9.79 3.17
-1 12 6 11.67 2.81
-1 -12 6 10.24 2.41
1 -12 -6 8.28 2.94
-1 -12 6 9.73 2.75
-1 -12 6 9.59 2.77
1 -12 -6 5.61 2.69
-1 12 6 9.02 2.12
1 -12 -6 10.58 2.67
1 -12 -6 8.73 2.51
1 12 -5 61.09 9.78
1 12 -5 69.35 12.39
1 -12 -5 71.94 11.74
-1 -12 5 71.91 6.1
1 -12 -5 74.16 5.48
-1 12 5 73.98 5.02
-1 12 5 80.29 5.28
-1 -12 5 71.96 4.88
-1 -12 5 73.08 4.88
-1 12 5 84.95 4.79
-1 -12 5 72.23 6.14
1 -12 -5 72.17 4.63
-1 -12 5 68.69 4.87
1 12 -5 73.23 9.37
1 -12 -5 77.95 10.14
-1 -12 5 71.35 4.69
1 -12 -5 69.29 5.05
-1 -12 5 72.42 4.38
1 -12 -5 71.02 4.87
-1 -12 5 64.72 4.82
-1 12 5 73.98 4.36
1 -12 -5 70.29 4.63
1 -12 -5 68.57 4.63
1 -12 -4 753.11 39.75
-1 12 4 676.34 28.54
1 -12 -4 708.46 28.84
-1 12 4 674.82 28.87
-1 -12 4 692.37 29.8
-1 -12 4 721.68 29.11
1 -12 -4 677.8 29.26
1 -12 -4 689.51 28.91
-1 -12 4 689.47 29.13
1 -12 -4 664.65 36.53
-1 -12 4 680.66 28.83
-1 12 4 646.93 36.48
1 -12 -4 691.04 28.81
-1 12 4 714.46 37.05
1 12 -4 690.09 41.01
1 12 -4 691.51 35.86
1 -12 -3 33.47 9.07
1 -12 -3 25.75 7.59
-1 12 3 13.67 6.76
-1 -12 3 18.72 2.7
1 -12 -3 20.85 2.77
1 -12 -3 17.45 2.64
-1 12 3 16.8 2.75
-1 12 3 17.02 2.81
-1 12 3 20.34 2.45
1 -12 -3 14.23 2.9
-1 -12 3 12.65 1.99
-1 -12 3 21.41 3.35
1 12 -3 9.74 7.04
-1 12 3 18.95 6.66
1 12 -3 25.1 8.52
1 12 -3 12.15 6.02
1 -12 -2 651.28 34.79
1 -12 -2 615.19 32.75
1 -12 -2 601.71 23.58
1 12 -2 560.17 23
-1 12 2 552.74 23.22
-1 -12 2 548.38 23.3
-1 12 2 561.14 23.32
-1 12 2 572.82 23.35
1 -12 -2 522.56 23.27
-1 12 2 560.36 23.07
-1 -12 2 524.29 23.13
-1 -12 2 554.27 23.81
-1 12 2 543.51 30.88
1 12 -2 540.68 29.34
-1 12 2 594.14 33.36
1 12 -2 609.81 36.48
1 12 -2 521.83 33.68
1 -12 -1 54.73 10.27
1 -12 -1 26.19 8.79
1 12 -1 35.82 2.7
-1 -12 1 26.23 2.79
1 -12 -1 32.64 3.25
1 -12 -1 31 2.61
-1 12 1 32.49 2.72
1 12 -1 29.77 2.74
-1 12 1 36.92 2.7
-1 12 1 36.13 2.93
-1 12 1 33.72 2.96
-1 -12 1 26.98 2.98
-1 -12 1 32.92 3.52
-1 12 1 21.41 7.89
1 12 -1 19.4 8.1
-1 12 1 33.62 7.64
1 12 -1 22.02 7.9
1 -12 0 12.64 7.91
1 -12 0 3.28 1.92
1 -12 0 4.19 7.96
1 12 0 2.56 1.89
-1 12 0 2.83 1.79
-1 -12 0 4.99 2.21
1 -12 0 2.5 2.09
1 12 0 3.13 2.05
-1 12 0 3.47 1.73
-1 -12 0 2.48 1.82
-1 12 0 3.67 2.02
1 -12 0 2.66 2.34
-1 -12 0 1.61 2.34
-1 -12 0 2.33 2.64
-1 12 0 -3.29 5.94
-1 12 0 -1.18 6.47
1 12 0 -3.2 6.13
1 12 0 2.21 5.97
1 -12 1 4.34 5.34
-1 -12 -1 1.07 7.24
1 -12 1 -1.13 8.56
-1 12 -1 4.4 1.78
1 12 1 4.48 2.08
1 -12 1 5.08 1.89
1 -12 1 2.58 1.81
-1 -12 -1 3.37 1.9
-1 12 -1 3.75 1.73
1 12 1 2.95 2.33
1 12 1 3.68 2.1
-1 -12 -1 1.43 2.11
-1 -12 -1 2.92 2.37
-1 -12 -1 4.19 2.56
1 -12 1 3.57 2.01
-1 12 -1 6.45 7.63
-1 12 -1 4.67 6.52
-1 12 -1 1.24 6.47
1 12 1 1.01 6.06
1 12 1 5.22 6.5
-1 -12 -2 107.23 14.1
1 12 2 99.5 12.97
1 -12 2 102.09 14.27
-1 12 -2 109.23 5.46
-1 -12 -2 106.87 5.45
1 12 2 104.33 5.63
1 -12 2 104.21 5.58
-1 -12 -2 103.67 5.97
1 12 2 107.61 5.82
-1 -12 -2 108.99 5.99
-1 12 -2 110.71 5.4
1 12 2 114.27 5.78
-1 -12 -2 110.48 6.18
-1 -12 -2 111.91 5.71
-1 12 -2 76.42 13.17
-1 12 -2 120.69 14.31
-1 12 -2 119.3 11.62
-1 12 -2 82.79 13.71
1 12 2 105.43 12.69
1 12 2 108.51 12.38
-1 -12 -3 23.3 8.69
-1 -12 -3 26.52 3.16
-1 12 -3 27.72 2.5
1 12 3 20.63 3.23
-1 -12 -3 33.56 3.31
1 -12 3 27.57 9.95
1 -12 3 24.76 2.6
1 12 3 32.55 9.65
-1 12 -3 27.85 7.1
1 -12 3 21.35 2.9
-1 -12 -3 27.73 3.38
-1 -12 -3 28.93 2.84
-1 12 -3 23.98 7.29
1 12 3 46.85 8.25
-1 12 -3 23.52 9.96
-1 12 -4 1672 87.54
-1 12 -4 1590.7 84.31
-1 12 -4 1856.05 81.27
1 12 4 1788.5 80.56
-1 -12 -4 1940.44 84.7
1 12 4 1861.48 72.77
1 12 4 1833.08 72.88
1 -12 4 1890.61 72.83
-1 -12 -4 1742.49 72.96
1 12 4 1732.89 82.8
1 -12 4 1792.01 84.52
-1 -12 -4 1861.41 72.51
-1 12 -4 1858.57 80.99
1 -12 4 1747.47 72.36
1 -12 4 1844.27 72.15
1 -12 4 1826.19 72.56
-1 -12 -4 1731.12 72.84
-1 -12 -4 1814.28 72.68
-1 -12 -4 1745 72.06
-1 12 -4 1762.96 72.12
1 12 4 1688.69 72.31
-1 -12 -4 1804.17 72.66
1 12 4 1702.11 72.48
-1 12 -5 1.8 6.39
-1 12 -5 4.05 7.07
-1 12 -5 1.86 5.56
-1 -12 -5 7.62 7.85
1 12 5 2.57 2.73
1 -12 5 2.69 2.86
1 12 5 4.55 3.03
1 -12 5 7.84 2.96
1 -12 5 1.39 2.53
-1 -12 -5 3.06 3.1
-1 12 -5 5.26 6.43
1 12 5 6.28 8.81
-1 -12 -5 5.24 2.45
1 -12 5 4.76 2.55
1 -12 5 5.25 2.22
1 -12 5 3.36 2.07
-1 -12 -5 2.44 2.93
1 -12 5 3.61 2.47
1 12 5 5.61 2.54
-1 -12 -5 2.55 2.63
1 -12 5 2 2.91
-1 -12 -5 4.99 2.69
1 12 5 4.9 2.31
-1 12 -5 1.61 2.03
-1 12 -6 38.11 9.43
-1 12 -6 18.63 9.62
-1 12 -6 49.91 11.82
-1 12 -6 35.53 8.09
-1 12 -6 28.38 11.51
-1 12 -6 52.67 9.15
-1 -12 -6 49.71 10.55
1 12 6 47.82 10.85
1 12 6 53.08 4.4
1 12 6 45.83 4.11
1 -12 6 44.44 4.28
1 -12 6 43.48 3.79
-1 -12 -6 47.04 4.44
1 -12 6 35.26 4.33
-1 12 -6 51.68 9.75
-1 -12 -6 47.6 3.65
1 -12 6 42.6 3.43
1 -12 6 44.53 4
-1 -12 -6 44.04 4.22
1 -12 6 38.33 3.99
1 12 6 51.81 4
1 -12 6 42.93 3.41
-1 -12 -6 46.39 3.45
1 -12 6 41.71 4.11
1 -12 6 36.24 3.7
-1 -12 -6 49.51 3.9
-1 12 -6 47.13 3.27
1 12 6 51.41 3.58
-1 -12 -6 45.76 3.92
1 12 6 45.62 3.56
-1 12 -7 71.65 10.91
-1 12 -7 83.12 13.78
-1 12 -7 55.87 13.62
-1 12 -7 76.78 14.03
1 12 7 91.12 13.07
-1 -12 -7 76.43 12.05
-1 12 -7 74.16 11.48
1 -12 7 103.35 6.1
1 12 7 106.61 6.06
1 12 7 106.68 5.95
-1 -12 -7 97.68 6.06
1 -12 7 100.96 5.76
1 -12 7 91.33 6.33
1 -12 7 81.95 4.91
1 -12 7 84.58 5.78
-1 -12 -7 82.65 5.05
-1 12 -7 73.86 11.98
1 -12 7 88.74 5.18
1 -12 7 97.22 5.87
1 12 7 95.16 5.68
-1 -12 -7 99.25 5.95
1 -12 7 79.45 5.01
-1 -12 -7 85.04 5.15
-1 -12 -7 96.17 5.47
1 12 7 81.54 5.18
-1 12 -7 90.76 4.99
-1 -12 -7 83.98 5.49
1 12 7 78.11 4.93
-1 12 -8 1504.7 78.43
-1 12 -8 1449.73 75.1
-1 12 -8 1521.5 73.46
-1 12 -8 1561.05 79.4
-1 12 -8 1538.27 74.78
1 12 8 1574.99 75.43
-1 12 -8 1469.81 74.89
-1 -12 -8 1663.02 74.83
1 12 8 1615.07 63.78
1 12 8 1521.53 63.58
1 -12 8 1579.69 63.93
-1 -12 -8 1625.85 63.8
1 -12 8 1563.48 64.18
1 -12 8 1599.17 63.69
1 -12 8 1529.88 63.7
1 -12 8 1626.78 64.19
1 -12 8 1459.45 63.12
-1 -12 -8 1578.36 63.19
1 12 8 1570.38 63.59
1 -12 8 1502.3 63.32
1 -12 8 1627.21 63.77
-1 -12 -8 1628.05 63.71
-1 -12 -8 1547.77 63.38
-1 -12 -8 1517.33 63.28
-1 12 -8 1509.94 63.14
-1 -12 -8 1536.84 63.49
1 12 8 1532.04 63.2
-1 12 -9 20.25 9.86
-1 12 -9 19.28 10.83
-1 12 -9 4.33 7.08
-1 12 -9 4.76 7.77
-1 12 -9 7.78 7.68
-1 -12 -9 5.25 6.79
1 12 9 12.89 7.99
1 12 9 12.73 3.53
1 12 9 21.97 3.69
1 -12 9 19.39 3.99
1 -12 9 15.99 4.42
1 -12 9 14.28 3.54
-1 -12 -9 16.63 3.62
1 -12 9 20.42 3.74
-1 12 -9 -1.2 8
1 12 9 11.65 3.34
1 -12 9 15.69 3.24
-1 -12 -9 9.46 3.37
-1 -12 -9 8.89 2.66
-1 -12 -9 9 2.61
-1 12 -9 11.48 2.62
1 12 9 8.38 2.51
-1 -12 -9 9.76 2.86
1 12 10 359.32 16.32
1 -12 10 385.25 16.87
1 -12 10 360.92 16.79
-1 -12 -10 362.79 16.32
1 -12 10 355.37 16.34
1 -12 10 401.96 17.24
1 -12 10 332.18 15.82
-1 12 -10 387.19 27.64
-1 -12 -10 372.5 16.24
1 12 10 344.51 16.29
1 -12 10 357.9 16.2
-1 12 -10 357.36 25.87
-1 12 -10 372.91 26.89
1 12 10 375.13 26.18
-1 -12 -10 364.63 24.88
-1 12 -11 219.58 20.32
-1 12 -11 225.66 21.35
1 -12 11 243.71 13.25
1 -12 11 273.16 12.93
1 12 11 274.4 12.12
1 -12 11 248.11 12.66
1 -12 11 233.28 12.09
-1 -12 -11 282.62 12.18
1 -12 11 240.02 11.65
-1 12 -11 248.17 22.11
1 -12 11 250.03 12.59
1 12 11 258.83 12.11
-1 -12 -11 272.03 12.06
-1 -12 -11 249.63 11.77
-1 -12 -11 264.83 11.63
1 12 11 256.29 11.6
-1 -12 -11 249.24 11.81
-1 12 -11 240.2 11.75
-1 12 -12 511.56 34.95
-1 12 -12 524.79 34.14
1 -12 12 571.39 25.6
-1 -12 -12 615.59 24.6
1 -12 12 554.46 24.73
1 -12 12 553.61 24.38
-1 12 -12 506.19 35.13
1 -12 12 643.56 25.09
1 12 12 618.56 24.72
-1 -12 -12 600.84 24.57
-1 -12 -12 566.1 24.35
-1 -12 -12 571.88 24.44
1 12 12 570.45 24.16
-1 12 -12 521.38 24.33
-1 12 -13 -5.78 7.37
-1 12 -13 12.54 7.11
1 12 13 4.83 2.58
1 -12 13 5.37 3.05
-1 -12 -13 2.74 2.69
1 -12 13 1.73 2.43
-1 12 -13 2.36 8.02
1 -12 13 2.31 2.21
1 12 13 3.03 2.2
1 -12 13 1.99 2.55
-1 -12 -13 0.61 2.16
1 12 13 3.04 2.31
-1 -12 -13 2.78 2.28
1 12 13 4.4 2.03
-1 12 -13 0.98 2.29
-1 12 -14 401 23.75
1 -12 14 383.27 12.63
1 -12 14 422.21 13.76
1 -12 14 415.46 13.08
-1 -12 -14 431.66 12.53
-1 12 -14 413.71 23.99
1 -12 14 430.58 12.75
-1 -12 -14 481.31 12.89
1 12 14 428.4 12.31
1 12 14 452.76 12.96
1 12 14 449.64 12.6
-1 -12 -14 453.64 12.68
-1 12 -14 388.27 12.75
-1 -12 -14 470.83 12.72
-1 12 -14 390.02 12.58
1 -12 15 11.27 2.7
1 12 15 8.96 2.15
-1 -12 -15 10.16 2.06
1 -12 15 11.71 2.38
-1 -12 -15 11.22 1.73
-1 -12 -15 9.76 1.73
1 12 15 8.86 1.71
-1 -12 -15 9.81 1.64
-1 12 -15 8.41 1.86
1 12 16 15.8 1.54
-1 -12 -16 17.79 1.53
1 -12 16 13.24 1.64
1 -12 16 14.32 2.02
-1 -13 15 3.81 2.48
-1 -13 15 4.86 2.3
1 -13 -15 1.46 1.79
-1 13 15 7.53 1.88
-1 -13 15 4.82 2.33
-1 13 15 5.35 1.41
1 -13 -15 6.5 1.57
-1 13 14 0.24 2.05
-1 -13 14 0.11 2.78
1 -13 -14 1.91 2.36
-1 -13 14 -0.99 3.38
-1 -13 14 -0.34 2.76
1 -13 -14 2.22 2.27
-1 13 14 1.48 2.38
-1 13 14 0.95 1.8
1 -13 -14 -0.37 1.64
-1 13 14 -0.28 1.75
1 -13 -14 3.27 1.87
1 13 -14 -0.08 1.69
1 13 -13 759.37 42.9
-1 -13 13 854.66 35.01
1 -13 -13 782.59 33.93
-1 13 13 813.01 33.95
-1 13 13 785.48 33.9
-1 -13 13 801.59 34.26
1 13 -13 696.13 41.78
-1 -13 13 802.88 34
-1 13 13 816.58 34.02
1 -13 -13 875.67 33.96
1 -13 -13 793.73 33.66
-1 13 13 870.91 33.78
1 -13 -13 821.57 33.57
1 -13 -13 822.39 33.81
-1 13 13 825.96 33.64
1 13 -12 35.19 9.76
-1 13 12 33.75 3.97
-1 -13 12 24.41 3.89
1 13 -12 29.71 8.49
-1 -13 12 28.86 3.88
1 -13 -12 38.77 2.86
1 -13 -12 29.86 3.62
-1 13 12 28.74 3.71
1 -13 -12 33.62 3.11
1 -13 -12 31.5 3.08
-1 13 12 35.8 3.18
1 -13 -12 28.89 3.33
1 13 -11 166.11 17.08
1 13 -11 121.78 17.1
1 13 -11 120.55 15.73
1 -13 -11 151.13 8.55
-1 -13 11 171.36 10.11
-1 13 11 152.39 8.51
-1 -13 11 155.55 8.52
-1 -13 11 157.27 9.09
1 -13 -11 167.48 7.78
-1 -13 11 172.64 9.19
1 13 -11 144.76 15.5
1 -13 -11 161.96 8.33
-1 13 11 159.5 8.32
-1 -13 11 167.1 8.38
1 -13 -11 167.72 8.01
1 -13 -11 148.43 7.84
-1 13 11 162.49 7.93
1 -13 -11 149.05 8.06
1 -13 -10 13.13 7.37
-1 13 10 7.97 7.43
1 -13 -10 4.29 3.62
-1 13 10 3.02 3.49
-1 -13 10 5.88 3.81
-1 -13 10 3.34 4.71
-1 -13 10 8.83 3.33
-1 -13 10 3.28 3.33
-1 -13 10 4.32 3.68
1 -13 -10 3.51 2.27
1 13 -10 5.33 7.18
-1 -13 10 5.04 3.62
-1 13 10 4.51 3.2
-1 -13 10 2.73 2.85
1 -13 -10 4.95 3.37
1 -13 -10 2.21 2.26
1 13 -10 4.23 9.3
1 13 -10 1.54 9.13
1 13 -10 -1.11 6.85
1 13 -9 526.53 33.62
1 13 -9 565.54 38.5
1 13 -9 508.04 37.27
-1 13 9 593.81 35.53
1 -13 -9 555.45 34.2
1 13 -9 543.43 35.13
-1 -13 9 607.44 26.09
1 -13 -9 595.04 24.69
-1 -13 9 552.63 24.65
-1 13 9 574.49 24.54
-1 -13 9 546 24.31
-1 -13 9 585.71 24.38
-1 -13 9 574.66 24.82
1 -13 -9 575.64 23.87
1 13 -9 539.35 33.24
-1 -13 9 592.12 25.15
-1 13 9 563.31 24.29
-1 -13 9 539.73 24.03
1 -13 -9 592.42 24.42
1 -13 -9 520.16 23.75
1 -13 -9 545.37 24.06
-1 13 9 564.03 23.93
1 -13 -8 86.52 12.4
-1 13 8 63.89 12.39
1 13 -8 54.22 11.16
-1 -13 8 85.66 7.19
1 -13 -8 72.39 5.82
-1 -13 8 80.28 7.08
-1 13 8 73.99 5.71
-1 -13 8 80.8 5.77
-1 -13 8 70.57 5.35
-1 -13 8 87 5.94
-1 -13 8 76.78 5.14
-1 13 8 76.4 5.29
-1 -13 8 84.2 5.41
1 -13 -8 74.83 5.54
1 -13 -8 73.26 4.92
-1 13 8 77.26 4.9
1 13 -8 69.39 14.51
1 13 -8 73.7 13.47
1 13 -8 68.67 11.29
1 13 -8 54 12.74
1 13 -7 267.77 25.7
1 13 -7 226.63 24.2
1 13 -7 308.96 25.62
1 13 -7 224.65 20.31
1 -13 -7 264.87 21.47
-1 -13 7 271.12 12.7
1 -13 -7 277.54 13.17
-1 -13 7 279.3 14.3
-1 13 7 283.29 12.88
-1 13 7 271.22 12.28
1 -13 -7 275.6 12.7
-1 -13 7 275.29 12.59
-1 -13 7 274.85 13.03
-1 -13 7 275.14 12.88
1 -13 -7 249.63 12.1
-1 13 7 275.87 12.54
1 -13 -7 267.78 12.84
-1 -13 7 256.77 12.27
-1 -13 7 279.6 12.63
-1 -13 7 236.85 12.15
-1 13 7 270.57 11.93
-1 13 7 272.9 12.31
1 -13 -7 255.49 12.2
1 13 -6 7.25 8.46
1 -13 -6 4.49 6.73
1 -13 -6 1.76 3.34
-1 -13 6 1.01 2.79
-1 -13 6 2.24 4.21
-1 13 6 0.44 3.24
-1 13 6 1.42 2.56
-1 -13 6 -0.16 3.13
-1 -13 6 0.13 3
1 -13 -6 -2.51 3.35
-1 -13 6 2.19 2.85
1 -13 -6 0.77 2.23
1 -13 -6 1.6 3.29
-1 13 6 -0.26 2.8
-1 -13 6 0.47 2.34
-1 -13 6 -1.6 2.83
-1 -13 6 2.12 2.54
-1 13 6 1.24 2.03
1 -13 -6 1.54 2.3
1 13 -5 -1.8 9.77
1 13 -5 1.74 5.93
1 -13 -5 -1.12 7.45
-1 13 5 0.98 2.94
1 -13 -5 7.7 3.49
-1 -13 5 2.21 2.68
-1 13 5 2.48 3.22
-1 -13 5 6.65 4.31
-1 13 5 8.81 2.91
1 -13 -5 0.15 2.91
-1 -13 5 4.18 3.04
1 -13 -5 5.15 6.19
-1 -13 5 3.25 2.74
1 -13 -5 0.99 2.33
1 -13 -5 1.6 3.37
-1 -13 5 3.45 2.66
-1 -13 5 1.24 2.29
-1 -13 5 3.8 2.8
-1 13 5 2.87 2.1
1 -13 -5 4.64 2.5
1 13 -4 1150.19 62.39
1 13 -4 1091.92 52.63
1 -13 -4 1179.28 56.77
-1 -13 4 1147.13 46.17
-1 13 4 1155.78 45.29
-1 13 4 1108.75 45.15
1 -13 -4 1117.22 45.69
-1 -13 4 1136.89 45.13
-1 13 4 1081.35 44.98
1 -13 -4 1060.24 45.22
-1 -13 4 1089.3 45.16
-1 -13 4 1136.91 45.22
1 -13 -4 1076.03 53.77
1 -13 -4 1109.5 44.8
-1 -13 4 1097.66 44.86
-1 -13 4 1042.79 44.69
-1 -13 4 1108.33 44.95
1 -13 -4 1074.69 45.35
-1 -13 4 1059.98 45.21
1 -13 -4 1087.07 44.81
-1 13 4 1032.35 44.81
-1 13 4 1037.11 44.49
1 13 -3 741.77 36.46
1 13 -3 713.3 44.35
1 -13 -3 736.33 40.66
-1 13 3 696.91 29.32
-1 13 3 685.38 29.17
1 -13 -3 674.57 29.6
-1 -13 3 733.08 29.87
-1 -13 3 704.68 29.24
1 -13 -3 710.07 28.95
-1 13 3 664.35 37.14
-1 -13 3 704.81 28.85
1 -13 -3 703.86 37.86
1 13 -3 735.62 28.52
-1 -13 3 708.42 28.98
1 -13 -3 665.84 29.3
-1 -13 3 641.02 28.45
-1 -13 3 714.38 29.33
1 -13 -3 658.55 28.77
-1 13 3 679.82 28.54
-1 13 3 665.11 28.86
-1 13 3 673.1 28.83
1 -13 -2 10.35 7.92
-1 13 2 8.18 2.72
-1 13 2 7.84 2.63
-1 13 2 9.43 2.16
-1 -13 2 6.13 2.61
-1 13 2 8.35 2.43
1 -13 -2 12.01 2.77
1 -13 -2 9.81 7.14
-1 -13 2 7.72 2.46
1 13 -2 6.53 2.01
1 -13 -2 5.99 2.69
-1 -13 2 6.58 2.36
-1 -13 2 10.21 3.39
-1 -13 2 7.88 2.1
-1 13 2 2.69 6.1
1 -13 -1 316.88 23.3
-1 13 1 295.53 12.8
-1 13 1 285.38 12.51
1 13 -1 292.75 12.63
-1 13 1 293.92 12.82
-1 -13 1 294.04 13.35
-1 13 1 278.06 12.65
1 -13 -1 302.87 22.51
1 -13 -1 283.96 12.98
-1 -13 1 286.44 12.81
1 13 -1 287.2 12.54
1 -13 -1 280.97 13.18
-1 -13 1 290.16 13.09
1 -13 -1 290.07 13.11
-1 -13 1 324.78 13.41
-1 -13 1 266.07 12.87
-1 13 1 268.49 21.03
1 -13 0 555.01 33.13
-1 13 0 534.55 22.55
-1 13 0 562.55 22.85
1 13 0 551.52 22.78
1 13 0 556.17 22.87
-1 -13 0 535.91 23.48
-1 13 0 533.19 22.68
1 13 0 530.14 22.65
-1 -13 0 540.86 22.83
1 -13 0 508.15 22.92
1 -13 0 629.58 34.93
1 -13 0 554.9 22.73
-1 -13 0 542.76 23.19
1 -13 0 556.88 23.26
-1 -13 0 546.14 23.22
1 -13 0 513.94 23.01
-1 -13 0 582.34 23.24
-1 13 0 560.66 34
1 -13 1 69.15 10.83
-1 -13 -1 87.11 13.17
1 13 1 82.25 4.81
-1 -13 -1 85.21 4.79
1 13 1 81.55 5.03
-1 13 -1 82.42 4.68
-1 13 -1 79.2 4.37
-1 -13 -1 84.42 5.57
1 13 1 88.25 4.67
1 -13 1 75.53 13
-1 13 -1 70.58 4.51
-1 -13 -1 88.99 4.65
1 -13 1 78.95 4.57
-1 -13 -1 78.23 5.24
1 -13 1 77.11 5.02
-1 -13 -1 88.07 5.29
1 -13 1 72.85 4.65
-1 -13 -1 91.63 5.12
-1 13 -1 78.73 12.66
-1 13 -2 259.9 19.19
-1 13 -2 236.56 20.83
-1 13 -2 270.05 23.76
-1 -13 -2 292.78 22.95
1 -13 2 281.76 12.68
1 13 2 280.78 12.6
-1 -13 -2 258.41 12.81
1 -13 2 271.35 12.45
1 13 2 288.68 21.73
1 -13 2 278.17 23.24
1 -13 2 268.4 12.04
-1 13 -2 264.71 11.83
1 -13 2 270.58 12.34
-1 -13 -2 250.42 12.52
-1 -13 -2 277.8 12.61
-1 -13 -2 277.36 12.16
1 13 2 268.36 12.26
-1 13 -2 268.98 11.77
1 13 2 268.6 12.16
-1 -13 -2 265.94 12.25
-1 13 -3 782.97 49.19
-1 13 -3 886.04 43.47
1 13 3 829.02 45.38
-1 13 -3 750.12 45.93
-1 -13 -3 893.29 47.46
1 -13 3 870.74 35.11
1 13 3 908.77 35.03
1 13 3 870.14 35.18
1 -13 3 811.66 34.85
-1 -13 -3 807.25 35.28
1 -13 3 892.93 48.51
1 13 3 819.53 45.22
-1 -13 -3 859.15 34.8
-1 13 -3 834.45 34.32
1 -13 3 806.98 34.49
-1 -13 -3 774.96 34.98
1 -13 3 818.51 34.73
-1 -13 -3 862.9 34.98
-1 -13 -3 833.22 34.35
-1 13 -3 843.51 34.25
1 13 3 808.28 34.67
-1 -13 -3 815.42 34.81
1 13 4 531.33 32.78
-1 13 -4 552.14 31.52
-1 13 -4 472.54 34.02
-1 13 -4 456.93 35.8
-1 -13 -4 584.24 34.58
-1 13 -4 476.99 30.58
1 13 4 622.93 23.54
1 -13 4 604.86 23.47
1 13 4 592.34 23.27
1 -13 4 551.9 23.37
-1 -13 -4 557.29 23.63
1 13 4 490.36 32.17
-1 -13 -4 518.62 22.88
1 -13 4 551.95 34.9
1 -13 4 501.86 22.76
-1 13 -4 551.31 30.94
1 13 4 536.14 22.87
1 -13 4 538.83 22.65
1 -13 4 563.49 23.1
-1 -13 -4 511.63 23.38
-1 -13 -4 534.82 23.13
-1 -13 -4 511.63 22.43
1 -13 4 554.04 23.47
-1 13 -4 534.54 22.53
-1 -13 -4 530.49 23.03
1 13 4 483.69 22.63
1 13 4 523.09 22.95
-1 13 -5 295.02 26.51
-1 13 -5 298.58 21.22
-1 13 -5 296.95 25.23
-1 13 -5 260.26 25.44
-1 13 -5 233.39 20.01
-1 -13 -5 268.79 22.28
1 -13 5 285.88 13.19
1 13 5 310.14 13.41
1 13 5 302.31 13.19
-1 -13 -5 286.11 13.53
1 -13 5 262.81 12.83
1 -13 5 264.78 13.33
1 -13 5 287.65 12.54
-1 -13 -5 277.94 12.76
-1 13 -5 323.26 21.63
1 13 5 259.16 21.48
1 -13 5 286.12 12.91
1 13 5 279.25 12.86
-1 -13 -5 268.62 13.29
1 -13 5 265.16 12.52
1 -13 5 282.66 13.03
-1 -13 -5 291.97 13.02
1 -13 5 280.88 13.22
1 13 5 270.84 12.65
-1 13 -5 287.79 12.53
-1 -13 -5 285.8 13.01
-1 13 -6 16.15 9.19
-1 13 -6 17.48 8.77
-1 13 -6 10.47 10.2
-1 13 -6 13.34 6.96
1 13 6 19.92 8.32
-1 -13 -6 28.65 8.66
1 13 6 19.76 3.77
1 13 6 16.98 3.52
1 -13 6 21.23 3.72
-1 -13 -6 18.92 3.65
1 13 6 22.55 3.11
1 -13 6 22.71 3.73
1 -13 6 20.2 3.19
-1 13 -6 27.17 8.56
1 -13 6 15.32 2.62
1 -13 6 19.94 3.26
-1 -13 -6 16.76 2.69
1 13 6 20.46 3.29
1 -13 6 16.07 3.43
-1 -13 -6 14.56 3.43
1 -13 6 21.16 2.85
-1 -13 -6 16.83 3.05
1 -13 6 14.29 2.97
-1 -13 -6 14.68 2.97
-1 13 -6 17.29 2.67
1 13 6 14.94 2.74
1 13 6 17.14 2.67
-1 13 -7 160.35 19.74
-1 13 -7 207.96 18.17
-1 13 -7 177.23 21.51
-1 13 -7 159.48 18.9
-1 -13 -7 195.54 18.32
-1 13 -7 179.17 17.98
1 13 7 197.94 18.52
1 13 7 200.5 9.95
1 -13 7 180.22 9.93
1 13 7 190.21 9.72
1 -13 7 180.89 10.32
1 -13 7 187.76 9.6
-1 -13 -7 194.99 10.03
1 -13 7 208.93 9.98
1 -13 7 189.81 9.08
-1 -13 -7 209.9 9.35
1 -13 7 193.3 9.37
1 -13 7 210.46 9.85
1 13 7 193.1 9.66
-1 -13 -7 204.59 9.98
1 -13 7 175.94 9.24
-1 -13 -7 197.65 9.23
-1 -13 -7 189.05 9.44
-1 -13 -7 190.97 9.54
1 13 7 199.78 9.28
-1 13 -7 180.62 9.15
-1 13 -8 13.52 9.59
-1 13 -8 9.21 9.03
-1 13 -8 4.89 10.16
-1 13 -8 17.28 9.24
-1 13 -8 12.76 7.65
1 13 8 1.19 7.33
-1 -13 -8 -1.11 7.64
1 13 8 4.22 3.2
1 -13 8 11.34 3.68
1 13 8 5.03 3.53
-1 -13 -8 6.24 3.55
1 -13 8 5.67 3.97
1 -13 8 14.59 3.39
-1 13 -8 6.81 7.41
1 -13 8 10.43 3.37
1 13 8 10.81 3.16
-1 -13 -8 6.01 3.17
1 -13 8 8.89 2.9
-1 -13 -8 8.45 2.29
-1 -13 -8 10.66 2.75
-1 -13 -8 8.63 2.82
1 13 8 8.81 2.57
1 13 9 725.18 29.21
1 -13 9 691.85 29.45
1 -13 9 698.05 29.14
1 -13 9 690.91 29.92
-1 -13 -9 706.41 29.19
1 -13 9 621.57 28.55
1 -13 9 712.46 29.75
-1 13 -9 677.79 39.84
-1 -13 -9 701.67 29.14
1 13 9 697.56 29.04
1 -13 9 651.43 28.83
-1 13 -9 645.66 43.8
-1 13 -9 649.77 39.66
-1 13 -9 644.77 42.37
1 13 9 702.65 40.3
-1 -13 -9 699.92 39.1
-1 13 -9 605.67 39.99
-1 13 -10 130.5 16.53
1 13 10 153.2 16.2
1 -13 10 182.25 9.22
1 13 10 159.04 8.44
-1 -13 -10 165.89 8.41
1 -13 10 152.08 8.43
-1 13 -10 137.49 16.38
1 -13 10 152.37 7.9
1 -13 10 170.87 9.2
-1 -13 -10 159.86 8.44
1 -13 10 161 8.34
1 13 10 163.88 8.52
-1 -13 -10 148.82 7.88
-1 -13 -10 157.23 7.97
1 13 10 158.28 7.86
-1 -13 -10 159.02 8.18
-1 13 -11 -4.79 8.31
1 -13 11 0.43 4.23
1 13 11 -0.64 3.02
1 -13 11 -0.14 3.28
-1 -13 -11 0.62 2.99
1 13 11 2.87 2.91
-1 -13 -11 -2.71 3.03
-1 -13 -11 5.9 2.34
-1 -13 -11 1.98 2.33
1 -13 11 5.82 2.33
1 -13 11 4.45 3.44
-1 13 -11 -5.99 7.46
-1 13 -11 0.11 2.18
-1 -13 -11 -1.22 2.46
1 13 11 0.78 2.21
-1 13 -12 5.72 7.62
1 13 12 2.11 2.75
-1 13 -12 -3.44 7.3
1 -13 12 4.2 2.24
1 -13 12 2.23 2.94
-1 -13 -12 2.01 2.18
-1 -13 -12 1.64 2.02
-1 13 -12 -1.15 2.51
-1 13 -12 1.23 2.11
1 13 12 0.35 1.99
-1 -13 -12 1.32 2.4
-1 13 -13 911.85 48.52
1 -13 13 936.49 39.19
1 -13 13 819.23 38.28
1 13 13 969.82 38.29
1 -13 13 931.16 38.57
-1 -13 -13 969.99 38.24
1 -13 13 967.64 38.49
-1 13 -13 892.81 48.33
-1 -13 -13 993.55 38.37
1 13 13 962.43 38.46
1 13 13 989.33 38.25
-1 -13 -13 926.98 38.15
-1 -13 -13 969.58 38.26
-1 13 -13 857.64 38.27
-1 13 -13 836.97 38.07
1 13 13 943.07 37.99
1 -13 14 1.08 2.21
1 -13 14 5.86 3.04
-1 13 -14 0.92 1.94
-1 -13 -14 1.6 2.13
1 13 14 -0.59 2.09
-1 -13 -14 2.63 1.95
1 -13 14 1.36 2.5
1 13 14 -0.35 1.74
-1 -13 -14 0.56 1.62
-1 -13 -14 1.39 1.71
-1 13 -14 2.89 1.81
-1 13 -14 1.25 1.54
1 13 15 110.58 5.19
-1 -13 -15 111.72 5.14
1 -13 15 99.78 5.28
1 -13 15 102.49 5.64
1 -14 -15 87.08 4.07
-1 -14 15 81.93 4.38
-1 -14 15 71.09 4.15
-1 -14 15 73.91 4.34
-1 -14 14 70.37 4.84
-1 -14 14 65.05 4.32
-1 14 14 71.93 3.82
-1 -14 14 65.78 4.44
-1 14 14 64.85 3.93
1 -14 -14 74.83 3.96
1 -14 -14 58 3.41
-1 14 14 63.19 3.54
-1 14 14 58.45 3.47
1 -14 -14 63.23 3.65
-1 -14 13 43.5 4.54
-1 14 13 27.27 3.1
-1 14 13 33.11 3.23
-1 -14 13 26.63 3.62
1 -14 -13 25.74 3.06
-1 -14 13 32.29 3.68
1 -14 -13 31.55 3.07
-1 14 13 30.75 3.2
1 -14 -13 28.98 2.47
-1 14 13 34.04 2.78
1 -14 -13 31.2 2.52
-1 -14 13 32.41 3.07
-1 14 13 29.34 2.66
1 14 -13 22.56 2.46
1 -14 -13 31.64 2.82
1 14 -12 120.37 13.22
-1 -14 12 114.24 7.6
-1 14 12 111.21 6.29
1 -14 -12 107.81 6.24
-1 -14 12 122.82 6.71
1 14 -12 95.48 11.6
1 -14 -12 106.85 5.57
1 -14 -12 104 5.69
1 -14 -12 117.13 5.94
1 14 -12 95.42 5.53
-1 14 12 109.63 5.68
1 14 -11 33.78 8.95
1 14 -11 48.93 11.01
-1 -14 11 42.73 6.01
-1 14 11 42.12 4.43
1 -14 -11 43.23 4.5
-1 -14 11 46.15 4.65
-1 -14 11 53.4 5.13
-1 -14 11 59.29 5.09
1 -14 -11 54.22 3.59
1 14 -11 63.4 9.89
1 -14 -11 43.3 4.34
-1 14 11 51.79 4.32
-1 -14 11 47.56 4.2
1 -14 -11 47.7 3.53
1 -14 -11 50.4 3.92
-1 14 11 53.56 3.84
1 -14 -11 53.98 3.92
1 14 -11 45.42 3.56
1 14 -10 1.43 8.82
1 14 -10 17.3 9.57
1 14 -10 11.66 7.87
-1 -14 10 12.59 5.21
-1 14 10 13.78 3.67
1 -14 -10 14 3.75
-1 -14 10 14.94 3.34
-1 -14 10 11.63 3.49
-1 -14 10 13.23 4.16
-1 -14 10 15.67 4.03
1 -14 -10 14.14 2.6
-1 14 10 14.74 3.3
1 -14 -10 15.41 3.44
-1 -14 10 14.61 3.23
1 -14 -10 15.14 2.93
1 14 -10 11.36 2.48
1 -14 -10 10.23 2.76
-1 14 10 17.81 2.83
-1 -14 9 456.47 20.75
1 -14 -9 456.81 20.53
-1 -14 9 487.27 22.03
-1 14 9 447.67 20.45
-1 -14 9 456.98 20.36
-1 -14 9 419.96 20.26
-1 -14 9 475.6 21.03
-1 -14 9 528.32 21.27
1 -14 -9 482.75 19.9
1 -14 -9 489 20.5
-1 -14 9 442.74 20.04
-1 14 9 450.62 20.24
1 14 -9 439.87 29.59
1 14 -9 411.23 31.49
1 14 -9 400.84 32.81
1 14 -9 462.03 34.3
-1 14 9 487.09 31.14
1 -14 -9 477.81 30.49
1 14 -8 54.19 10.88
1 -14 -8 48.7 10.18
-1 14 8 39.63 10.42
-1 -14 8 63.72 6.86
1 -14 -8 59.79 5.33
-1 14 8 64.7 5.3
-1 -14 8 62.6 6.51
-1 -14 8 65.89 5.31
-1 -14 8 63.31 5.5
-1 -14 8 65.2 4.97
-1 -14 8 70.58 5.49
1 -14 -8 60.76 4.21
-1 -14 8 62.79 4.8
-1 -14 8 61.47 4.58
1 -14 -8 55.89 5
-1 14 8 59.72 4.68
-1 14 8 55.15 4.38
1 -14 -8 49.94 4.15
1 14 -8 60.52 13.23
1 14 -8 59.64 15.06
1 14 -8 41.2 12.74
1 14 -8 69.84 11.7
1 14 -7 14.84 12.4
1 14 -7 13.1 9.33
1 14 -7 16.39 10.06
1 14 -7 10.28 6.98
1 -14 -7 19.89 8.86
1 14 -7 19.56 8.11
-1 14 7 24.82 3.96
-1 -14 7 35.44 4.08
1 -14 -7 26.98 4.14
-1 -14 7 22.53 5.54
-1 -14 7 25.39 4.17
-1 -14 7 25.45 3.66
-1 14 7 23.03 3.25
-1 14 7 21.94 3.41
-1 -14 7 22.69 3.13
1 -14 -7 16.85 3.76
-1 -14 7 23.19 3.77
-1 -14 7 18.97 3.03
-1 14 7 15.68 3.06
1 -14 -7 17.93 3.05
1 14 -6 47.27 9.52
1 14 -6 24.72 12.51
1 14 -6 30.42 11.76
1 14 -6 44 13.64
1 -14 -6 58.71 11.01
-1 -14 6 37.02 5.83
-1 -14 6 39.31 4.34
1 -14 -6 48.65 4.85
-1 14 6 48.41 4.54
-1 -14 6 43.64 4.59
1 -14 -6 47.03 4.31
-1 -14 6 33.73 4.08
-1 14 6 44.13 4.04
-1 -14 6 39.77 3.97
1 -14 -6 40.53 3.6
1 -14 -6 43.85 4.6
-1 -14 6 32.45 3.97
-1 -14 6 36.85 3.64
-1 14 6 49.75 4.12
-1 -14 6 31.33 3.8
1 -14 -6 40.85 3.62
1 14 -5 788.37 51.19
1 -14 -5 854.33 46.06
1 -14 -5 835.97 35.16
-1 -14 5 789.47 34.55
-1 14 5 820.39 34.66
-1 -14 5 845.38 35.85
-1 -14 5 779.19 34.75
-1 14 5 840.85 34.4
1 -14 -5 837.16 34.74
1 -14 -5 805.17 42.91
1 14 -5 847.92 33.97
1 -14 -5 834.07 34.19
-1 -14 5 807.78 34.4
-1 -14 5 812.15 34.44
-1 -14 5 791.07 34.2
1 -14 -5 844.45 34.93
-1 -14 5 789.69 34.6
1 -14 -5 849.12 33.93
1 -14 -5 804.64 34.18
-1 14 4 19.4 7.54
1 14 -4 32.65 8.06
1 14 -4 21.77 11.47
1 14 -4 24.35 10.61
1 -14 -4 21.55 8.84
-1 14 4 29.17 3.83
-1 -14 4 27.69 3.57
-1 14 4 22.7 3.54
1 -14 -4 25.88 4.11
-1 -14 4 28.9 4.8
-1 -14 4 26.49 3.65
-1 -14 4 21.74 3.58
-1 14 4 25.26 3.53
1 -14 -4 23 3.64
1 -14 -4 18.06 8.16
1 14 -4 24.74 2.7
-1 -14 4 23.72 3.19
1 -14 -4 22.69 3.11
-1 -14 4 30.06 3.41
1 -14 -4 22.92 3.57
-1 -14 4 19.69 3.1
-1 -14 4 24.48 3.77
1 -14 -4 22.06 2.88
-1 14 4 16.46 3.37
-1 14 4 18.77 2.62
-1 14 3 1309.08 64.2
1 14 -3 1405.53 71.47
1 14 -3 1375.23 68.91
1 -14 -3 1407.32 66.74
-1 -14 3 1424.34 54.84
1 -14 -3 1305.25 54.62
-1 14 3 1362.86 54.24
-1 -14 3 1352 54.17
-1 14 3 1300.34 54.13
-1 -14 3 1349.02 54.27
-1 14 3 1367.83 54.08
1 -14 -3 1211.12 54.13
-1 -14 3 1268.08 54.09
1 -14 -3 1401.41 53.87
1 -14 -3 1360.06 64.02
1 14 -3 1358.38 53.43
-1 -14 3 1327.31 53.77
1 -14 -3 1221.55 54.22
-1 -14 3 1280.47 53.94
-1 -14 3 1389.06 54.31
-1 14 3 1256.54 53.41
-1 14 3 1259.76 53.74
1 -14 -3 1253.11 53.67
-1 14 2 14.8 8.07
1 14 -2 26.14 9.98
1 14 -2 36.11 10.17
1 -14 -2 39.6 10.06
-1 -14 2 33.19 4.06
-1 -14 2 27.54 3.45
-1 14 2 25.37 3.54
-1 14 2 28.41 3.89
1 -14 -2 25.05 3.57
-1 -14 2 29.83 3.52
-1 -14 2 33.86 3.84
-1 14 2 26.89 3.15
1 14 -2 30.51 2.85
1 -14 -2 27.8 3.16
1 -14 -2 26.19 8.6
-1 -14 2 29.14 3.2
-1 14 2 30.97 8.78
1 -14 -2 24.12 3.61
-1 -14 2 26.64 3.33
1 -14 -2 32.53 3.46
-1 -14 2 37.8 3.89
-1 -14 2 30.05 2.78
-1 14 2 24.4 3.28
-1 14 2 29.92 2.75
-1 14 2 24.91 3.28
1 14 -2 31.49 3.04
-1 14 1 411.1 28.51
1 14 -1 417.42 29.61
1 14 -1 422.72 30.11
-1 14 1 431.04 28.01
1 -14 -1 451.88 29.62
-1 -14 1 416.84 18.22
-1 14 1 394.62 18.03
1 -14 -1 386.36 18.57
-1 14 1 430.96 18.43
1 -14 -1 394.61 18.24
-1 -14 1 402.92 18.35
-1 14 1 402.04 17.57
-1 -14 1 416.74 17.71
1 -14 -1 413.31 17.9
1 -14 -1 481.58 29.18
1 14 -1 417.06 17.5
1 -14 -1 385.36 18.1
-1 -14 1 392.82 18.01
-1 -14 1 430.76 18.15
1 -14 -1 410.06 17.99
-1 -14 1 397.44 17.84
-1 14 1 409.61 17.73
-1 14 1 420.46 17.4
-1 14 1 398.25 17.65
1 14 -1 419.54 17.6
1 14 0 15.4 8.56
-1 14 0 -1.35 7.9
1 14 0 -1.29 7.52
1 -14 0 -1.18 7.45
1 14 0 1.5 2.74
-1 14 0 4.77 3.26
1 -14 0 1.18 3.21
1 -14 0 5.49 2.68
-1 -14 0 3.73 2.94
1 -14 0 5.79 2.14
1 14 0 0.93 2.13
-1 -14 0 2.56 2.22
1 -14 0 0.12 2.31
1 -14 0 1.2 8.75
-1 14 0 4.48 2.31
1 -14 0 6.32 2.85
-1 -14 0 4.56 2.63
-1 -14 0 4.39 2.76
1 -14 0 2.83 2.41
-1 -14 0 1.06 2.62
-1 14 0 2.92 2.48
-1 14 0 3.75 1.97
1 14 0 3.53 2.58
-1 14 0 4.47 2.5
1 14 0 0.1 2.19
-1 14 -1 1499.05 71.98
1 14 1 1462.75 68.68
1 14 1 1396.19 68.81
1 14 1 1433.23 56.59
1 -14 1 1429.93 56.66
1 14 1 1462.9 56.39
1 -14 1 1294.05 56.3
-1 -14 -1 1295.98 56.57
-1 14 -1 1404.71 55.71
1 -14 1 1499.43 70.42
1 14 1 1375.9 55.79
-1 -14 -1 1381.58 55.79
1 -14 1 1418.04 55.8
-1 -14 -1 1306.09 56.33
1 -14 1 1346.1 56.22
-1 -14 -1 1384.74 56.33
-1 -14 -1 1437.02 56.05
1 -14 1 1266.48 55.81
-1 -14 -1 1284.91 55.84
1 14 1 1360.99 55.91
-1 14 -1 1391.24 55.81
1 14 1 1388 55.86
-1 14 -1 1367.84 55.55
-1 14 -2 113.45 14.59
1 14 2 142.6 14.76
-1 14 -2 129.21 18.01
1 14 2 130.82 15.47
1 14 2 124.43 7.18
1 14 2 140.38 7.5
1 -14 2 125.46 7.35
1 -14 2 123.24 7.14
-1 -14 -2 121.9 7.54
-1 14 -2 134.7 6.49
1 -14 2 136.07 6.67
1 -14 2 136.02 16.82
1 14 2 141.07 15.89
-1 -14 -2 121.97 7.24
1 -14 2 116.11 6.94
-1 -14 -2 131.21 7.26
-1 -14 -2 134.1 6.76
1 14 2 122.86 6.79
1 14 2 124.72 6.88
-1 14 -2 124.48 6.33
-1 -14 -2 131.15 6.84
-1 14 -2 133.25 6.65
-1 14 -3 55.55 11.56
1 14 3 49.21 11.04
-1 14 -3 84.85 15.07
-1 14 -3 74.94 10.84
1 14 3 51.26 9.52
-1 14 -3 63.74 14.52
-1 -14 -3 71.08 12.99
1 14 3 66.46 5.06
1 14 3 59.16 4.82
1 -14 3 68.92 5.02
1 -14 3 71.2 4.99
-1 -14 -3 53.21 5
1 -14 3 60.6 13.51
1 -14 3 63.07 4.35
1 14 3 49.5 10.67
-1 14 -3 65.9 4.01
1 -14 3 63.44 4.19
-1 -14 -3 57.23 4.8
1 -14 3 61.84 4.71
-1 -14 -3 56.76 4.66
1 -14 3 71.47 5.26
-1 -14 -3 54.7 3.9
-1 14 -3 66.67 3.94
1 14 3 61.74 4.65
-1 -14 -3 56.11 4.39
-1 14 -4 132.9 17.46
-1 14 -4 169.66 20.79
-1 14 -4 150.28 19.43
-1 -14 -4 147.36 16.89
-1 14 -4 139.95 14.98
1 -14 4 161.74 8.53
1 14 4 166.41 8.57
1 14 4 173.89 8.37
-1 -14 -4 151.05 8.71
-1 14 -4 151.82 7.54
1 -14 4 133.36 7.73
1 14 4 134.96 15.78
1 -14 4 153.97 7.72
-1 -14 -4 166.51 8.58
1 -14 4 161.21 8.16
1 14 4 162.53 7.93
-1 -14 -4 154.66 7.45
-1 -14 -4 152.4 8.18
1 -14 4 174.38 8.7
-1 14 -4 150.93 7.48
-1 -14 -4 159.78 8.1
1 14 4 145.34 7.73
1 14 4 137.07 8.08
-1 14 -5 478.61 30.56
-1 14 -5 483.04 36.81
-1 14 -5 468.57 36.67
-1 14 -5 436.3 33.93
-1 -14 -5 470.85 31.85
-1 14 -5 426.12 30.19
1 14 5 479.76 21.52
1 14 5 522.93 21.82
1 -14 5 493.67 21.69
1 -14 5 473.86 21.82
1 -14 5 501.16 21.41
-1 -14 -5 507.17 21.94
-1 14 -5 475.3 29.96
1 14 5 459.12 31.2
1 -14 5 477.62 21.28
1 14 5 483.94 21.21
1 -14 5 498.43 21.51
-1 -14 -5 511.33 21.79
1 -14 5 484.18 21.03
-1 -14 -5 513.39 21.41
1 -14 5 514.21 21.75
1 14 5 466.46 20.96
-1 14 -5 495.12 20.87
-1 -14 -5 500.15 21.38
-1 14 -6 18.96 10.5
-1 14 -6 26.17 9.1
-1 14 -6 32.97 11.6
-1 14 -6 24.53 12.2
-1 -14 -6 23.92 9.41
1 14 6 20.62 9.47
-1 14 -6 16.91 7.47
1 -14 6 17.69 3.54
1 14 6 21.99 3.9
1 14 6 13.79 3.65
1 14 6 21.58 3.22
-1 -14 -6 18.04 3.95
1 -14 6 20.31 4.19
1 -14 6 17.7 3.48
-1 -14 -6 12.09 3.71
1 -14 6 16.46 2.97
1 -14 6 17.79 3.46
1 14 6 23.55 3.41
1 -14 6 15.63 3.16
-1 -14 -6 29.35 3.25
1 14 6 28.59 3.17
1 14 6 24.3 2.78
-1 -14 -6 24.17 3.28
-1 14 -6 21.83 2.73
-1 14 -7 8.89 9.47
-1 14 -7 10.98 10.53
-1 14 -7 14.3 9.53
-1 14 -7 10.17 8.45
1 14 7 18.16 8.66
-1 -14 -7 19.82 8.64
-1 14 -7 10.23 8.35
1 14 7 4.46 3.38
1 -14 7 9.51 3.55
1 14 7 13.2 3.71
-1 -14 -7 6.16 3.69
1 -14 7 7.82 4.2
1 -14 7 6.8 3.22
-1 14 -7 5.44 7.1
1 -14 7 7.37 2.72
1 -14 7 6.98 3.4
-1 -14 -7 6.27 3.44
1 14 7 9.59 3.2
1 -14 7 8.35 2.56
-1 -14 -7 12.53 2.95
-1 -14 -7 10.47 2.9
-1 14 -7 11.78 2.48
1 14 7 12.8 2.77
1 14 8 200.35 10.42
1 14 8 202.57 10.61
1 -14 8 215.92 10.81
1 -14 8 229.29 11.67
-1 -14 -8 215.14 10.66
1 -14 8 210.69 10.48
1 -14 8 230.35 10.9
1 -14 8 203.38 9.86
-1 14 -8 187.21 18.35
1 -14 8 209.12 10.2
1 14 8 208.24 10.36
1 -14 8 218.05 10.52
-1 -14 -8 206.42 10.52
-1 14 -8 178.69 19.85
-1 14 -8 202.46 18.96
-1 14 -8 186.18 22.09
-1 14 -8 200.08 22.67
-1 -14 -8 201.72 18.66
1 14 8 229.48 19.77
-1 14 -8 155.4 17.96
-1 14 -9 261.29 22.51
-1 14 -9 265.6 25.06
-1 14 -9 237.12 25.47
1 14 9 291.14 22.87
1 -14 9 330.17 14.44
1 14 9 314.3 14.01
-1 -14 -9 303.81 13.9
1 -14 9 315.39 13.99
-1 14 -9 318.22 23.56
1 -14 9 289.37 13.36
1 -14 9 331.92 14.58
1 -14 9 308.33 13.7
-1 -14 -9 313.9 13.88
1 14 9 299.02 13.82
-1 -14 -9 273.59 13.2
-1 -14 -9 302.9 13.57
-1 14 -9 278.19 13.38
1 14 9 295.36 13.33
-1 -14 -9 286.48 13.58
-1 14 -10 49.59 11.13
1 -14 10 67.23 5.32
1 -14 10 61.81 6.26
1 14 10 60.98 4.72
-1 -14 -10 55.63 4.6
1 -14 10 50.48 4.66
-1 14 -10 43.98 10.38
1 -14 10 57.37 5.19
1 -14 10 52.35 3.9
-1 -14 -10 54.29 4.42
1 14 10 47.24 4.4
1 -14 10 53.7 4.36
-1 -14 -10 57.89 4.06
-1 -14 -10 49.34 3.66
-1 14 -10 49.36 3.95
1 14 10 49.73 3.78
-1 -14 -10 44.89 3.91
-1 -14 -11 86.53 5.17
-1 14 -11 75.69 5.08
1 14 11 92.14 4.93
1 -14 11 75.86 5.55
1 -14 11 95.03 6.19
-1 14 -11 81.52 12.26
1 14 11 87.97 5.49
-1 -14 -11 86.36 5.51
-1 -14 -11 85.25 4.92
-1 -14 -11 92.23 5.04
-1 14 -11 89.98 12.92
-1 14 -12 70.15 11.18
1 -14 12 72.5 6.26
1 14 12 71.74 4.86
-1 -14 -12 75.5 4.83
1 -14 12 80.06 5.28
-1 14 -12 66.35 11.09
1 -14 12 93.26 5.59
1 14 12 79.83 5.04
-1 -14 -12 79.5 4.98
-1 -14 -12 84.48 4.46
-1 -14 -12 79.63 4.51
1 14 12 80.18 4.45
-1 -14 -12 94.71 4.84
-1 14 -12 74.3 4.76
1 -14 13 1.49 3.31
1 14 13 4.48 2.15
1 -14 13 -2.16 2.48
-1 -14 -13 1.47 2.12
1 -14 13 3.61 2.68
1 -14 13 1.5 2.12
1 14 13 2.61 2.24
-1 -14 -13 0.08 2.2
-1 -14 -13 -0.42 1.63
1 14 13 2.81 1.86
-1 14 -13 1.83 1.93
1 14 13 1.11 1.57
-1 -14 -13 2.22 1.96
1 -14 14 77.03 4.62
1 -14 14 99.72 5.58
-1 14 -14 80.91 4.54
-1 -14 -14 114.54 4.85
1 14 14 98.25 4.85
-1 -14 -14 92.83 4.41
1 -14 14 93.01 5.09
1 14 14 100.72 4.62
-1 14 -14 79.47 4.61
-1 -14 -14 102.64 4.66
1 -14 15 16.53 2.01
1 -14 15 13.4 1.76
1 14 15 13.54 1.54
-1 -14 -15 13.46 1.48
-1 -15 14 99.81 5.35
1 -15 -14 108.62 4.95
-1 15 14 98.44 4.89
-1 -15 14 93.99 5.25
-1 -15 14 83.19 5.2
-1 15 14 89.54 4.74
1 -15 -14 116.19 4.85
-1 -15 13 26.14 3.45
-1 15 13 33.75 3.01
-1 15 13 30.77 2.87
-1 -15 13 28.21 3.92
-1 -15 13 31.9 3.48
1 15 -13 29.04 2.52
-1 15 13 32.39 2.94
1 -15 -13 37.64 2.99
1 -15 -13 31.67 2.41
-1 15 13 35.8 2.59
-1 15 13 36.02 2.52
1 -15 -13 36.98 2.74
1 15 -12 4.15 5.54
-1 15 12 4.99 2.78
1 -15 -12 5.17 2.55
-1 15 12 4.9 2.67
-1 -15 12 4.6 3.8
-1 -15 12 5.43 2.97
1 -15 -12 8.42 2.55
-1 15 12 2.44 2.4
1 -15 -12 4.68 1.96
-1 -15 12 8.4 2.86
1 -15 -12 4.67 2.12
-1 15 12 3.7 1.97
1 15 -11 21.16 7.37
1 15 -11 22.27 8.65
1 -15 -11 27.09 3.48
-1 -15 11 27.29 5
-1 -15 11 21.06 3.83
1 -15 -11 23.19 2.79
1 -15 -11 22.92 2.9
-1 15 11 16.51 2.65
1 15 -10 161.02 15.48
1 15 -10 164.19 19.35
1 -15 -10 163.98 8.52
-1 15 10 159.22 8.63
-1 -15 10 158.54 9.22
-1 -15 10 152.82 8.68
-1 -15 10 161.13 8.52
1 -15 -10 181.63 8.01
-1 -15 10 192.4 9.53
1 -15 -10 167.43 8.52
-1 15 10 169.42 8.41
-1 -15 10 152.81 8.27
1 -15 -10 163.74 8.18
-1 15 10 155.57 8.01
1 -15 -10 162.36 8.17
1 15 -9 10.02 10.27
1 15 -9 2.04 7.15
1 15 -9 -1.63 10.41
1 15 -9 5.52 8.48
-1 15 9 3.73 3.56
-1 -15 9 3.73 3.57
1 -15 -9 3.62 3.46
-1 -15 9 2.41 3.3
-1 -15 9 4.39 3.81
-1 -15 9 5.33 3.27
1 -15 -9 5.54 2.37
-1 -15 9 4.4 3.36
-1 15 9 3.83 2.9
-1 -15 9 2.68 2.75
1 -15 -9 10.57 3.34
1 -15 -9 4.97 2.63
1 -15 -9 5.33 2.51
-1 15 9 4.32 2.49
1 15 -8 416.47 35.46
1 15 -8 421.99 34.32
1 15 -8 480.48 30.35
1 15 -8 466.54 35.5
1 -15 -8 526.89 32.27
-1 15 8 508.62 32.56
-1 -15 8 499.1 21.91
1 -15 -8 488.23 21.66
-1 15 8 468.51 21.65
-1 -15 8 487.31 21.5
-1 -15 8 518.12 22.27
-1 -15 8 539.61 22.12
1 -15 -8 504.88 21.08
-1 -15 8 469 21.2
-1 -15 8 510.95 21.61
1 -15 -8 514.12 21.65
-1 15 8 502.06 21.34
1 -15 -8 465.54 21.14
-1 15 8 489.43 21.09
1 -15 -8 471.09 21.11
-1 15 7 9.65 3.58
-1 -15 7 9.44 5.23
1 -15 -7 11.44 3.97
-1 -15 7 8.02 3.61
-1 15 7 8.27 2.91
-1 -15 7 9.75 3.43
-1 -15 7 8.54 4.02
1 15 -7 6.97 2.59
-1 -15 7 11.41 3.36
1 -15 -7 7.26 2.45
-1 -15 7 12.65 2.86
1 -15 -7 12.32 3.54
-1 -15 7 8.14 3.35
-1 15 7 9.89 2.99
1 15 -7 8.67 9.39
1 15 -7 7.44 9.57
1 15 -7 9.67 10.48
1 15 -7 3.1 6.74
1 -15 -7 15.33 8.12
1 15 -7 10.28 8.01
1 15 -6 477.16 37.64
1 15 -6 515.67 30.78
1 15 -6 439.26 34.52
1 15 -6 465.62 37.61
1 -15 -6 489.76 31.79
1 15 -6 520.3 32.77
-1 -15 6 488.64 21.56
1 -15 -6 496.06 21.84
-1 -15 6 495.34 22.93
-1 15 6 490.58 21.5
-1 -15 6 475.07 21.34
-1 -15 6 472.56 21.81
-1 15 6 504.49 21.09
-1 -15 6 478.24 21.31
1 -15 -6 499.4 20.9
1 15 -6 497.99 20.78
-1 -15 6 463.66 21.02
-1 -15 6 481.39 21.37
1 -15 -6 512.09 21.71
-1 -15 6 461.64 21.3
1 -15 -6 476.51 21.03
1 -15 -6 482.69 20.93
1 15 -5 25.61 13.75
1 15 -5 41.13 13.93
1 15 -5 8.27 8.77
1 15 -5 24.59 7.95
1 -15 -5 28.11 9.07
-1 -15 5 34.82 4.09
1 -15 -5 41.23 4.86
-1 15 5 39.27 4.39
-1 -15 5 33.49 5.63
-1 15 5 41.24 4.13
-1 -15 5 32.07 4.32
1 -15 -5 37.83 4.15
-1 -15 5 26.71 3.9
-1 -15 5 32.19 3.67
1 -15 -5 39.68 4.53
1 -15 -5 36.04 3.57
-1 -15 5 29.93 3.96
1 -15 -5 34.85 3.46
-1 15 4 1255.52 58.47
1 15 -4 1228.73 67.24
1 15 -4 1196.57 64.03
1 15 -4 1219.91 67.42
1 -15 -4 1284.59 61.16
-1 -15 4 1097.95 48.08
1 -15 -4 1145.7 48.57
-1 -15 4 1207.29 48.93
-1 15 4 1161.09 48.17
-1 -15 4 1097.99 48.16
-1 -15 4 1147.75 48.22
-1 15 4 1218.88 47.97
1 -15 -4 1097.97 48.15
1 -15 -4 1233.36 47.76
-1 -15 4 1144.79 47.77
1 15 -4 1218.24 47.47
-1 -15 4 1165.92 48.01
-1 -15 4 1111.42 47.7
1 -15 -4 1106.36 48.28
1 -15 -4 1184.34 47.47
-1 -15 4 1142.61 48.23
1 -15 -4 1163.04 47.88
1 -15 -4 1138.85 47.65
-1 15 4 1157.13 47.8
1 15 -3 12.21 9.89
-1 15 3 2.21 7.13
1 15 -3 1.53 8.53
1 -15 -3 -1.29 7.71
-1 -15 3 2.41 3.66
-1 15 3 4.67 3.5
-1 -15 3 5.59 3.05
-1 -15 3 7.47 3.36
-1 -15 3 3.34 3.02
1 -15 -3 -0.17 3.14
-1 15 3 8 3.3
1 15 -3 5.24 2.27
-1 -15 3 2.74 2.44
1 -15 -3 -0.13 2.44
-1 -15 3 5.04 2.96
1 -15 -3 4.98 3.14
-1 -15 3 -0.13 2.82
1 -15 -3 4.03 2.65
1 -15 -3 5.04 2.46
-1 -15 3 4.8 3.32
-1 15 3 4.13 2.74
1 15 -3 4.95 2.34
-1 15 2 1.2 7.18
1 15 -2 3.21 8.54
1 15 -2 2.93 9.13
1 -15 -2 -6.57 8.28
-1 -15 2 2.87 3.07
-1 15 2 -1.41 3.27
-1 -15 2 6.55 3.34
1 -15 -2 3.06 2.99
-1 15 2 4.18 3.23
-1 -15 2 6.34 2.49
-1 15 2 3.05 7.41
1 15 -2 5.21 2.1
1 -15 -2 15.38 8.34
1 -15 -2 1.55 2.52
-1 -15 2 4.33 3
1 -15 -2 -1.38 3.44
-1 -15 2 3.46 3.17
1 -15 -2 3.52 2.59
-1 -15 2 2.56 2.1
1 15 -2 7.16 2.47
-1 15 2 3.56 2.79
-1 15 2 1.94 2.58
-1 15 1 16.91 9.06
1 15 -1 16.21 9.74
1 15 -1 15.5 9.12
-1 15 1 12.47 8.21
1 -15 -1 28.96 9.17
1 -15 -1 17.64 3.9
-1 15 1 21.64 3.86
1 15 -1 24.09 3.9
1 -15 -1 22.75 3.7
-1 -15 1 19.92 3.76
-1 15 1 20.75 2.77
-1 -15 1 16.04 2.72
1 -15 -1 31.6 9.55
1 15 -1 17.38 2.6
1 -15 -1 17.06 2.83
1 -15 -1 21.32 3.46
-1 -15 1 16.64 3.35
-1 -15 1 16.3 3.37
1 -15 -1 22.26 3.1
-1 -15 1 14.95 2.76
-1 15 1 15.59 2.87
-1 15 1 18.27 3.02
1 15 -1 18.67 2.9
-1 15 1 19.28 2.45
1 15 -1 15.35 2.74
1 15 0 1666.9 79.72
-1 15 0 1808.55 81.44
1 15 0 1698.19 79.96
-1 15 0 1768.55 79.85
1 -15 0 1612.28 78.2
1 -15 0 1598.44 66.1
1 15 0 1682.02 65.93
-1 15 0 1587.58 65.74
1 -15 0 1488.36 65.73
-1 -15 0 1535.14 65.97
1 15 0 1600.47 65.1
1 -15 0 1652.83 65.06
1 -15 0 1778.37 79.59
-1 -15 0 1620.34 65.19
-1 15 0 1641.93 65.13
1 -15 0 1551.77 65.7
-1 -15 0 1525.31 65.66
-1 -15 0 1508.35 65.48
1 -15 0 1516.81 65.35
-1 -15 0 1716.96 65.5
-1 15 0 1590.79 65.18
-1 15 0 1619.08 65.21
-1 15 0 1613.49 64.9
1 15 0 1616.27 65.25
1 15 0 1643.38 65.2
-1 15 -1 35.02 11.43
-1 15 -1 34.01 10.82
1 15 1 23.84 9.47
1 15 1 22.66 9.26
1 15 1 45.51 4.07
1 15 1 39.31 4.63
1 -15 1 46.25 4.57
-1 -15 -1 28.45 4.33
1 -15 1 47 4.21
-1 15 -1 40.52 3.33
1 -15 1 35.34 3.22
1 15 1 21.14 3.04
1 -15 1 35.12 10.68
1 15 1 38.92 10.35
1 -15 1 35.61 4.05
-1 -15 -1 28.31 3.95
-1 -15 -1 34.49 3.58
-1 -15 -1 33.03 3.62
1 -15 1 40.92 4.13
-1 15 -1 37.34 3.46
-1 15 -1 39.8 3.45
1 15 1 26.41 3.39
1 15 1 25.9 3.38
-1 15 -1 35.63 2.91
1 15 2 316.76 23.68
1 15 2 350.31 25.61
-1 15 -2 296.83 26.92
-1 15 -2 317.61 28.19
1 15 2 315.32 14.19
1 -15 2 300.79 14.5
1 15 2 316.66 14.52
-1 -15 -2 273.18 14.43
1 -15 2 312.21 14.43
-1 15 -2 313.7 13.6
1 15 2 284.97 23.25
1 -15 2 302.49 13.65
1 -15 2 303.92 14.25
-1 -15 -2 278.73 14.34
-1 -15 -2 316.65 14.29
1 -15 2 341.14 14.61
-1 -15 -2 309.64 13.71
1 15 2 295.65 13.93
-1 -15 -2 287.06 13.8
-1 15 -2 334.34 13.77
-1 15 -2 302.19 13.38
1 15 3 6.47 7.12
-1 15 -3 14.38 8.85
-1 15 -3 9 10.06
-1 15 -3 10.74 10
1 15 3 11.58 3.67
1 -15 3 11.66 3.73
1 15 3 10.37 3.37
-1 -15 -3 6.28 3.49
1 -15 3 4.56 2.42
-1 15 -3 7.33 2.41
1 -15 3 6.28 3.04
-1 -15 -3 9.18 3.47
-1 -15 -3 9.54 2.94
-1 -15 -3 5.82 2.35
1 -15 3 8.66 3.46
-1 -15 -3 5.37 2.59
-1 15 -3 7.29 2.08
1 15 3 4.79 3.01
-1 15 -3 5.97 2.74
-1 15 -4 435.26 27.31
-1 15 -4 419.15 33.46
-1 15 -4 411.53 31.14
-1 15 -4 336.97 31.9
1 15 4 396.83 17.8
1 -15 4 390.7 18
1 15 4 424.97 18.15
-1 -15 -4 406.55 18.2
1 -15 4 393.71 17.73
-1 -15 -4 385.56 17.98
1 -15 4 382.17 17.24
-1 -15 -4 372.54 16.96
-1 -15 -4 407 17.75
1 -15 4 427.81 18.2
1 15 4 381.66 17.23
-1 15 -4 402.28 17.08
-1 -15 -4 405.08 17.59
-1 15 -5 -1.72 8.71
-1 15 -5 3.78 10.23
-1 15 -5 -1.98 11.24
-1 15 -5 13.15 8.86
1 15 5 -1.24 7.7
1 15 5 4.81 3.4
1 -15 5 10.02 3.75
1 15 5 4.4 3.76
1 -15 5 5.95 3.19
1 15 5 8.37 3.24
-1 -15 -5 11.62 3.54
1 15 5 2.31 7.54
1 15 5 5.76 2.82
1 -15 5 3.64 3.08
-1 -15 -5 6.7 3.62
1 -15 5 9.37 2.72
1 -15 5 5.96 3.11
-1 -15 -5 10.24 2.94
-1 -15 -5 9.15 2.77
-1 15 -5 8.56 2.3
1 15 5 5.9 2.43
-1 15 -6 643.41 44.12
-1 15 -6 644 45.31
-1 15 -6 605.38 43.67
-1 15 -6 683.84 38.83
-1 15 -6 601.52 39.28
1 15 6 718.71 40.53
1 15 6 657.47 28.48
1 15 6 696.59 28.76
1 -15 6 654.17 28.77
1 15 6 687.21 28.21
1 -15 6 650.38 29.12
-1 -15 -6 682.12 28.81
1 -15 6 650.63 28.43
1 -15 6 682.58 28.5
-1 15 -6 691.68 28.06
1 -15 6 667.6 28.56
1 15 6 660.67 28.19
-1 -15 -6 699.08 28.74
1 -15 6 630.35 28.07
-1 -15 -6 661.06 28.32
1 -15 6 659.47 28.53
-1 15 -6 664.65 27.93
1 15 6 660.47 28.01
-1 -15 -6 675.01 28.31
1 15 7 0.86 3.22
1 15 7 1.84 3.57
1 -15 7 9.77 3.56
1 -15 7 6.9 4.28
1 -15 7 5.34 3.27
-1 -15 -7 -1.88 3.77
-1 15 -7 5.36 7.23
1 -15 7 5.21 3.15
-1 -15 -7 5.67 3.19
1 15 7 6.29 2.91
1 -15 7 2.62 2.72
1 -15 7 2.58 3.39
-1 15 -7 3.71 9.71
-1 15 -7 5.69 8.13
-1 15 -7 -1.64 10.12
-1 15 -7 -1.91 10.82
1 15 7 9.64 8.54
-1 15 -8 35.54 11
-1 15 -8 50.03 10.7
-1 15 -8 53.43 14.27
-1 15 -8 53.25 14.39
1 15 8 44.41 10.87
1 15 8 59.3 5.05
1 -15 8 56.05 5.16
-1 -15 -8 54.91 4.92
1 -15 8 53.76 4.71
1 -15 8 52.92 4.8
-1 15 -8 54.98 10.38
-1 -15 -8 60.97 4.8
1 -15 8 60.39 4.86
1 -15 8 49.29 4.25
1 15 8 55.15 4.45
1 -15 8 46.86 3.76
-1 -15 -8 55.68 4.15
1 15 8 54.95 4.04
-1 -15 -8 53.93 4.14
-1 15 -8 50.23 3.97
-1 15 -9 39.1 10.37
1 15 9 55.63 4.73
1 -15 9 50.02 5.04
1 -15 9 43.74 4.5
-1 -15 -9 52.34 4.72
1 -15 9 53.2 4.76
-1 15 -9 59.51 10.81
1 -15 9 57.98 4.98
-1 -15 -9 59.94 4.72
1 15 9 52.6 4.45
1 -15 9 59.13 4.5
-1 -15 -9 59.27 4.25
-1 -15 -9 59.64 4.27
1 15 9 60.03 4.01
-1 15 -9 52.57 4.04
-1 15 -10 163.42 17.05
1 -15 10 199.57 10.09
1 15 10 193.12 9.63
1 -15 10 176.32 9.5
-1 15 -10 168.77 16.57
1 -15 10 227.07 10.39
-1 -15 -10 207.49 9.59
1 15 10 183.45 9.4
-1 -15 -10 200.4 9.2
1 15 10 199.09 9.01
-1 -15 -10 191.06 9.24
-1 15 -10 175.79 9.05
-1 15 -11 7.05 6.45
1 15 11 18.88 3.1
1 -15 11 15.54 4.53
1 -15 11 16.51 3.32
-1 -15 -11 15.93 2.95
1 -15 11 15.16 3.46
-1 15 -11 18.12 7.21
-1 -15 -11 19.1 2.99
1 15 11 17.54 2.97
-1 -15 -11 12.62 2.07
-1 -15 -11 17.3 2.39
-1 15 -11 17.23 2.55
1 15 11 13.5 2.24
-1 -15 -11 15.18 2.48
-1 15 -12 52.64 9.34
1 15 12 73.12 4.28
1 -15 12 73.82 5.63
-1 -15 -12 67.18 4.12
1 -15 12 71.12 4.7
-1 15 -12 60.11 3.99
1 -15 12 70.77 4.71
1 15 12 70.83 4.36
-1 -15 -12 67.66 4.24
-1 -15 -12 68.42 3.78
1 15 12 64.41 3.71
-1 -15 -12 72.73 4.14
-1 15 -12 55.58 3.92
1 -15 13 91.54 5.37
1 -15 13 69.91 4.37
1 15 13 73.73 4.25
1 15 13 82.19 4.43
-1 -15 -13 87.03 4.34
-1 -15 -13 73.06 4
1 -15 13 83.39 4.75
1 15 13 88.79 4.19
1 15 13 70.75 3.81
-1 -15 -13 82.24 4.23
-1 15 -13 72.56 4.09
1 15 14 0.32 1.48
-1 -15 -14 2.14 1.46
1 -15 14 0.55 1.78
1 -15 14 -0.49 2.12
1 -16 -14 51.78 2.69
-1 -16 14 48.57 3.12
-1 16 13 9.21 1.95
-1 -16 13 7.66 2.55
-1 16 13 9.39 2.02
-1 -16 13 10.32 2.67
1 -16 -13 11.32 1.95
-1 16 13 9.26 1.82
-1 16 13 12.97 1.6
1 -16 -13 13.91 1.71
-1 16 13 10.92 1.5
-1 16 12 344.45 15.7
-1 16 12 387.37 15.84
-1 -16 12 381.33 16.11
-1 -16 12 398.64 16.27
1 16 -12 336.51 15.4
-1 16 12 339.49 15.52
1 -16 -12 376.89 15.66
1 -16 -12 372.52 15.44
-1 16 12 371.06 15.38
1 -16 -12 361.76 15.49
1 16 -11 72.75 9.87
-1 -16 11 61.02 5.41
1 -16 -11 82.03 4.95
-1 16 11 90.16 5.31
-1 16 11 96.7 5.41
-1 -16 11 88.27 5.57
-1 -16 11 85.38 5.16
1 -16 -11 100.48 5.24
-1 16 11 84.02 4.92
-1 16 11 82.92 4.6
1 -16 -11 80.55 4.7
1 -16 -11 88.62 4.79
-1 -16 11 90.72 5.77
1 16 -11 71.02 4.49
1 16 -10 16.75 6.94
1 16 -10 8.14 8.77
1 -16 -10 14.29 3.18
-1 -16 10 19.23 3.58
1 16 -10 13.16 2.45
-1 16 10 14.74 2.87
1 -16 -10 16.91 2.75
1 -16 -10 19.29 2.66
-1 16 10 14.89 2.5
1 16 -9 94.48 15.91
1 16 -9 85.51 13.51
1 16 -9 96.26 12.16
-1 16 9 98.81 6.35
-1 -16 9 94.17 6.67
-1 -16 9 85.4 6.24
-1 -16 9 95.96 6.13
-1 -16 9 86.49 6.94
1 16 -9 97.73 5.46
-1 -16 9 107.34 6.73
1 -16 -9 114 6.14
-1 -16 9 82.76 5.75
1 -16 -9 114.32 5.86
-1 16 9 104.84 5.6
1 -16 -9 105.81 5.64
1 16 -8 97.28 15.89
1 16 -8 84.84 12.01
1 16 -8 102.87 18.16
1 16 -8 80.65 15.62
1 -16 -8 91.1 6.03
-1 16 8 80.47 6.06
-1 -16 8 79.15 6.15
-1 -16 8 89.6 5.94
-1 -16 8 78.68 5.96
-1 -16 8 91.24 6.75
1 -16 -8 98.28 5.28
-1 -16 8 103.77 6.39
1 16 -8 93.13 5.25
1 -16 -8 100.78 6.11
-1 -16 8 78.45 5.54
-1 -16 8 92.07 5.98
1 -16 -8 90.8 5.5
1 -16 -8 88.42 5.21
-1 16 8 89.2 5.3
1 16 -7 11.68 11.23
1 16 -7 24.26 8.27
1 16 -7 26.58 11.85
1 16 -7 16.51 11.59
-1 16 7 32.19 9.75
1 -16 -7 24.38 9.42
1 -16 -7 15.72 3.95
-1 16 7 16.02 3.72
-1 -16 7 21.22 3.98
-1 16 7 17.95 3.23
-1 -16 7 18.88 3.68
-1 -16 7 20.98 4.4
1 16 -7 24.5 2.89
-1 -16 7 29.69 3.82
1 -16 -7 24.1 2.95
-1 -16 7 27.86 3.35
1 -16 -7 16.6 3.72
-1 -16 7 26.09 3.96
1 -16 -7 27.25 3.43
1 -16 -7 17.53 2.79
-1 16 7 22.84 3.05
-1 16 6 31.05 4.16
1 -16 -6 29.38 4.52
-1 -16 6 28.16 4.09
-1 -16 6 24.99 3.86
-1 -16 6 26.81 4.25
-1 16 6 23.56 3.44
-1 -16 6 27.87 3.65
1 16 -6 27.47 3.13
1 -16 -6 20.91 3.04
1 -16 -6 29.23 4.08
-1 -16 6 29.12 3.53
-1 -16 6 26.68 3.93
1 16 -6 28.11 12.84
1 16 -6 19.49 11.26
1 16 -6 21.08 10.01
1 16 -6 10.19 7.49
1 -16 -6 38.4 10.16
1 16 -5 539.93 38.46
1 16 -5 466.91 37.22
1 16 -5 358.33 32.23
1 -16 -5 502.33 31.45
-1 -16 5 474.02 21.16
-1 -16 5 432.88 20.15
-1 16 5 465 20.12
-1 -16 5 418.99 20.19
-1 16 5 472.68 19.86
-1 -16 5 412.59 19.95
1 -16 -5 454.38 20.06
1 -16 -5 464.25 19.61
1 16 -5 472.21 19.44
-1 -16 5 447.43 19.78
-1 -16 5 422.65 19.65
1 -16 -5 463.13 20.44
-1 -16 5 440.72 20.04
1 -16 -5 478.79 19.79
-1 -16 5 450.17 20.17
1 -16 -5 440.44 19.49
-1 16 4 558.92 32.51
1 16 -4 555.28 39.98
1 16 -4 547.85 37.37
1 16 -4 507.98 38.37
1 16 -4 476.44 35.79
1 -16 -4 513.77 33.56
-1 -16 4 481.81 22.85
-1 -16 4 524.51 23.51
-1 16 4 531.73 22.93
1 -16 -4 486.83 22.84
-1 16 4 555.77 22.78
-1 -16 4 495.44 22.95
-1 -16 4 493.45 22.42
1 16 -4 542.26 22.18
1 -16 -4 526.25 22.38
1 -16 -4 512.64 23.09
-1 -16 4 515.02 22.78
-1 -16 4 496.67 22.47
1 -16 -4 540.3 22.62
-1 -16 4 540.36 23.05
1 -16 -4 519.21 22.12
1 16 -4 557.81 22.32
1 16 -3 49.38 13.71
-1 16 3 52.16 10.36
1 16 -3 35.63 11.59
1 16 -3 31.66 11.84
1 -16 -3 55.57 11.98
-1 16 3 41.01 4.61
1 -16 -3 38.4 4.69
-1 -16 3 37.52 4.36
-1 -16 3 40.04 4.71
-1 -16 3 40.62 4.67
1 -16 -3 34.51 4.37
-1 16 3 53.07 4.6
1 -16 -3 40.63 4.66
-1 -16 3 45.45 4.39
-1 -16 3 38.87 3.9
1 -16 -3 40.73 3.98
-1 -16 3 43.61 4.49
1 -16 -3 45.67 3.68
1 16 -3 48.7 3.82
-1 16 3 38.1 4.05
1 16 -2 147.25 17.32
1 16 -2 140.97 18.13
1 16 -2 112.76 16.6
-1 16 2 112.12 14.45
1 -16 -2 121.03 15.72
-1 16 2 104.18 6.75
1 -16 -2 88.03 6.94
-1 -16 2 100.4 7.03
-1 16 2 118.67 6.79
1 -16 -2 95.07 6.73
1 -16 -2 112.31 13.78
-1 -16 2 104.74 6.71
1 -16 -2 89.02 6.71
1 -16 -2 112.75 6.39
-1 -16 2 101.16 5.91
1 -16 -2 104.94 6.09
-1 -16 2 117.92 6.83
-1 16 2 107.34 6.21
1 16 -2 114.91 6.18
-1 16 2 102.89 6.3
1 16 -2 124.31 6.35
1 16 -1 379.21 28.34
-1 16 1 373.92 27.72
1 16 -1 394.33 29.13
1 16 -1 314.75 26.51
1 -16 -1 319.86 16.34
-1 16 1 369.07 16.17
1 16 -1 379.11 16.26
1 -16 -1 329.77 16.1
-1 16 1 364.14 16.16
-1 -16 1 315.6 16.22
1 -16 -1 357.43 25.83
1 -16 -1 324.27 16.06
-1 -16 1 335.85 15.94
1 -16 -1 347.96 15.66
1 -16 -1 356.51 15.57
-1 -16 1 317.75 15.48
-1 -16 1 365.67 15.77
-1 16 1 330.55 15.46
-1 16 1 337.28 15.52
1 16 -1 363.93 15.42
1 16 -1 374.56 15.6
1 16 0 -2.59 8.25
1 16 0 -2.82 7.75
-1 16 0 1.45 8.23
1 16 0 1.4 8.83
-1 16 0 -6.51 8.58
1 16 0 1.8 3.76
1 -16 0 1.19 3.34
-1 -16 0 4.53 3.45
1 -16 0 -0.9 3.16
-1 -16 0 1.96 2.38
1 -16 0 -1.21 3.45
-1 -16 0 -0.87 3.25
1 -16 0 1.09 2.36
1 -16 0 1.9 2.7
-1 -16 0 2.4 2.54
-1 -16 0 0.65 2.76
-1 16 0 0.73 2.65
1 16 0 0.13 2.61
-1 16 0 0.12 2.74
1 16 0 0.36 2.48
-1 16 -1 623.58 37.88
1 16 1 560.49 35.23
-1 16 -1 577.15 37.96
1 16 1 561.3 33.88
1 -16 1 527.56 23.9
1 16 1 547.08 23.64
1 16 1 548.41 23.38
-1 -16 -1 501.28 23.81
1 -16 1 479.85 23.53
1 -16 1 552.35 22.86
1 -16 1 522.42 23.57
-1 -16 -1 475.01 23.5
-1 -16 -1 532.39 23.4
-1 -16 -1 560.26 23.05
1 -16 1 577.28 23.49
1 16 1 537.86 23
1 16 1 530.63 23.13
-1 16 -1 563.6 23.02
-1 16 -1 556.76 23.02
1 16 2 26.54 9.26
-1 16 -2 29.49 11.18
-1 16 -2 51.2 13.08
1 16 2 50.84 4.82
1 16 2 44.87 4.37
1 -16 2 39.65 4.75
-1 -16 -2 38.13 4.73
1 -16 2 42.03 4.66
1 16 2 48.66 11.84
1 -16 2 46.67 4.5
-1 -16 -2 37.14 4.42
1 -16 2 50.71 4.51
-1 -16 -2 43.49 3.71
-1 -16 -2 50.45 4.3
1 16 2 40.13 4.02
-1 16 -2 52.42 3.9
-1 16 -2 47.49 3.42
1 16 3 64.16 11.08
-1 16 -3 65.64 15
-1 16 -3 59.42 14.29
1 -16 3 50.82 5.27
1 16 3 52.93 5.26
1 16 3 54.17 4.81
-1 -16 -3 55.12 5.33
1 16 3 49.18 11.05
-1 -16 -3 39.1 4.9
1 -16 3 53.3 4.83
-1 -16 -3 57.11 3.89
1 -16 3 56.07 4.98
-1 -16 -3 57.87 4.66
-1 16 -3 61.03 3.88
-1 16 -3 66.46 4.39
1 16 3 54.39 4.49
1 16 3 50.77 4.02
-1 -16 -3 55.11 4.25
-1 16 -4 322.46 28.8
-1 16 -4 417.32 34.05
-1 16 -4 330.56 31.61
1 16 4 386.25 17.63
1 16 4 403.3 17.97
1 -16 4 351.64 17.97
1 -16 4 367.94 17.67
-1 16 -4 376.52 18.13
-1 -16 -4 384.76 18.09
-1 16 -4 421.66 17.25
1 -16 4 394.56 17.33
1 16 4 390.95 28.06
-1 -16 -4 393.08 18.09
1 -16 4 406.13 17.86
1 -16 4 405.49 18.07
-1 -16 -4 424.07 17.7
-1 -16 -4 396.45 17.46
1 16 4 374.46 17.13
-1 16 -4 414.3 17.34
-1 16 -4 396.23 17.02
1 -16 5 460.13 20.96
1 16 5 440.47 20.5
1 16 5 489.57 20.86
-1 16 -5 435.59 20.84
1 -16 5 430.4 20.53
1 16 5 480.67 20.45
-1 -16 -5 479.16 21.01
1 16 5 525.93 31.52
-1 16 -5 507.8 20.22
1 -16 5 470.19 20.39
1 -16 5 466.38 20.74
-1 -16 -5 472.7 20.92
-1 16 -5 445.7 36.48
-1 16 -5 433.14 34.56
-1 16 -5 417.23 35.81
1 16 5 534.27 32.44
1 16 6 -2.41 8.45
1 16 6 1.15 3.39
1 -16 6 3.2 3.66
1 16 6 5.27 3.8
-1 -16 -6 6.85 3.39
1 16 6 2.59 2.84
1 -16 6 2.67 3.3
1 -16 6 0.57 2.81
-1 16 -6 5.08 2.57
-1 -16 -6 8.93 3.33
1 -16 6 3.01 2.75
1 16 6 1.45 2.62
1 -16 6 2.49 3.23
-1 16 -6 3.64 2.37
-1 16 -6 7.28 9.52
-1 16 -6 2.26 7.05
-1 16 -6 4.01 11.2
-1 16 -6 1.82 9.69
-1 16 -7 91.84 15.82
-1 16 -7 108.58 14.12
-1 16 -7 125.94 18.84
-1 16 -7 96.08 17.71
1 16 7 141.83 7.47
1 -16 7 133.2 7.63
1 -16 7 116.06 7.07
1 -16 7 129.92 8.23
-1 -16 -7 140.28 7.39
-1 16 -7 114.41 6.5
1 -16 7 115.9 6.99
1 -16 7 124.33 7.18
1 16 7 121.48 6.82
-1 -16 -7 133.88 7.26
1 -16 7 112.85 6.71
-1 -16 -7 120.88 6.68
1 -16 7 125.5 6.88
1 16 7 123.01 6.49
-1 -16 -7 126.12 6.74
-1 16 -7 118.44 6.4
-1 16 -8 358.76 25.71
-1 16 -8 296.98 26.47
-1 16 -8 349.69 30.46
1 -16 8 376.64 17.29
1 16 8 357.63 16.85
1 -16 8 370.49 16.83
-1 -16 -8 376.01 16.78
1 -16 8 397.08 17.2
-1 16 -8 393.05 16.44
1 -16 8 368.09 16.59
1 16 8 370.73 16.55
1 -16 8 380.56 16.95
-1 -16 -8 391.04 16.82
-1 -16 -8 361.61 16.49
-1 16 -8 372.42 16.27
1 16 8 379.09 16.27
-1 -16 -8 373.06 16.47
-1 16 -9 53.24 9.96
1 -16 9 45.2 4.81
1 16 9 35.68 4.28
1 -16 9 44.5 4.31
1 -16 9 35.73 4.08
-1 16 -9 49.47 3.72
1 -16 9 52.01 4.7
-1 -16 -9 53.47 4.26
-1 -16 -9 48.48 3.73
1 16 9 55.03 3.62
-1 -16 -9 49.82 3.83
-1 16 -9 40.58 3.43
-1 16 -10 98.7 12.68
1 -16 10 117.18 7.1
1 -16 10 122.03 8.08
-1 16 -10 106.61 6.57
1 16 10 113.5 6.61
-1 -16 -10 126.48 6.47
-1 16 -10 115.48 6.11
1 -16 10 133.15 7.3
-1 -16 -10 127.31 6.56
1 16 10 119.97 6.46
-1 -16 -10 116.39 6.17
-1 -16 -10 126.21 6.32
1 16 10 122.46 5.96
-1 16 -10 114.35 6.05
-1 16 -11 152.11 14.78
1 16 11 162.74 8.15
1 -16 11 180.51 9.48
-1 -16 -11 173.75 7.96
1 -16 11 161.07 8.39
1 -16 11 199.41 8.95
-1 16 -11 161.51 7.89
1 16 11 169.58 8.06
-1 -16 -11 179.12 8.15
-1 -16 -11 173.99 7.83
-1 16 -11 149.01 7.71
1 16 11 165.3 7.65
-1 -16 -11 170.6 7.95
1 16 12 142.77 6.57
1 16 12 128.58 6.35
1 -16 12 159.06 7.61
1 -16 12 147.08 6.91
-1 -16 -12 131.36 6.19
-1 16 -12 126.62 6.32
-1 -16 -12 143.95 6.49
1 16 12 142.46 6.49
-1 -16 -12 128.28 6.06
1 16 12 122.45 5.99
-1 16 -12 122.58 6.16
-1 -16 -12 130.66 6.27
1 16 13 19.24 2.06
-1 -16 -13 26.3 2.12
-1 16 -13 19.39 2.19
1 -16 13 21.34 2.56
1 -16 13 18.83 2.24
1 -16 13 24.59 2.87
1 16 13 20.26 2
1 -17 -13 415.93 15.73
-1 -17 13 411.72 16.16
-1 17 13 342.58 15.57
-1 17 13 372.64 15.66
-1 -17 13 369.36 16.03
-1 17 12 20.29 2.45
-1 17 12 20.19 2.39
-1 -17 12 17.2 3.01
-1 -17 12 19.72 2.96
1 -17 -12 19.51 2.26
-1 17 12 18.97 1.96
1 -17 -12 17.99 1.87
-1 17 12 18.45 1.89
1 -17 -12 18.05 1.87
-1 17 12 15 1.74
1 17 -12 15.99 1.95
-1 17 11 139.22 6.55
-1 17 11 112.59 6.34
-1 -17 11 133.03 6.79
-1 -17 11 143.48 7.04
1 17 -11 115.66 5.9
-1 17 11 121.1 6.01
1 -17 -11 122.28 6.21
1 -17 -11 130.36 6.06
-1 17 11 122.54 5.86
1 -17 -11 112.26 5.9
1 17 -11 120.83 6.04
-1 17 10 21.41 3.24
-1 17 10 14.84 3.14
-1 -17 10 11.28 3.26
-1 -17 10 18.55 3.18
1 17 -10 14.7 2.19
-1 -17 10 14.7 3.27
1 -17 -10 15.63 2.87
-1 17 10 15.62 2.41
-1 -17 10 20.07 2.85
1 -17 -10 11.95 2.43
1 -17 -10 16.66 2.27
-1 17 10 12.81 2.18
1 -17 -9 217.57 10.08
-1 17 9 228.67 10.07
-1 -17 9 226.07 11.43
1 17 -9 215.14 10.03
-1 -17 9 241.04 11.2
-1 -17 9 203.62 10.38
1 -17 -9 224.2 10.22
1 17 -9 208.51 21.43
1 17 -8 -1.73 11.27
1 17 -8 -6.02 9.14
-1 17 8 3.62 3.41
-1 -17 8 -2.41 3.23
-1 -17 8 1.38 2.91
-1 -17 8 -0.32 2.97
1 17 -8 1.36 2.2
-1 -17 8 1.57 2.79
-1 -17 8 -0.62 2.79
1 -17 -8 3.48 2.98
1 -17 -8 1.24 2.38
1 -17 -8 1.02 2.11
-1 17 8 3.09 2.3
1 17 -7 182.46 21.75
1 17 -7 197.02 22.9
1 17 -7 170.65 21.07
-1 17 7 203.11 10.21
-1 -17 7 176.99 10.31
-1 -17 7 196.57 10.77
-1 17 7 202.8 9.72
-1 -17 7 192.51 10.11
-1 -17 7 205.34 10.21
1 17 -7 215.06 9.58
1 -17 -7 203.48 10.21
-1 -17 7 196.25 9.86
-1 -17 7 204.77 10.16
1 -17 -7 199.64 9.78
-1 17 7 210.17 9.66
1 17 -7 219.45 9.76
1 -17 -7 200.32 9.52
1 17 -6 21.37 12.28
1 17 -6 15.45 9.19
1 17 -6 20.5 11.5
-1 -17 6 16.25 3.78
-1 17 6 27.31 3.98
-1 17 6 19.75 3.46
-1 -17 6 19.84 4.1
-1 -17 6 22.08 3.82
-1 -17 6 31.51 3.66
1 17 -6 27.95 2.94
1 -17 -6 21.78 3.79
-1 -17 6 25 3.84
-1 -17 6 25.68 3.35
1 -17 -6 22.41 3.2
1 -17 -6 24.16 2.87
1 17 -6 33.28 3.28
-1 17 6 29.27 3.26
1 17 -5 86.78 16.12
1 17 -5 65.41 16.53
1 17 -5 69.55 14.51
1 -17 -5 96.9 13.52
-1 -17 5 73.12 5.83
-1 17 5 88.06 6.03
-1 -17 5 70.2 5.82
-1 -17 5 78.27 6.15
-1 17 5 88.6 5.68
1 17 -5 87.52 5.16
-1 -17 5 81.3 5.35
-1 -17 5 76.92 5.43
-1 -17 5 79.71 5.86
1 -17 -5 84.43 5.94
-1 -17 5 78.79 5.87
1 -17 -5 93.06 5.41
1 17 -5 95.03 5.41
-1 17 4 7.84 3.58
1 -17 -4 10.46 3.89
-1 17 4 6.3 3.47
1 -17 -4 -3.43 3.5
-1 -17 4 4.35 2.64
1 17 -4 1.46 2.47
-1 -17 4 1.72 2.88
-1 -17 4 5.52 3.31
1 -17 -4 -2.75 3.64
1 -17 -4 6.32 7.68
1 17 -4 -1.84 11.02
1 17 -4 -4.67 8.69
1 17 -4 5.49 11.25
-1 17 3 344.62 15.18
1 -17 -3 318.46 15.47
-1 -17 3 308.89 15.41
1 -17 -3 290.14 15.11
-1 17 3 360.85 15.11
-1 -17 3 339.1 14.69
1 17 -3 356.15 14.59
1 -17 -3 290.52 15.22
-1 -17 3 310.94 14.78
-1 -17 3 314.85 15.17
1 -17 -3 293.92 24.83
1 17 -3 314.94 28.54
1 17 -3 350.46 29.14
1 17 -3 287.95 25.39
-1 17 3 321.59 24.17
-1 -17 2 4.97 3.68
1 -17 -2 2.73 3.34
-1 17 2 4.61 3.62
-1 -17 2 4.44 2.67
1 17 -2 5.21 2.47
-1 -17 2 2.86 2.93
1 -17 -2 0.38 3.61
-1 -17 2 1.75 3.11
1 -17 -2 1 3.5
-1 17 2 0.16 3.42
-1 17 2 -1.23 7.57
1 17 -2 1.62 9.7
1 17 -2 10.94 10.42
1 17 -1 415.74 30.59
-1 17 1 411.12 29.57
1 17 -1 398.76 29.44
1 17 -1 425.89 17.91
1 -17 -1 360.4 18.17
-1 17 1 407.64 17.87
1 -17 -1 341.92 17.8
-1 -17 1 365.77 18.12
-1 17 1 446.14 17.99
-1 -17 1 407.88 17.26
1 17 -1 412.52 17.24
1 -17 -1 350.8 17.85
-1 -17 1 373.74 17.83
1 -17 -1 388.15 17.3
-1 -17 1 375.93 17.34
1 -17 -1 368.26 17.38
-1 -17 1 413.31 17.58
-1 17 1 378.05 17.38
-1 17 1 380.6 17.33
1 17 -1 419.53 17.44
1 17 -1 411.89 17.29
-1 17 0 26.01 10.73
1 17 0 42.06 11.1
1 17 0 40.67 10.3
-1 17 0 38.16 10.74
1 17 0 22.17 4.15
1 -17 0 14.95 4.08
1 -17 0 13.85 3.58
-1 -17 0 18.01 4.12
-1 17 0 19.86 4.03
1 17 0 27.36 10.01
-1 17 0 20.58 2.94
1 -17 0 17.63 3.84
-1 -17 0 19.1 3.99
1 -17 0 21.99 3.29
-1 -17 0 18.6 3.11
-1 -17 0 21.25 3.19
1 17 0 25.06 3.47
-1 17 0 21.23 3.29
1 17 0 18.97 3.18
-1 17 0 19.87 3.24
-1 17 -1 15.73 9.75
1 17 1 16.96 8.99
-1 17 -1 21.86 11.27
1 17 1 12.68 3.3
1 -17 1 12.59 3.88
1 17 1 18.71 4.09
-1 -17 -1 7.19 3.96
-1 17 -1 14.44 4.15
1 -17 1 9.69 3.53
-1 17 -1 15.73 2.85
1 17 1 16.68 8.93
-1 -17 -1 13.21 3.8
1 -17 1 10.21 3.62
-1 -17 -1 12.45 2.84
1 -17 1 16.97 3.37
-1 -17 -1 14.02 3.23
1 17 1 12.36 3.15
-1 17 -1 11.91 2.83
-1 17 -1 14.08 2.98
-1 -17 -2 27.13 4.39
-1 17 -2 40.39 4.96
1 17 2 45.15 11.32
-1 17 -2 33.61 3.37
1 -17 2 32.28 3.28
1 -17 2 35.99 4.27
-1 -17 -2 23.96 4.14
-1 17 -2 41.38 12.54
1 17 2 34.92 10.02
-1 17 -2 30.24 12.07
1 17 2 32.42 3.86
1 -17 2 30.57 4.47
1 17 2 35.71 4.42
-1 -17 -3 242.58 12.63
-1 17 -3 265.21 12.77
1 17 3 275.2 22.45
1 -17 3 257.01 11.75
-1 17 -3 296.23 11.92
1 -17 3 260.26 12.41
-1 -17 -3 239.22 12.54
1 17 3 216.68 19.76
-1 17 -3 271.25 26.48
-1 17 -3 277.5 25.76
1 17 3 230.53 12.02
1 17 3 256.46 12.38
1 -17 3 225.12 12.59
1 17 4 1.2 8
1 17 4 2.56 3.35
1 17 4 3.61 3.76
1 -17 4 3.59 3.74
1 17 4 4.63 3.27
-1 -17 -4 2.37 3.35
-1 17 -4 4.19 3.77
1 -17 4 -2.7 3.41
-1 17 -4 4.87 2.55
1 17 4 3.41 7.66
1 -17 4 0.76 2.64
-1 -17 -4 1.58 3.53
1 -17 4 2.83 3.26
-1 -17 -4 -2.07 2.44
-1 17 -4 3.74 11.07
-1 17 -4 1.85 9.7
-1 17 -5 160.95 19.35
-1 17 -5 120.26 18.36
-1 17 -5 126.36 20.03
1 17 5 127.18 7.63
1 17 5 139.85 7.85
1 -17 5 126.85 7.94
-1 -17 -5 134.7 7.97
1 17 5 138.85 7.52
1 -17 5 119.44 7.69
-1 17 -5 132.03 7.86
1 -17 5 132.39 7.32
-1 17 -5 153.14 7.18
1 -17 5 126.57 7.8
-1 -17 -5 131.83 7.77
1 -17 5 138.3 7.76
-1 -17 -5 143.3 7.45
-1 17 -5 142.28 7.32
-1 -17 -5 145.25 7.3
1 17 5 138.49 7.13
-1 17 -5 138.86 6.9
-1 17 -6 10.3 10.15
-1 17 -6 7.03 9.35
-1 17 -6 1.94 10.68
1 -17 6 4.47 3.51
1 17 6 2.37 3.54
1 17 6 -0.68 2.75
-1 -17 -6 6.71 3.46
1 -17 6 0.74 3.16
-1 17 -6 3.34 2.48
1 -17 6 2.32 2.77
-1 -17 -6 3.63 3.32
1 -17 6 3.73 3.15
1 -17 6 -0.3 2.85
-1 -17 -6 3.05 2.65
1 17 6 4.46 2.57
-1 -17 -6 5.29 2.49
-1 17 -6 4.18 2.59
-1 17 -6 5.57 2.29
-1 17 -7 109.9 16.21
-1 17 -7 94.55 16.97
1 17 7 122.15 7.35
1 -17 7 126.54 7.6
-1 -17 -7 124.36 7.18
1 -17 7 127.01 7.26
1 -17 7 119.4 7.23
-1 -17 -7 128.91 7.19
-1 -17 -7 125.25 6.73
1 -17 7 118.03 6.79
-1 -17 -7 130.7 6.7
1 17 7 123.25 6.44
-1 17 -7 122.49 6.36
-1 17 -7 140.28 6.76
1 -17 7 127.53 7.03
1 17 8 59.67 4.86
-1 17 -8 53.4 3.73
1 -17 8 45.01 4.33
-1 -17 -8 51.51 3.95
-1 17 -8 51.87 3.52
1 17 8 48.33 3.59
-1 -17 -8 51.07 3.72
1 -17 9 667.05 27.01
1 17 9 581.19 25.85
1 -17 9 650.52 26.5
-1 -17 -9 566.75 25.61
1 -17 9 616.96 25.98
1 -17 9 587.77 26
-1 17 -9 621.05 25.59
1 -17 9 679.04 26.43
-1 -17 -9 631 25.83
1 17 9 594.65 25.59
-1 -17 -9 652.93 25.67
1 17 9 597.95 25.32
-1 -17 -9 614.94 25.57
-1 17 -9 580.74 25.33
1 17 10 8.94 2.64
1 -17 10 7.43 3.92
1 -17 10 11.53 2.98
-1 17 -10 4.35 2.58
-1 -17 -10 8.87 2.32
1 -17 10 10.95 3.02
-1 17 -10 6.29 2.01
1 17 10 12.27 2.48
-1 -17 -10 9.01 2.53
-1 -17 -10 10.91 2.09
1 17 10 11.19 1.91
-1 17 -10 8.21 1.88
-1 -17 -10 12.81 2.22
1 -17 11 4.36 3.21
1 17 11 0.4 2.23
-1 -17 -11 3.03 1.8
1 -17 11 5.38 2.44
1 -17 11 3.68 2.48
-1 17 -11 2.21 1.65
-1 -17 -11 4.23 2.09
1 17 11 1.02 1.92
-1 -17 -11 2.78 1.55
-1 17 -11 4.25 1.97
-1 -17 -11 2.23 1.68
-1 17 -11 2.49 1.45
1 17 11 0.58 1.42
1 17 12 30.49 2.27
1 -17 12 24.09 2.72
1 17 12 30.48 2.39
1 17 12 22.94 2.14
-1 -17 -12 25.35 2.25
1 -17 12 28.32 2.8
1 17 12 26.24 2
-1 17 -12 23.86 2.26
-1 -17 -12 21.89 1.98
1 -18 -12 263.88 10.93
-1 -18 12 242.51 11.36
-1 18 12 258.06 10.99
-1 18 12 233.73 10.9
-1 18 11 4.78 2.14
-1 18 11 7.49 2.16
-1 -18 11 9.21 2.7
1 -18 -11 5.96 1.93
-1 18 11 5.48 1.42
1 -18 -11 7.65 1.61
1 -18 -11 10.2 1.54
-1 18 11 7.56 1.48
1 18 -11 10.07 1.81
-1 18 10 4.35 2.65
-1 18 10 5.84 2.55
-1 -18 10 4.65 2.78
-1 -18 10 1.8 2.53
1 18 -10 2.92 1.68
1 -18 -10 2.14 2.2
-1 -18 10 5.64 2.34
1 -18 -10 2.58 1.8
1 18 -10 2.6 1.79
-1 18 10 2.52 1.62
1 -18 -10 2.1 1.59
-1 18 9 101.37 5.75
-1 18 9 85.34 5.62
-1 -18 9 98.73 5.93
-1 -18 9 103.72 5.69
1 18 -9 90.27 4.96
-1 -18 9 101.95 5.93
-1 -18 9 96.15 5.47
1 -18 -9 96.35 5.42
1 -18 -9 94.6 5.16
-1 18 9 97.22 4.96
1 -18 -9 85.38 4.85
1 18 -9 96.33 5.14
1 18 -8 586.82 41.95
1 -18 -8 602.42 28.4
-1 -18 8 716.21 29.32
-1 -18 8 704.5 29.07
-1 18 8 659.32 28.22
-1 -18 8 677.37 29.4
-1 -18 8 663.49 28.83
-1 -18 8 661.8 28.64
1 -18 -8 714.09 28.51
1 18 -8 726.04 28.41
-1 -18 8 740.64 29.08
1 -18 -8 651.86 28.22
-1 18 8 706.5 28.32
1 18 -8 715.8 28.48
1 18 -7 8.63 10.61
1 18 -7 4.72 9.05
1 -18 -7 1.68 2.75
-1 -18 7 2.47 2.58
1 18 -7 4.83 2.22
1 -18 -7 5.84 2.31
-1 18 7 4.14 2.35
1 18 -7 1.86 2.3
1 -18 -7 2.48 1.93
1 18 -6 120.03 18.27
1 18 -6 119.53 18.18
-1 18 6 120.25 7.11
-1 -18 6 117.76 7.22
-1 18 6 114.78 6.74
-1 -18 6 141.1 7.08
1 18 -6 136.18 6.6
-1 -18 6 115.44 6.8
-1 -18 6 125.63 7.2
1 -18 -6 112.4 7.03
1 -18 -6 125.28 6.67
-1 18 6 117.92 6.53
1 18 -6 139.21 6.8
1 18 -5 162.27 20.99
1 18 -5 178 21.65
1 -18 -5 158.66 9.09
-1 18 5 153.5 9.1
-1 18 5 172.27 8.84
-1 -18 5 165.68 9.27
-1 -18 5 180.97 8.9
1 18 -5 194.96 8.7
1 -18 -5 164.11 9.28
-1 -18 5 169.46 8.85
-1 -18 5 174.49 9.4
1 -18 -5 174.01 8.74
1 18 -5 201.5 8.91
1 18 -5 196.76 8.99
1 18 -4 52.92 14.04
1 18 -4 78.75 15.84
1 -18 -4 70.38 5.46
-1 18 4 69.12 5.36
-1 -18 4 49.08 5.22
-1 18 4 61.49 5.01
1 18 -4 76.86 4.6
-1 -18 4 67.97 4.71
-1 -18 4 65.64 4.8
-1 -18 4 63.06 5.35
1 -18 -4 48.11 5.3
-1 -18 4 68.48 5.29
1 -18 -4 66.62 4.25
1 -18 -4 66.13 4.64
1 18 -4 72.06 4.75
1 18 -4 73.46 5
1 18 -3 294.74 26.08
-1 18 3 232.06 20.77
1 18 -3 295.21 26.56
-1 18 3 285.95 13.32
1 -18 -3 281.37 13.65
-1 18 3 287.75 13.29
1 -18 -3 243.45 13.19
-1 -18 3 277.86 12.88
1 18 -3 292.39 12.84
1 -18 -3 254.69 13.5
-1 -18 3 281.98 13.51
-1 -18 3 268.79 13.04
1 -18 -3 281.53 12.66
1 -18 -3 284.44 13.01
-1 -18 3 292.03 13.38
1 18 -3 300.85 13.11
1 18 -3 304.97 13.03
1 18 -2 290.58 25.52
-1 18 2 256.19 22.16
1 18 -2 293.25 24.92
1 -18 -2 264.35 13.54
-1 18 2 285.25 13.26
1 -18 -2 249.42 13.29
-1 18 2 292.52 13.32
-1 -18 2 244.64 13.6
-1 -18 2 285.22 12.79
1 18 -2 300.65 12.8
1 -18 -2 246.68 13.42
-1 -18 2 250.96 12.93
-1 -18 2 261.11 13.36
1 -18 -2 288.95 12.98
1 -18 -2 290.66 12.73
-1 -18 2 298.82 13.19
1 18 -2 307.1 13.11
1 18 -2 300.35 12.94
-1 18 2 265.69 12.94
1 18 -1 182.72 20.18
-1 18 1 203.39 19.57
1 18 -1 191.99 19.66
-1 18 1 190.75 9.64
1 -18 -1 180.05 10.09
-1 18 1 213.98 9.96
1 -18 -1 167.86 9.85
-1 -18 1 167.18 10.14
-1 -18 1 176.65 9.04
-1 -18 1 186.3 9.08
1 18 -1 202.59 9.3
1 18 -1 195.42 19.57
1 -18 -1 164.43 9.91
-1 -18 1 175.33 9.46
-1 -18 1 165.73 9.86
1 -18 -1 200.9 9.28
1 -18 -1 188.5 9.37
-1 -18 1 191.13 9.46
1 18 -1 203.01 9.42
1 18 -1 203.49 9.52
-1 18 1 188.92 9.39
1 18 0 81.59 12.7
-1 18 0 102.84 15.15
1 18 0 100.3 15.04
-1 18 0 105.23 14.31
1 -18 0 85.57 6.71
1 18 0 99.17 6.36
-1 -18 0 88.54 6.74
-1 18 0 110.46 6.58
1 -18 0 82.74 6.45
-1 18 0 107.2 14.04
1 18 0 82.07 14.15
-1 -18 0 88.01 6.4
1 -18 0 80.92 6.26
-1 -18 0 94.01 5.87
1 -18 0 103.51 5.9
-1 -18 0 100.04 5.86
1 18 0 92.32 5.99
-1 18 0 92.08 5.89
-1 18 0 106.07 6.03
-1 18 -1 366.07 29.26
1 18 1 371.83 27.71
-1 18 -1 340.49 27.67
1 18 1 400.24 17.35
1 -18 1 338.64 17.53
-1 -18 -1 353.44 17.64
-1 18 -1 409.9 17.53
1 18 1 367.77 27.92
-1 18 -1 391.36 16.8
1 -18 1 349.25 17.37
-1 -18 -1 326.49 17.3
-1 -18 -1 380.55 16.65
-1 -18 -1 374.24 16.99
1 -18 1 412.6 17.1
-1 18 -1 391.32 16.94
1 18 1 372.53 16.91
-1 18 -1 410.53 16.97
-1 18 -2 20.79 10.92
-1 18 -2 14.36 9.95
1 18 2 6.94 8.2
1 -18 2 10.09 3.74
1 18 2 14.08 3.7
-1 -18 -2 9.69 3.92
-1 18 -2 15.12 4
1 18 2 15.7 8.96
1 -18 2 16.02 2.71
-1 18 -2 14.9 2.99
-1 -18 -2 12.38 3.9
1 -18 2 14.34 3.57
1 -18 2 13.97 3.36
-1 -18 -2 12.18 3.19
-1 -18 -2 17.65 2.79
-1 18 -2 15.62 3.22
-1 18 -2 17.98 3.38
1 18 2 14.57 3.41
1 18 2 10.59 2.75
-1 18 -3 3.37 10.22
-1 18 -3 4.86 9.97
1 18 3 5.58 3.57
1 -18 3 3.99 3.5
-1 18 -3 10.32 3.99
1 -18 3 4.9 3.39
1 18 3 8.08 3.52
-1 -18 -3 1.46 3.8
1 18 3 2.27 7.63
-1 18 -3 5.61 2.74
1 -18 3 5.29 2.49
1 -18 3 12.15 3.71
-1 -18 -3 -0.17 3.91
-1 -18 -3 5.35 2.75
1 -18 3 5.7 3.24
-1 -18 -3 5.33 2.41
1 18 3 3.3 2.48
-1 18 -3 7.67 3.03
-1 18 -3 8.83 3.07
-1 18 -4 263.47 25.96
-1 18 -4 259.76 25.78
1 18 4 270.12 12.93
1 -18 4 254.89 13.22
1 18 4 288.78 12.63
-1 18 -4 272.87 13.09
1 -18 4 247.21 12.77
-1 -18 -4 265.24 13.04
1 -18 4 253.53 12.28
1 18 4 263.54 21.24
-1 18 -4 279.26 12.34
1 -18 4 260.4 12.92
-1 -18 -4 250.2 12.92
-1 -18 -4 259.57 12.47
1 -18 4 286.01 13
-1 18 -4 288.62 12.49
-1 18 -4 281.86 12.45
-1 18 -5 46.45 12.9
-1 18 -5 62.84 14.63
1 -18 5 65.74 5.31
1 18 5 63.73 5.3
-1 18 -5 67.2 5.16
-1 -18 -5 63.39 5.24
1 18 5 65.23 4.76
1 -18 5 66.38 5.15
1 -18 5 60.91 4.55
-1 18 -5 70.93 4.46
-1 -18 -5 66.36 5.04
1 -18 5 64.11 5.11
-1 -18 -5 65.11 4.56
1 -18 5 69.25 5.2
1 18 5 65.13 4.37
-1 18 -5 78.28 4.82
-1 -18 -5 60.55 4.21
-1 18 -6 1.62 9.07
-1 18 -6 12.53 11.42
1 18 6 9.22 3.51
1 -18 6 9.77 3.51
1 -18 6 9.1 3.17
-1 18 -6 8.67 2.53
1 -18 6 8.61 2.75
-1 -18 -6 4.29 2.58
1 -18 6 5.13 2.6
-1 18 -6 9 2.67
1 18 6 7.87 2.36
-1 -18 -6 3.65 2.16
-1 -18 -6 4.11 3.24
1 -18 6 10.39 3.36
-1 18 -7 17.5 2.6
1 -18 7 11.13 2.85
-1 -18 -7 14.49 2.63
-1 18 -7 15.2 2.7
-1 -18 -7 13.49 2.42
1 18 7 17.1 2.43
1 18 8 441.63 19.37
1 -18 8 455.11 19.83
-1 -18 -8 432.4 19.11
1 -18 8 411.01 19.42
1 -18 8 448.98 19.43
-1 18 -8 466.35 19.04
1 -18 8 474.05 19.56
-1 -18 -8 428.92 19.17
-1 -18 -8 465.75 19.08
-1 18 -8 419.75 18.7
-1 18 -8 459.87 19.14
-1 -18 -8 449.78 18.93
1 18 8 463.28 18.8
1 18 9 47.35 3.85
1 -18 9 61.77 4.6
-1 18 -9 48.11 4.22
-1 -18 -9 50.81 3.54
1 -18 9 57.42 4.16
-1 18 -9 46.98 3.27
1 -18 9 52.88 4.07
1 18 9 48.96 3.4
-1 -18 -9 48.37 3.61
-1 -18 -9 46.07 3.32
-1 -18 -9 45.7 3.21
-1 18 -9 43 3
-1 18 -9 50.93 3.56
1 18 9 44.95 3.03
1 18 10 157.66 7.46
-1 18 -10 143.52 7.34
-1 -18 -10 147.08 7.04
1 -18 10 161.98 7.8
1 -18 10 169.11 7.88
-1 18 -10 154 7.2
1 18 10 150.15 7.1
-1 -18 -10 157.56 7.32
-1 -18 -10 161.62 7.13
-1 -18 -10 151 7.07
-1 18 -10 156.79 7.31
1 18 10 151.86 6.84
1 18 11 3.31 1.47
-1 -18 -11 -1.37 1.62
1 -18 11 1.71 2.16
1 18 11 2.45 1.75
1 18 11 3.41 1.91
-1 18 -11 1.59 1.61
-1 18 -12 147.33 7.13
-1 -18 -12 175.14 6.9
1 -18 12 191.42 7.44
1 18 12 157.12 6.89
1 -18 12 132.36 6.94
1 -19 -11 24.22 1.96
-1 -19 11 23.6 2.58
-1 -19 11 20.3 2.62
-1 19 11 21.29 2.08
-1 19 11 20.48 2.07
-1 19 10 92.4 5.07
-1 19 10 97.85 5.06
-1 -19 10 103.57 5.5
1 -19 -10 98.54 4.88
1 -19 -10 100.63 4.7
-1 19 10 101.57 4.54
1 19 -10 91.44 4.84
-1 19 9 107.27 5.82
-1 19 9 107.55 5.72
-1 -19 9 107.76 6
-1 -19 9 108.82 5.82
-1 -19 9 106.55 5.87
-1 -19 9 101.95 5.57
1 -19 -9 110.59 5.57
1 -19 -9 108.38 5.3
-1 19 9 100.69 5.07
1 19 -9 103.98 5.31
1 19 -9 101.36 5.41
-1 19 8 137.28 7.05
-1 19 8 123.73 7
-1 -19 8 134.06 7.1
-1 -19 8 129.85 7.25
1 19 -8 141.31 6.56
-1 -19 8 138.41 7.13
-1 -19 8 140.24 6.93
1 -19 -8 133.61 6.9
1 -19 -8 132.89 6.58
1 19 -8 133.2 6.61
-1 19 8 134.79 6.43
1 19 -8 142.31 6.8
-1 19 7 136.86 7.52
-1 -19 7 134 7.62
-1 -19 7 132.95 7.54
-1 19 7 147.05 6.99
-1 -19 7 140.1 7.82
-1 -19 7 146.64 7.42
1 19 -7 152.3 7.02
-1 -19 7 147.81 7.58
1 -19 -7 135.99 7.38
-1 -19 7 136.1 7.23
1 -19 -7 139.96 7.04
1 19 -7 148.48 7.1
-1 19 7 142.51 6.86
1 19 -7 149.11 7.23
1 19 -6 87.86 15.34
1 -19 -6 68.86 4.83
-1 19 6 81.18 4.89
1 19 -6 68.59 5.2
-1 -19 6 67.24 4.83
1 -19 -6 80.6 4.7
-1 -19 6 76.33 4.89
1 19 -6 79.65 4.61
1 19 -6 84.67 5.01
1 19 -6 83.21 4.81
-1 19 6 82.3 4.63
1 19 -5 -6.27 11.6
1 19 -5 -1.55 9.02
1 -19 -5 7.51 2.93
1 19 -5 10.58 2.49
-1 -19 5 10.42 2.65
1 -19 -5 9.44 2.38
-1 19 5 6.39 2.36
1 19 -5 7.09 2.65
1 19 -5 9.83 2.79
1 19 -4 722.8 43.05
1 19 -4 649.82 41.68
-1 19 4 584.75 27.27
-1 -19 4 566.87 27.52
-1 19 4 643.56 27.26
1 19 -4 701.01 27.13
-1 -19 4 641.65 27.11
-1 -19 4 598.32 27.6
1 -19 -4 626.2 27.58
1 -19 -4 649.68 26.73
1 -19 -4 639.16 27.08
1 19 -4 694.25 27.2
1 19 -4 693.21 27.32
1 19 -3 89.11 14.37
-1 19 3 79.56 11.35
1 19 -3 79.6 14.39
-1 19 3 71.04 5.29
1 -19 -3 63.78 5.31
-1 19 3 73.68 5.16
-1 -19 3 71.35 4.77
1 19 -3 84.28 4.88
-1 -19 3 56.95 4.68
1 -19 -3 68.97 5.45
-1 -19 3 70.01 5.48
1 -19 -3 75.14 4.77
1 -19 -3 74.32 4.46
1 19 -3 83.53 5.02
1 19 -3 81.76 5.17
1 19 -2 -1.31 8.29
1 19 -2 4.25 8.82
-1 19 2 6.56 6.82
-1 19 2 11.99 3.29
1 -19 -2 7.93 3.59
-1 19 2 9.56 3.47
1 19 -2 9.06 9.08
-1 -19 2 5.53 2.41
-1 -19 2 4.93 2.73
-1 -19 2 2.46 3.36
1 -19 -2 5.84 3.26
-1 -19 2 4.16 2.88
1 -19 -2 11.91 2.44
1 -19 -2 11.08 2.68
1 19 -2 7.73 2.91
-1 19 2 9 3.12
1 19 -2 11.47 3.04
1 19 -1 27.59 9.11
-1 19 1 35.75 9.42
1 19 -1 42.83 11.26
1 -19 -1 33.33 4.31
-1 -19 1 25.08 4.36
-1 19 1 37.75 4.22
1 -19 -1 31.32 4.16
1 19 -1 39.6 11.11
-1 -19 1 20.4 3.85
1 -19 -1 27.84 4.15
-1 -19 1 27.42 3.51
-1 -19 1 27.63 3.57
1 -19 -1 31.62 3.29
1 -19 -1 35.77 3.43
1 19 -1 29.42 3.82
-1 19 1 31.98 3.71
1 19 0 675.32 39.13
-1 19 0 681.86 39.51
1 19 0 623.16 26.9
1 -19 0 585.44 27.26
-1 19 0 684.5 27.25
-1 -19 0 585.3 27.41
1 19 0 631.02 38.47
-1 -19 0 639.75 26.67
-1 -19 0 611.66 26.78
-1 -19 0 561.07 27.17
1 -19 0 580.37 27.23
-1 -19 0 656.89 26.62
1 -19 0 666.78 26.68
1 19 0 669.98 26.97
-1 19 0 651.69 26.85
-1 19 -1 -2.75 8.55
1 19 1 2.33 7.16
1 -19 1 1.07 3.38
1 19 1 0.28 3.31
1 19 1 4.89 3.57
-1 19 -1 5.12 3.71
-1 -19 -1 -0.93 3.63
1 19 1 -7.09 10.34
-1 19 -1 6.6 7.79
-1 -19 -1 0.7 3.3
1 -19 1 1.62 3.13
-1 -19 -1 1.48 2.52
-1 -19 -1 1.7 2.43
1 -19 1 3.51 2.76
1 19 1 0.7 2.5
1 19 1 3.47 3.06
-1 19 -1 -0.52 2.74
-1 19 -1 3.29 2.78
1 19 2 280.3 21.69
-1 19 -2 279.37 24.55
-1 19 -2 305.53 24.72
1 -19 2 243.02 13.12
1 19 2 292.83 13.01
-1 -19 -2 271.5 13.27
1 -19 2 245.44 12.93
1 19 2 303.98 13.03
-1 19 -2 295.95 13.23
-1 19 -2 240.18 21.17
1 19 2 265.74 21.76
1 -19 2 268.99 12.25
-1 19 -2 286.19 12.6
1 -19 2 250.69 13.13
-1 -19 -2 250.08 13.03
-1 -19 -2 273.72 12.67
1 -19 2 300.29 12.87
-1 19 -2 286.98 12.75
1 19 2 255.32 12.27
-1 19 -2 283.42 12.79
-1 19 -3 160.73 18.8
-1 19 -3 136.86 18.08
1 -19 3 124.85 8.18
1 19 3 147.72 8.07
-1 -19 -3 131.01 8.13
1 -19 3 139.8 8.06
1 19 3 146.56 7.92
-1 19 -3 159.25 8.3
-1 -19 -3 139.54 7.99
1 -19 3 140.4 8.28
-1 19 -3 161.79 7.79
-1 19 -3 150.4 7.74
-1 -19 -3 144.51 7.58
1 -19 3 146.15 7.9
1 19 3 126.69 14.52
-1 19 -3 153.84 7.57
1 -19 3 156.22 7.41
-1 19 -4 456.44 33.1
1 19 4 448.47 19.64
1 -19 4 405.02 19.11
-1 19 -4 473.35 19.35
1 -19 4 423.31 19.84
-1 -19 -4 443.35 19.69
1 -19 4 475.88 19.73
-1 -19 -4 449.64 19.35
1 19 4 432.88 19.04
-1 19 -4 472.85 19.45
-1 19 -4 458.89 19.42
-1 19 -5 77.3 4.85
1 19 5 74.05 4.45
-1 19 -5 76.53 4.8
-1 19 -5 76.74 5.09
-1 19 -5 74.85 4.65
1 -19 5 68.89 4.62
-1 -19 -5 71.13 4.66
1 -19 5 75.59 5.07
-1 19 -5 73.35 13.93
1 -19 6 184.5 9.64
1 19 6 172.01 9.11
1 -19 6 191.77 9.32
1 19 6 175.56 8.67
-1 -19 -6 180.8 9.06
1 -19 6 192.55 8.99
-1 19 -6 206.24 8.94
1 -19 6 189.68 9.46
-1 -19 -6 173.87 9.08
-1 -19 -6 174.5 8.8
1 19 6 188.12 8.58
-1 -19 -6 178.04 8.51
-1 19 -6 204.76 9.04
-1 19 -6 204.69 9.06
1 -19 7 12.86 3.37
1 19 7 14.38 3.06
-1 -19 -7 12.89 2.7
1 -19 7 23.99 3.17
1 -19 7 19.67 2.7
-1 19 -7 15.93 2.45
-1 -19 -7 15.24 2.88
1 -19 7 17.99 3.15
-1 -19 -7 18.88 2.41
1 19 7 19.55 2.22
-1 19 -7 21.21 2.8
-1 -19 -7 15.56 2.13
-1 19 -7 16.24 2.66
1 19 8 83.52 5.23
1 -19 8 98.57 5.84
-1 19 -8 91.19 5.84
1 -19 8 97.42 5.46
1 -19 8 89.4 5.51
-1 -19 -8 80.82 4.87
1 -19 8 97.85 5.31
-1 19 -8 95.85 4.92
-1 -19 -8 83.04 5.02
-1 -19 -8 89.11 4.82
-1 19 -8 100.4 5.09
-1 19 -8 95.65 5.07
-1 -19 -8 85.81 4.6
1 19 8 91.82 4.53
1 19 9 134.4 6.7
-1 19 -9 127.87 6.84
1 -19 9 135.33 6.94
-1 -19 -9 127.22 6.21
1 -19 9 142.9 6.89
-1 -19 -9 133.51 6.49
-1 -19 -9 142.46 6.35
-1 -19 -9 126.85 6.15
1 19 9 134.06 6.04
-1 19 -9 144.78 6.57
-1 19 -9 138.38 6.52
-1 -19 -10 77.97 3.95
1 -19 10 85.77 4.58
1 19 10 83.46 4.22
-1 19 -10 61.69 3.81
1 19 10 73.18 4.1
-1 19 -10 75.44 4
-1 19 -10 70.93 3.98
-1 -19 -11 7.6 1.3
1 -19 11 8.32 1.89
1 19 11 5.67 1.4
1 19 11 7.03 1.29
1 -19 11 3.62 1.69
1 -20 -10 28.48 2.01
-1 -20 10 26.84 2.44
-1 20 10 27.43 2.16
-1 20 10 28.19 2.23
1 -20 -9 138.56 6.26
-1 -20 9 142.01 6.74
1 -20 -9 134.39 6.1
1 20 -9 112.96 6.49
-1 20 9 138.76 6.4
-1 20 9 132.16 6.41
-1 20 8 24.13 2.82
-1 20 8 29.54 2.86
-1 -20 8 28.09 3.02
-1 -20 8 25.07 3.07
1 -20 -8 27.75 2.65
-1 -20 8 25.41 2.69
1 -20 -8 32.92 2.42
1 20 -8 27.68 2.6
1 20 -8 26.87 2.35
-1 20 8 30.92 2.23
-1 20 7 7.07 2.62
-1 20 7 7.05 2.52
-1 -20 7 9.6 2.67
-1 20 7 6.47 2
-1 -20 7 10.39 2.66
1 20 -7 7.18 1.83
-1 -20 7 6.09 2.09
1 -20 -7 10.81 2.31
-1 -20 7 8.09 2.29
1 -20 -7 7.9 1.88
1 20 -7 10.57 2.25
1 20 -7 6.49 1.93
-1 20 7 7.61 1.76
-1 20 6 9.66 2.59
-1 20 6 6.8 2.77
-1 -20 6 6.52 2.67
1 20 -6 7.05 2.45
-1 20 6 9.22 2.31
-1 -20 6 4.21 2.73
-1 -20 6 6.63 2.21
1 20 -6 7.4 2.01
-1 -20 6 7.56 2.33
-1 -20 6 9.7 2.83
1 -20 -6 11.88 2.61
1 -20 -6 7.39 2.09
1 20 -6 8.23 2.21
1 20 -6 7.14 2.36
-1 20 6 7.8 1.97
-1 20 5 362.02 15.36
-1 20 5 324.96 15.31
-1 20 5 353.02 15.19
-1 -20 5 321.94 15.55
1 20 -5 345.52 15.51
1 20 -5 364.18 15.09
-1 -20 5 347.37 15.15
-1 -20 5 325.95 15.15
1 -20 -5 355.56 15.47
-1 -20 5 320.59 15.58
1 -20 -5 346.59 15.03
1 20 -5 368.5 15.38
1 20 -5 368.03 15.19
-1 20 5 349.07 14.98
-1 20 4 25.29 3.36
1 -20 -4 22.93 3.11
-1 20 4 27.15 3.25
-1 20 4 25.02 3.34
1 20 -4 28.87 3.75
-1 -20 4 14.97 3.48
-1 -20 4 23.53 3.49
-1 -20 4 20.54 2.92
1 -20 -4 31.54 3.59
1 20 -4 21.27 2.88
-1 20 4 23.42 2.79
1 20 -4 26.12 3.26
1 -20 -4 26.57 2.43
1 -20 -4 26.44 2.78
-1 -20 4 21.2 2.74
1 20 -4 28.41 9.68
1 20 -4 21.55 2.72
1 20 -3 257.08 21.92
1 -20 -3 233.8 11.82
-1 20 3 238.03 11.85
-1 -20 3 261.84 11.63
1 20 -3 306.23 22.97
-1 -20 3 242.28 11.74
1 -20 -3 264.57 11.68
1 -20 -3 260.35 11.42
1 20 -3 280.81 11.88
1 20 -3 281.46 12.04
1 20 -2 6.19 8.43
1 20 -2 2.23 7.2
1 -20 -2 -2.58 3.06
-1 20 2 3.47 2.78
-1 20 2 2.87 2.8
-1 -20 2 2.3 2.43
1 20 -2 0.12 2.83
1 -20 -2 4.15 2.08
1 -20 -2 0.52 2.05
1 20 -2 -4.7 8.63
-1 -20 2 3.46 2.05
1 20 -1 365.24 26.53
1 20 -1 353.09 26.24
1 -20 -1 338.36 16.32
-1 -20 1 336.4 15.95
1 -20 -1 389.99 15.9
-1 20 1 387.37 16.29
1 20 -1 380.41 16.35
-1 20 0 18.12 8.33
1 20 0 16.58 8.88
-1 -20 0 15.72 2.35
1 -20 0 9.57 3.22
1 -20 0 16.63 2.73
-1 20 0 11.93 2.94
1 20 0 19.38 3.28
1 20 0 9.23 2.72
-1 20 -1 492.66 31.52
1 20 1 428.6 19.96
1 -20 1 410.61 20.25
1 20 1 487.68 30.11
-1 -20 -1 490.11 19.89
1 -20 1 475.74 19.94
-1 20 -1 494.2 20.2
1 20 1 471.08 19.78
1 20 2 2.55 2.86
1 -20 2 6.58 3.19
-1 20 -2 -0.99 7.23
1 20 2 0.94 6.52
1 -20 2 0.14 2.78
1 -20 2 3.54 2.64
-1 -20 -2 0.56 2.2
-1 20 -2 2.66 2.75
-1 20 -2 0.24 2.71
1 20 2 1.87 2.08
1 20 3 49.06 3.99
1 -20 3 36.89 4.19
1 20 3 42.61 3.99
1 -20 3 43.77 4.07
-1 20 -3 46.92 4.12
-1 -20 -3 43.73 4.12
-1 20 -3 53.83 10.36
1 -20 3 39.39 3.21
-1 20 -3 49.32 3.71
1 -20 3 51.32 3.96
-1 -20 -3 42.54 3.44
-1 20 -3 41 3.64
-1 20 -3 53.13 3.92
1 20 3 41.43 3.38
1 20 4 7.64 2.94
1 -20 4 2.43 2.96
1 20 4 3.83 2.53
-1 20 -4 4.02 2.79
-1 -20 -4 4.59 2.7
1 -20 4 5.76 2.86
-1 20 -4 0.93 2.26
1 -20 4 5.97 2.13
-1 -20 -4 4.35 2.56
1 -20 4 4.57 2.86
1 -20 4 3.43 2.69
-1 -20 -4 2.29 2.2
-1 20 -4 4.88 2.7
-1 20 -4 4.16 2.5
1 20 4 1.78 2
1 -20 5 384.24 18.09
1 20 5 421.99 17.91
1 -20 5 385.27 17.9
-1 -20 -5 383.63 17.67
-1 20 -5 348.92 17.56
1 20 5 413.84 17.54
1 -20 5 406.55 17.54
-1 20 -5 450.88 17.73
1 -20 5 389.64 18.06
-1 -20 -5 411.44 17.81
-1 -20 -5 420.47 17.58
-1 20 -5 438.08 17.81
1 20 5 442.2 17.38
-1 20 -5 448.85 17.82
1 20 6 4.81 2.68
1 -20 6 10.32 3
1 -20 6 6.34 2.65
1 20 6 4.27 2.03
-1 -20 -6 10.66 2.36
-1 20 -6 10.53 2.1
1 -20 6 11.02 2.16
1 -20 6 12.09 2.75
-1 -20 -6 8.76 2.38
-1 -20 -6 8.4 2.03
-1 20 -6 9.85 2.38
1 20 6 11.91 1.87
-1 20 -6 9.71 2.49
1 -20 7 24.01 3.24
1 20 7 23.11 2.92
1 -20 7 19.63 2.91
-1 -20 -7 25.78 2.46
1 -20 7 18.3 2.98
-1 20 -7 20.96 3.52
1 -20 7 19.3 2.43
-1 20 -7 22.89 2.42
-1 -20 -7 28.36 2.62
-1 -20 -7 24.39 2.32
1 20 7 23.64 2.02
-1 20 -7 25.36 2.53
-1 20 -7 21.85 2.55
-1 20 -8 62.5 4.32
1 20 8 65.82 3.95
-1 -20 -8 65.38 3.66
-1 -20 -8 56.11 3.33
1 -20 8 61 4.14
-1 -20 -8 62.92 3.47
-1 20 -8 62.67 3.68
-1 20 -8 59.7 3.69
-1 -20 -9 68.23 3.39
1 -20 9 68.96 4.03
-1 20 -9 54.68 3.58
1 20 9 65.51 3.65
1 20 9 56.87 3.57
1 -21 -8 11.85 1.69
1 21 -8 8.8 2.22
-1 -21 8 8.09 1.88
-1 21 8 7.34 1.87
-1 21 8 9.23 1.79
-1 21 7 226.99 10.03
-1 21 7 216.69 10.11
1 -21 -7 242.88 10.09
-1 -21 7 223.75 9.88
-1 -21 7 241.35 10.24
-1 -21 7 229.73 10.38
1 -21 -7 218.48 9.85
1 21 -7 236.82 10.13
-1 21 7 230.22 9.79
-1 21 6 15.72 2.5
-1 21 6 16.83 2.38
-1 -21 6 19.86 2.76
-1 21 6 17.4 2.18
-1 -21 6 18.06 2.46
1 21 -6 13.87 2.11
-1 -21 6 16.62 2.15
1 -21 -6 20.61 2.41
1 -21 -6 16.54 1.91
-1 21 6 19.04 1.91
1 21 -6 19.98 2.4
1 21 -6 19.08 2.13
-1 21 5 52.25 3.75
-1 21 5 55.61 3.55
-1 -21 5 46.41 3.96
1 21 -5 56.79 3.82
-1 21 5 62.9 3.65
-1 -21 5 56.85 3.71
-1 -21 5 50.29 3.39
-1 -21 5 49.45 3.99
-1 -21 5 46.48 3.37
1 -21 -5 61.58 3.88
1 -21 -5 53.53 3.31
1 21 -5 60.99 3.81
-1 21 5 55.32 3.3
-1 21 4 94.7 5.63
1 21 -4 113.43 5.97
-1 -21 4 91.7 5.98
-1 -21 4 104.88 5.63
-1 21 4 110.03 5.74
-1 -21 4 105.46 5.39
1 21 -4 113.68 13.36
-1 -21 4 103.59 6.05
1 -21 -4 110.17 5.94
-1 -21 4 111.63 5.45
1 -21 -4 99.36 5.3
-1 21 4 116.58 5.47
1 21 -4 119.82 5.88
-1 21 3 48.64 3.77
-1 21 3 52.12 3.86
1 21 -3 52.82 4.01
-1 -21 3 46.33 4.14
-1 -21 3 45.66 3.26
1 21 -3 51.9 10.37
-1 -21 3 46.17 3.41
-1 -21 3 46.77 4.07
1 -21 -3 57.49 4.16
1 -21 -3 56.36 3.4
-1 21 3 56.55 3.58
1 21 -3 55.59 3.96
1 21 -2 6.25 2.87
-1 21 2 0.93 2.6
-1 -21 2 -2.24 2.79
1 21 -2 -6.88 7.59
1 -21 -2 -3.38 2.82
-1 -21 2 0.14 2.7
1 -21 -2 -1.11 1.83
1 21 -2 0.87 2.48
-1 21 1 30.54 3.24
1 21 -1 32.19 3.49
-1 21 1 27.78 3.45
1 21 -1 31.56 9
-1 -21 1 22.76 3.46
1 -21 -1 22.53 3.5
1 -21 -1 28.09 2.72
1 21 -1 30.71 2.94
1 21 -1 38.41 3.43
-1 21 0 206.26 9.46
1 -21 0 174.44 9.18
1 21 0 217.66 9.59
1 -21 0 180.11 9.28
-1 21 0 213.8 9.52
1 21 0 204.43 17.12
-1 -21 0 175.3 9.56
1 -21 0 184.58 9.73
1 -21 0 205.72 9.04
1 21 0 196.28 9.03
-1 21 0 208.71 9.44
1 21 1 9.93 2.59
1 -21 1 5.8 2.68
-1 21 -1 11.81 3.04
1 21 1 12.28 2.82
-1 21 -1 9.47 2.88
1 -21 1 5.9 2.55
-1 -21 -1 8.17 1.87
1 -21 1 4.86 2.92
-1 -21 -1 3.75 2.83
1 -21 1 11.62 2.35
-1 21 -1 6.56 2.57
1 21 2 20.49 2.91
1 -21 2 22.57 3.07
-1 21 -2 25.57 3.3
-1 -21 -2 20.26 3.16
1 21 2 26.59 3.14
1 -21 2 21.12 3
-1 -21 -2 29.92 2.45
-1 -21 -2 24.44 3.14
1 -21 2 15.82 3.25
1 -21 2 26.56 2.85
1 21 2 24.13 2.54
-1 21 -2 21.74 3
-1 21 -3 105.91 5.93
1 21 3 108.51 5.83
-1 -21 -3 95.41 5.82
1 -21 3 97.05 5.84
-1 -21 -3 124.08 5.51
1 -21 3 98.42 6.16
-1 -21 -3 104.24 5.92
1 21 3 100.2 5.78
1 -21 3 98.94 5.9
1 21 3 120.13 5.45
-1 21 -3 113.11 5.86
1 21 4 147.47 7.22
1 -21 4 131.98 7.37
-1 -21 -4 132.99 7.2
-1 21 -4 131.46 7.28
-1 -21 -4 179.17 7.11
-1 21 -4 147.68 7.97
1 -21 4 141.08 7.47
1 21 4 142.43 7.35
-1 21 -4 162.63 7.45
-1 21 -4 169.81 7.46
1 21 4 159.51 6.92
1 -21 4 137.86 7.66
-1 -21 -4 150.87 7.39
1 -21 5 111.21 6.41
-1 21 -5 112.08 6.04
1 21 5 128.13 6.11
-1 -21 -5 114.76 6.13
-1 21 -5 132.13 7.11
1 21 5 130.41 6.46
1 -21 5 123.85 6.53
-1 21 -5 139.41 6.42
-1 21 -5 141.17 6.44
1 21 5 132.52 5.89
1 -21 5 120.95 6.68
-1 -21 -5 136.77 6.39
-1 -21 -6 114 5.75
1 -21 6 112.83 6.23
1 -21 6 120.14 6.26
1 21 6 114.56 6.1
-1 21 -6 122.28 6.74
-1 21 -6 130.86 6.11
-1 -21 -6 125.6 5.98
1 -21 7 86.69 4.63
1 21 7 85.97 4.31
-1 21 -7 87.79 4.91
1 21 7 81.84 4.35
-1 21 -7 85 4.27
-1 -21 -7 75.37 4.08
1 21 8 10.33 1.78
1 21 8 11.78 1.7
-1 21 -8 8.84 1.91
1 -21 8 8.79 2.04
-1 -21 -8 8.38 1.48
1 22 -6 50.3 3.32
-1 -22 6 48.77 3.08
-1 22 6 39.16 2.36
1 -22 -6 46.91 2.75
-1 -22 5 0.58 2.02
1 22 -5 1.11 1.56
-1 22 5 1.97 1.58
-1 22 5 2.66 1.61
1 22 -5 -1.11 1.68
1 -22 -5 0.41 1.8
-1 22 4 128.1 6.17
-1 -22 4 119.4 6.43
1 22 -4 128.49 6.24
-1 22 4 112.41 6.01
-1 22 4 140.1 5.99
1 22 -4 149.12 6.39
-1 -22 4 120.59 6.46
1 -22 -4 133.36 6.35
1 -22 -3 6.04 1.59
1 22 -3 9.03 2.25
-1 22 3 6.13 2.12
-1 -22 3 7.86 2.29
-1 22 3 3.69 1.74
1 22 -3 5.79 2.1
-1 22 3 3.14 1.69
1 -22 -3 2.87 2.19
-1 -22 3 8.41 2.34
-1 22 2 109.74 5.11
-1 -22 2 96.97 5.43
1 22 -2 107.34 5.41
1 -22 -2 85.31 4.83
-1 22 2 97.15 5.23
1 -22 -2 100.23 5.49
-1 -22 2 103.58 5.55
1 22 -1 12.25 2.57
1 -22 -1 11.46 2.02
-1 -22 1 11.56 2.44
-1 22 1 8.13 2.36
1 -22 -1 7.28 2.61
-1 -22 1 13.4 2.58
1 22 0 31.56 2.91
1 -22 0 28.88 2.71
1 22 0 37.56 3.13
-1 22 0 28.32 2.92
-1 -22 0 33.44 3.04
-1 22 0 31.37 3.03
-1 -22 0 35.23 3.17
1 -22 0 26.62 3.09
1 22 1 1.02 1.61
1 -22 1 0.62 2.02
1 22 1 0.51 2.18
-1 22 -1 -0.53 2.23
-1 22 -1 0.62 2.41
1 -22 1 1.33 2.25
-1 -22 -1 -1.56 2.41
1 -22 2 28.71 2.7
-1 22 -2 25.77 2.79
-1 22 -2 26.99 3.08
1 22 2 26.51 2.74
1 22 2 21.95 2.47
-1 22 -2 31.94 2.8
1 22 2 25.51 2.08
-1 -22 -2 23.71 2.74
1 -22 2 25.9 3.04
-1 22 -3 4.42 2.56
-1 22 -3 1.18 2
1 -22 3 0.15 1.93
1 22 3 0.92 1.96
1 22 3 2.32 1.95
-1 22 -3 1.94 1.93
1 -22 3 -1.56 2.26
-1 -22 -3 -0.08 1.96
1 -22 4 175.15 7.79
-1 22 -4 154.94 7.57
1 22 4 187.6 7.68
1 22 4 152.13 7.39
-1 22 -4 182.17 8.26
1 22 4 159.86 7.73
-1 22 -4 188.96 7.91
-1 -22 -4 179.52 7.82
1 -22 4 167.44 8.09
-1 -22 -5 7.75 1.75
1 22 5 6.41 1.82
1 22 5 7.66 1.53
1 -22 5 8.15 2.01
-1 22 -5 6.37 2.46
1 -22 5 6.65 1.82
1 22 5 8.43 1.39
-1 -22 -6 27.76 2.08
1 22 6 27.22 1.97
1 22 6 26.66 2.36
-1 22 -6 30.37 2.77
1 -22 6 30 2.4
1 -23 -4 121.08 5.98
1 23 -4 140.78 6.19
-1 23 4 135.68 5.91
-1 -23 4 133.98 6.06
-1 -23 3 189.32 8.01
1 -23 -3 188.6 7.92
1 23 -3 184.41 7.95
-1 23 3 169.37 7.82
1 23 -3 161.99 7.8
-1 -23 3 178.58 7.91
1 -23 -2 2.36 1.63
-1 -23 2 -1.84 1.8
1 23 -2 4.38 1.68
1 23 -2 2.43 1.61
-1 23 2 1.76 1.63
-1 -23 2 2.3 1.58
1 -23 -1 87.85 4.47
-1 -23 1 84.89 4.4
-1 -23 1 78.22 4.25
-1 23 1 82.66 4.33
1 23 -1 85.65 4.37
1 -23 0 206.14 9.05
-1 -23 0 208.85 8.96
-1 23 0 202.48 8.88
1 23 0 202.89 8.88
-1 -23 0 186.35 8.79
-1 -23 -1 10.45 1.81
1 -23 1 10.36 2
1 23 1 9.43 1.83
-1 23 -1 8.84 1.84
1 -23 1 6.31 1.26
-1 -23 -1 8.35 1.7
-1 23 -1 8.78 1.82
-1 -23 -2 37.25 2.47
1 -23 2 35.41 2.69
-1 23 -2 28.43 2.59
-1 -23 -2 37.6 2.28
1 23 2 31.25 2.44
-1 23 -2 32.48 2.38
1 -23 3 107.26 5.07
-1 -23 -3 117.17 4.81
-1 -23 -3 95.42 4.57
1 -23 3 94.87 4.55
1 23 3 102.57 4.74
-1 23 -3 86.59 4.58
-1 23 -3 113.42 5.04
-2 0 19 0.91 1.6
-2 0 19 0.15 1.04
2 0 -18 0.35 1.62
-2 0 18 2.18 2.43
-2 0 18 1.11 1.56
-2 0 17 3.98 2.64
-2 0 17 0.26 3.1
-2 0 17 -0.29 2.62
2 0 -17 -0.48 2.1
2 0 -17 8.26 6.56
-2 0 17 0.09 1.93
-2 0 17 1.52 1.99
-2 0 16 352.81 15.72
-2 0 16 333.2 14.77
-2 0 16 355.99 14.71
2 0 -16 309.02 14.48
2 0 -16 344.23 24.61
2 0 -16 290.04 22.02
-2 0 15 3.05 4.08
-2 0 15 -1.62 3.64
-2 0 15 6.7 3.64
-2 0 15 -0.13 2.58
-2 0 15 1.36 2.86
-2 0 15 0.16 3.18
2 0 -15 -1.05 2.27
2 0 -15 2.5 7.96
2 0 -15 -1.22 7.94
2 0 -15 -5.39 7.19
-2 0 14 193.08 10.15
-2 0 14 200.55 9.71
2 0 -14 197.13 19.3
-2 0 14 188.26 9.69
-2 0 14 205.85 10.21
-2 0 14 190.66 10.23
-2 0 14 186.81 10.73
2 0 -14 171.07 17.53
2 0 -14 215.17 19.95
-2 0 13 3.63 3.71
2 0 -13 -4.92 8.46
-2 0 13 1.88 3.09
-2 0 13 4.19 2.88
-2 0 13 -1.3 3
-2 0 13 2.72 4.29
-2 0 13 4.2 3.56
2 0 -13 -2.59 9.5
2 0 -13 5.27 8.7
2 0 -13 7.3 8.29
-2 0 12 62.98 5.58
-2 0 12 61.11 5.21
-2 0 12 56.93 5.25
-2 0 12 60.89 5.08
-2 0 12 57.45 4.51
2 0 -12 45.6 10.66
-2 0 12 66.86 4.78
-2 0 12 46.75 4.46
-2 0 12 60.84 4.54
-2 0 12 49.01 4.36
2 0 -12 53.87 11.64
2 0 -12 50.55 11.09
2 0 -12 45.6 10.2
-2 0 11 3.53 3.06
-2 0 11 2.6 3.53
-2 0 11 4.64 3.05
-2 0 11 -0.9 2.67
-2 0 11 3.04 2.7
-2 0 11 -2.28 2.68
-2 0 11 3.76 2.81
2 0 -11 1.07 6.75
2 0 -11 -1.11 6.88
2 0 -11 -8.12 8.43
2 0 -11 -1.11 7.35
2 0 -10 415.25 26.07
-2 0 10 375.4 17.04
-2 0 10 441.06 27
2 0 -10 414.18 25.8
-2 0 10 382.35 16.92
-2 0 10 398.26 16.93
2 0 -10 397.76 25.31
-2 0 9 4.42 2.37
-2 0 9 -3.62 6.87
2 0 -9 -6.08 5.85
2 0 -9 -3.4 5.49
-2 0 9 0.42 1.3
-2 0 9 -0.44 2.16
-2 0 9 -0.52 2.02
2 0 -9 -4.86 6.59
2 0 -9 1.38 5.36
-2 0 8 353.13 15.95
-2 0 8 363.73 19.55
2 0 -8 379.95 20.59
-2 0 8 377.04 15.76
-2 0 8 385.45 15.86
-2 0 8 383.94 15.82
2 0 -8 386.08 22.27
2 0 -8 373.2 19.85
2 0 -7 4.37 3.03
2 0 -7 1.64 4.12
2 0 -7 2.53 3.99
-2 0 7 1.03 3.22
-2 0 7 0.81 1.78
-2 0 7 1.3 5.39
2 0 -7 -0.87 3.23
-2 0 6 187.4 12.65
-2 0 6 182.27 10.29
2 0 -6 182.23 10.95
-2 0 6 159.46 11.49
-2 0 6 175.75 7.75
2 0 -6 177.11 10.81
-2 0 5 0.4 3.66
-2 0 5 -1.4 3.1
-2 0 5 1.14 2.27
2 0 -5 3.44 2.22
2 0 -5 -2.36 3.11
2 0 -5 4.98 3.57
-2 0 4 7994.4 333.81
-2 0 4 8734.12 334.48
2 0 -4 8257.34 334.52
2 0 -3 1.97 2.96
2 0 -3 0.6 2.57
-2 0 3 2.69 2.77
-2 0 3 -1.81 2.72
2 0 -3 -0.39 5.1
-2 0 2 3094.84 123.33
2 0 -2 3139.73 123.28
2 0 -2 3052.81 122.8
-2 0 2 3045.45 123.27
2 0 -2 2779.14 124.41
2 0 -1 -0.66 1.95
2 0 -1 -0.95 1.68
-2 0 1 0.69 1.45
-2 0 1 -1.46 1.77
-2 0 1 2.29 1.5
-2 0 1 1.72 1.74
2 0 0 5215.58 207.14
-2 0 0 5092.95 206.86
2 0 1 3.78 2.07
-2 0 -1 5.64 2.11
2 0 1 4.13 1.99
-2 0 -2 1621.55 68.78
-2 0 -2 1727.97 69.37
2 0 2 1699.17 69.37
-2 0 -3 2.59 2.87
2 0 3 -0.54 3.01
-2 0 -3 3.26 2.83
-2 0 -4 995.03 43.38
-2 0 -4 1030.16 43.44
2 0 4 1012.48 45.38
-2 0 -4 970.16 44.89
2 0 4 965.35 43.14
2 0 4 1003.03 43.72
-2 0 -5 -2.98 4.38
2 0 5 2.46 4.63
-2 0 -5 3.59 3.47
-2 0 -5 1.72 4.49
2 0 5 2.7 3.29
-2 0 -5 2.93 2.78
2 0 5 1.72 3.42
2 0 6 736.47 35.42
-2 0 -6 651.79 33.3
-2 0 -6 671 32.47
-2 0 -6 712.28 31.98
-2 0 -6 707.89 35.11
2 0 6 702.23 32.51
2 0 6 636.53 27.4
2 0 6 743.58 33.23
2 0 7 1.94 1.96
2 0 7 0.37 1.96
-2 0 -7 -1.23 4.61
-2 0 -7 -1.67 5.97
-2 0 -7 -2.87 6.15
2 0 7 -0.17 2.07
2 0 7 -0.65 5.24
-2 0 -7 1.04 4.1
2 0 8 117.59 6.59
-2 0 -8 143.57 6.68
2 0 8 139.35 6.64
-2 0 -8 147.36 12.69
-2 0 -8 135.14 13.52
-2 0 -8 109.09 10.61
-2 0 -8 113.68 13.59
2 0 8 124.74 6.6
2 0 8 110.48 12.97
2 0 9 -2.08 2.49
-2 0 -9 2.75 7.25
-2 0 -9 4.34 8.04
-2 0 -9 1.17 2.14
2 0 9 0.54 2.71
2 0 9 2.51 2.5
2 0 9 -1.05 5.79
2 0 9 0.91 6.59
2 0 10 276.03 13.22
-2 0 -10 283.08 23.4
-2 0 -10 276.67 21.12
2 0 10 279.45 12.99
2 0 10 277.87 12.97
-2 0 -10 273.95 12.82
2 0 10 303.63 12.95
2 0 10 239.07 20.58
2 0 10 284.32 12.67
2 0 10 307.49 22.75
2 0 11 -1.24 7.25
2 0 11 2.32 2.56
2 0 11 -1.09 2.91
2 0 11 -0.48 3.15
2 0 11 1.1 2.75
2 0 11 -0.42 2.94
-2 0 -11 -1.51 2.46
-2 0 -11 -0.14 2.76
-2 0 -11 -2.3 7.26
-2 0 -11 14.27 8.56
2 0 12 273.92 11.3
2 0 12 234.01 21.21
2 0 12 218.92 11.33
2 0 12 233.33 11.7
2 0 12 225.3 11.11
2 0 12 247.08 11.38
-2 0 -12 229.22 11.05
-2 0 -12 237.78 11.31
2 0 12 216.31 11.3
-2 0 -12 239.68 21.78
-2 0 -12 204.21 19.02
-2 0 -13 3.21 7.5
-2 0 -13 -6.87 8.86
2 0 13 1.82 3.51
2 0 13 1.37 2.37
-2 0 -13 -1.39 8.32
2 0 13 2.05 3.07
2 0 13 3.9 2.99
-2 0 -13 -0.53 3.06
-2 0 -13 4.06 2.5
-2 0 -13 1.03 2.66
2 0 13 1.31 7.98
2 0 14 333.32 15.04
-2 0 -14 338.14 25.96
2 0 14 314.05 14.43
-2 0 -14 313.07 14.66
-2 0 -14 301.17 14.64
-2 0 -14 297.17 24.94
2 0 14 333.74 14.78
2 0 14 338.21 14.68
-2 0 -15 1.19 8.52
2 0 15 2.46 2.32
-2 0 -15 -1.28 2.6
-2 0 -15 1.27 2.48
-2 0 -15 1.19 7.62
2 0 15 1.11 2.83
2 0 15 4.34 2.68
2 0 16 268.73 11.32
-2 0 -16 284.5 20.87
2 0 16 253.99 11.59
2 0 16 259.02 11.51
-2 0 -16 236.75 11.54
-2 0 -16 257.32 11.65
-2 0 -16 240.21 19.24
-2 0 -17 1.55 2.44
-2 0 -17 -0.08 1.9
-2 0 -17 -0.16 1.79
2 0 17 1.49 2.6
2 0 17 4.16 1.82
2 0 17 3.57 1.82
-2 0 -18 177.8 7.92
2 0 18 178.56 8.01
-2 -1 19 59.59 3.64
-2 1 19 71.19 3.65
-2 -1 19 68.48 3.26
-2 1 19 67.85 3.24
2 -1 -18 80.62 4.39
2 1 -18 82.38 4.37
2 1 -18 75.45 4.26
-2 -1 18 75.3 4.42
-2 -1 18 87.6 4.94
-2 1 18 64.22 4.36
-2 1 18 89.22 4.94
-2 1 18 94.04 4.33
-2 -1 18 99.24 4.38
-2 -1 17 75.71 5
-2 1 17 78.22 4.79
-2 1 17 84.66 5.53
-2 -1 17 75.05 4.98
-2 1 17 72.66 5.06
-2 -1 17 88.45 5.61
-2 -1 17 86.9 4.71
-2 1 17 88.34 4.69
-2 1 17 78.78 4.54
-2 -1 17 80.08 4.56
2 -1 -17 68.56 4.29
2 1 -17 81.42 4.67
2 -1 -17 83.33 4.77
2 1 -17 76.59 10.52
2 -1 -17 84.03 11.19
-2 1 16 200.31 9.84
-2 -1 16 192.33 9.87
-2 1 16 182.43 8.65
-2 1 16 175.05 8.69
-2 -1 16 180.99 8.76
-2 -1 16 189.66 8.79
-2 -1 16 171.84 8.77
2 -1 -16 172.35 8.57
2 -1 -16 162.33 15.79
2 -1 -16 158.23 16.87
-2 -1 15 169.28 9.21
-2 1 15 193.28 9.82
-2 -1 15 197.05 9.99
-2 1 15 178.47 9.12
-2 -1 15 170.19 9.16
-2 1 15 163.18 8.55
-2 -1 15 175.18 8.69
-2 1 15 166.63 9.01
-2 -1 15 156.59 8.67
-2 1 15 164.04 8.48
2 1 -15 157.63 8.25
2 -1 -15 176.98 8.59
2 -1 -15 160.57 16.51
2 1 -15 167.05 16.24
2 1 -15 161.13 17.93
2 1 -15 167.72 17.77
2 -1 -15 188.86 18.32
2 -1 -15 158.84 17.53
-2 -1 14 9.49 3.68
-2 1 14 14.68 3.85
-2 1 14 10.88 3.14
2 -1 -14 15.34 8.12
-2 -1 14 10.69 3.03
2 1 -14 17.95 9.59
-2 -1 14 11.08 3.44
-2 1 14 8.9 3.34
-2 1 14 9.94 3.25
-2 -1 14 7.45 3.25
-2 -1 14 10.66 4.3
-2 1 14 7.12 4.22
-2 -1 14 9.54 3.96
-2 1 14 6.89 3.87
2 -1 -14 15.03 8.96
2 1 -14 9.52 8.88
2 -1 -14 9.71 8.27
2 1 -14 -1.14 7.68
2 1 -14 9.36 9.02
-2 -1 13 22.39 4.63
-2 1 13 20.53 4.28
-2 -1 13 17.77 4.24
-2 1 13 15.75 4.18
-2 -1 13 18.38 4.23
-2 -1 13 11.68 3.84
-2 1 13 23.17 3.99
2 1 -13 11.51 8.9
2 -1 -13 7.08 7.98
-2 -1 13 13.58 3.64
-2 1 13 14.92 3.46
-2 1 13 16.99 3.27
-2 -1 13 16.49 3.48
-2 1 13 19.79 3.78
-2 1 13 13.9 3.16
2 -1 -13 16.21 8.34
2 -1 -13 18.83 9.94
2 -1 -13 10.97 7.57
2 1 -13 10.63 8.79
2 1 -13 20.11 8.79
2 1 -13 13.3 9.35
-2 1 12 1079.55 41.48
-2 1 12 1061.6 40.84
-2 -1 12 1058.05 40.99
-2 -1 12 1006.73 40.9
-2 -1 12 1017.93 41.52
-2 1 12 1016.27 40.79
-2 -1 12 1030.52 40.81
-2 1 12 910 40.56
-2 -1 12 914.07 40.36
2 1 -12 1019.44 52.52
2 -1 -12 1003.84 51.68
-2 1 12 939.09 40.37
-2 -1 12 859.42 40.33
-2 1 12 913.68 40.67
-2 -1 12 1020.39 40.56
-2 -1 12 923.17 40.67
-2 1 12 1002.69 40.42
-2 1 12 974.09 40.78
-2 1 12 917.31 40.38
2 -1 -12 1052.23 52.71
2 -1 -12 1000.78 52.48
2 -1 -12 962.45 50.99
2 1 -12 1047.41 53.39
2 1 -12 955.42 52.19
2 1 -11 18.51 7.63
2 1 -11 21.81 8.39
2 -1 -11 24.49 8.9
2 -1 -11 19.71 8.69
2 -1 -11 17.93 8.56
-2 1 11 23.59 4.09
-2 -1 11 19 3.79
-2 -1 11 24.04 3.83
-2 1 11 27.09 3.59
-2 1 11 23.51 3.67
-2 -1 11 28.58 3.79
-2 -1 11 22.19 3.09
-2 -1 11 23.09 3.24
-2 1 11 24.11 3.16
-2 1 11 20.11 3.26
-2 1 11 18.28 3.18
-2 -1 11 18.73 2.96
-2 1 11 17.81 3.02
2 -1 -11 26.96 7.98
-2 1 11 22.38 3.31
-2 -1 11 15.87 3.29
2 1 -11 15.5 8.17
-2 1 11 19.03 3.21
-2 1 10 44.21 10.24
-2 -1 10 50.17 10.44
2 1 -10 40.93 8.66
-2 -1 10 38.59 3.66
2 -1 -10 41.61 8.72
-2 1 10 45.1 3.76
2 -1 -10 47.6 8.85
-2 1 10 42.14 3.71
-2 1 10 40.99 3.67
-2 -1 10 33.91 3.23
2 -1 -10 50.17 10.36
2 -1 -10 31.26 8.33
2 -1 -10 44.03 8.85
2 1 -10 53.37 9.11
2 -1 -10 50.81 9.35
2 -1 -9 1168.21 54.68
2 1 -9 971.22 53.39
-2 1 9 1087.08 45.88
2 -1 -9 935.28 53.04
2 -1 -9 1186.24 52.71
-2 -1 9 1055.76 45.9
2 1 -9 1136.17 52.52
2 -1 -9 1143.77 54.52
2 1 -9 969.01 53.9
-2 1 9 1131.69 55.24
-2 -1 9 1196.1 56.28
-2 -1 9 1159.56 45.6
-2 -1 9 1119.94 45.4
2 -1 -9 1111.19 45.5
-2 1 9 1142.76 45.88
-2 1 9 1165.86 45.89
-2 -1 9 1132.99 45.69
2 1 -9 1174.85 51.83
2 -1 -9 1174.74 53.86
2 -1 -9 1180.47 54.65
2 1 -9 1116.88 53.73
2 1 -8 2273.02 91.82
-2 -1 8 2107.02 87.02
2 -1 -8 2340.84 93.14
2 -1 -8 2199.15 94.93
-2 1 8 2126.63 86.99
-2 1 8 2169.27 92.15
2 1 -8 1872.93 93.6
-2 -1 8 2109.05 86.72
-2 -1 8 2095.52 86.56
2 -1 -8 2265 92.17
-2 1 8 2151.63 86.98
-2 1 8 2206.68 87
-2 -1 8 2150.98 86.84
-2 1 8 2322.21 87.01
-2 -1 8 2173.16 86.83
2 1 -8 2342.37 92.43
2 -1 -8 2265.54 94.76
-2 1 7 915.29 35.68
-2 -1 7 836.39 35.7
2 1 -7 746.98 40.88
-2 -1 7 877.31 42.58
-2 -1 7 796.18 37.69
-2 1 7 882.02 42.29
2 -1 -7 976.41 41.05
2 1 -7 891.34 39.45
-2 1 7 878.42 40.03
2 1 -7 862.38 40.07
-2 1 7 885.58 35.7
2 -1 -7 914.94 41.74
2 -1 -7 909.85 38.7
2 1 -6 542.82 24.76
-2 1 6 531.5 26.19
-2 -1 6 560.58 26.89
-2 -1 6 448 24.89
-2 -1 6 508.73 22.71
2 -1 -6 573.58 25.37
2 1 -6 485.03 25.81
-2 1 6 497.99 21.04
2 -1 -6 522.01 24.4
-2 1 6 545.39 25.14
2 1 -6 570.38 24.61
2 -1 -6 532.04 27.13
-2 1 6 571.18 26.71
-2 -1 6 490.16 21.06
2 -1 -6 520.31 26.03
2 -1 -6 552.35 23.58
2 -1 -5 3411.03 148.61
2 -1 -5 3687.71 147.15
-2 -1 5 3736.08 149.25
2 1 -5 3798.94 148.42
-2 1 5 3490.01 148.45
-2 1 5 3721.93 149.04
-2 -1 5 3381.33 147.88
2 1 -5 3380.2 149.02
2 -1 -5 3829.88 148.25
2 -1 -5 3855.66 150.8
-2 -1 5 3580.9 145.66
2 -1 -5 3697.33 148.79
2 1 -4 210.5 11.85
2 1 -4 213.52 12.63
2 1 -4 209.92 12.26
-2 -1 4 196.84 9.79
-2 -1 4 209.96 12.33
-2 1 4 257.61 12.53
-2 1 4 241.85 12.67
2 -1 -4 256.09 12.64
2 -1 -4 278.53 12.97
2 -1 -4 199.86 13.58
2 -1 -4 266.54 11.38
2 -1 -4 225.54 12.39
2 -1 -3 1714.01 66.71
-2 1 3 1591.65 67.7
-2 1 3 1612.59 67.95
2 1 -3 1707.74 67.94
-2 -1 3 1575.71 67.93
2 -1 -3 1592.78 68.11
2 -1 -3 1593.72 69.74
2 -1 -2 848.75 32.98
2 1 -2 792.34 33.21
-2 1 2 861.31 32.97
-2 -1 2 790.04 33.33
-2 1 2 782.11 32.5
2 1 -2 746.71 32.68
2 -1 -2 786.32 34.44
-2 -1 2 698.1 32.04
2 -1 -2 770.8 33.14
2 -1 -2 699.99 34.12
-2 -1 1 19.53 2.8
-2 1 1 18.39 2.55
-2 1 1 20.05 1.88
2 1 -1 18.37 2.58
-2 -1 1 18.82 2.59
-2 1 1 15.11 2.46
-2 1 1 17.49 2.42
-2 -1 1 20.54 2.66
2 1 -1 13.15 2.17
2 -1 -1 16.17 2.8
-2 -1 1 21.93 2.29
-2 1 0 821.79 34.82
2 1 0 857.23 35.27
2 1 0 910.98 36.16
2 -1 0 842.35 35.88
-2 -1 0 920.8 35.87
-2 1 0 794.97 35.78
2 -1 1 1961.04 81.93
2 1 1 2113 83.67
-2 -1 -1 2290.42 84.07
2 -1 1 2134.59 83.51
-2 1 -1 2178.51 83.86
2 1 2 323.95 16.14
2 -1 2 337.22 14.03
2 -1 2 337 15.99
2 -1 2 342.92 14.65
2 1 2 322.71 14.92
-2 1 -2 371.17 16.13
-2 1 -3 6.61 2.93
2 1 3 6.88 3.82
2 -1 3 5.22 3.09
2 -1 3 4.56 2.18
-2 -1 -3 4.25 3.27
2 1 4 519.34 23.51
-2 -1 -4 452.94 19.51
2 -1 4 455.38 21.48
2 -1 4 453.63 22.4
-2 -1 -4 479.76 22.94
-2 -1 -4 466.46 23.65
-2 1 -4 469.48 23.62
2 -1 4 486.32 24.26
-2 1 -4 493.2 22.1
-2 -1 -4 474.73 24.15
2 1 4 526.19 24.89
2 -1 5 1421.28 61.03
2 1 5 1527 63.22
2 -1 5 1464.37 61.99
-2 1 -5 1503.02 61.24
-2 -1 -5 1302.48 63.16
2 -1 5 1425.72 64.44
2 1 5 1473.35 64.74
-2 1 -5 1453.16 63.8
-2 -1 -5 1448.32 62.38
-2 1 -5 1340.48 62.2
-2 -1 -5 1426.89 64.16
2 -1 6 313.7 17.7
2 -1 6 291.47 13.72
2 1 6 321.17 13.79
2 -1 6 326.61 18.37
2 1 6 396.78 20.44
2 1 6 346.98 19.45
2 1 6 394.48 21.84
-2 -1 -6 351.26 20.18
-2 1 -6 288.27 18.59
-2 -1 -6 321.52 18.7
-2 1 -6 341.13 17.45
-2 -1 -6 348.77 20.74
-2 1 -6 337.24 20.48
-2 1 -6 362.83 18.66
2 -1 6 359.43 21.07
2 -1 7 837.63 36.34
2 1 7 948.97 43.87
2 -1 7 855.54 42.08
2 1 7 876.29 36.33
-2 -1 -7 896.94 36.39
2 -1 7 899.53 36.19
-2 -1 -7 891.15 43.99
-2 -1 -7 914.2 42.25
-2 -1 -7 903.79 42.68
-2 1 -7 833.42 44.39
-2 1 -7 947.19 42.46
-2 1 -7 874.56 43.16
-2 1 -7 933.73 40.98
-2 -1 -7 894.9 45
2 1 7 990 45.82
2 1 7 900.59 36.34
2 -1 7 876.27 36.28
2 1 8 934.04 38.82
2 -1 8 918.41 38.88
2 1 8 907.2 46.88
2 -1 8 973.78 48.96
2 1 8 886.28 47.32
2 1 8 991.97 38.98
-2 -1 -8 989.06 38.96
-2 1 -8 966.91 38.84
2 -1 8 981.85 38.79
-2 -1 -8 987.76 46.6
-2 1 -8 874.01 46.26
-2 -1 -8 919.78 47.17
-2 -1 -8 911.41 45.29
-2 1 -8 977.42 46.16
-2 1 -8 890.5 43.6
-2 -1 -8 961.4 48.82
-2 1 -8 938.19 48.61
2 1 8 880.77 38.84
2 -1 8 950.38 38.87
2 1 8 934.91 38.7
2 1 9 231.69 18.65
2 1 9 235.41 10.53
2 -1 9 220.03 10.54
2 -1 9 194.35 16.51
2 1 9 218.12 18.07
2 -1 9 249.64 19.7
2 1 9 229.83 10.58
-2 -1 -9 251.66 10.69
-2 1 -9 214.97 10.44
2 -1 9 224.43 10.52
2 1 9 229.46 10.66
-2 -1 -9 209.66 19.33
-2 -1 -9 212.81 18.32
-2 1 -9 204.38 19.18
2 -1 10 545.9 24.08
2 1 10 549.13 24
2 -1 10 577.45 24.22
2 -1 10 638.08 36.16
2 1 10 520.11 33.51
2 1 10 557.85 24.07
2 1 10 541.39 34.14
2 1 10 574.57 24.26
2 1 10 587.7 24.59
2 -1 10 550.87 24.6
2 -1 10 557.16 24.42
2 1 10 585.88 24.3
2 -1 10 587.28 24.35
2 1 10 559.86 24.36
2 -1 10 552.7 24.19
-2 -1 -10 593.96 24.28
-2 1 -10 581.55 24.16
-2 -1 -10 569.72 33.64
-2 -1 -10 582.65 32.33
-2 -1 -10 614.15 35.85
-2 1 -10 562.86 33.31
-2 1 -10 575.15 35.82
2 -1 11 252.75 11.33
2 1 11 262.58 21.8
2 -1 11 251.13 21.73
2 1 11 275.89 11.33
2 1 11 248.3 20.43
2 -1 11 217.95 11.44
2 -1 11 230.79 11.19
2 -1 11 230.85 11.77
2 1 11 242.44 11.74
2 -1 11 227.65 11.28
2 1 11 243.91 11.44
2 -1 11 235.15 11.44
-2 -1 -11 249.18 11.35
2 1 11 241.72 11.52
-2 -1 -11 239.07 11.39
-2 1 -11 243.37 11.53
2 -1 11 221.02 11.29
-2 1 -11 234.97 11.15
-2 1 -11 229.7 20.28
-2 -1 -11 238.5 19.18
-2 1 -11 219.39 21.35
2 -1 12 54.31 4.44
2 -1 12 62.74 12.1
2 1 12 50.78 10.85
2 1 12 50.89 4.3
2 -1 12 66.2 5.05
2 -1 12 63.9 5.11
2 1 12 58.89 5.01
2 -1 12 46.02 4.21
2 -1 12 64.05 4.71
-2 -1 -12 53.85 4.43
2 1 12 59.3 4.66
2 1 12 50.54 4.5
-2 1 -12 58.04 4.28
-2 1 -12 62.19 4.72
-2 -1 -12 54.58 4.24
-2 -1 -12 60.19 4.57
2 1 12 47.44 4.51
-2 1 -12 58.93 12.48
-2 -1 -12 37.83 9.06
-2 1 -12 38.96 11.08
-2 -1 -12 62.17 11.99
2 -1 13 -1.34 9.77
2 1 13 1.29 8.66
2 -1 13 12.41 3.61
2 1 13 10.81 3.78
2 -1 13 6.4 3.91
-2 -1 -13 7.99 7.77
2 1 13 10.72 2.77
2 -1 13 6.6 2.81
-2 1 -13 7.23 8.21
2 -1 13 11.79 3.38
-2 -1 -13 12.51 3.24
2 1 13 6.79 3.05
2 -1 13 6.51 3.48
2 1 13 14.88 3.3
-2 -1 -13 7.53 2.69
2 1 13 5.12 3.09
-2 1 -13 7.04 2.85
-2 -1 -13 5.52 2.89
-2 1 -13 8.9 7.66
-2 -1 -13 5.35 8.03
-2 1 -13 5.64 8.57
2 -1 14 369.24 17.43
2 1 14 395.51 17.75
2 -1 14 401.86 17.85
2 -1 14 386.62 17.28
2 1 14 384.59 17.15
-2 1 -14 390.38 29.14
-2 -1 -14 440.12 29.18
-2 -1 -14 403.98 17.45
-2 1 -14 409.12 17.57
-2 1 -14 404.65 17.55
-2 -1 -14 395.88 17.26
-2 -1 -14 395.36 17.51
-2 -1 -14 371.77 27.86
-2 1 -14 333.49 25.66
-2 1 -14 431.43 30.26
-2 1 -14 381.87 17.36
2 -1 14 379.65 17.44
2 1 14 378.06 17.29
2 -1 14 409.54 17.54
2 1 14 399.71 17.54
2 1 15 7.61 2.27
2 -1 15 4.19 2.3
-2 1 -15 3.68 8.19
-2 -1 -15 2.3 7.68
-2 1 -15 0.51 2.48
-2 -1 -15 6.62 2.78
-2 -1 -15 3.03 2.58
-2 1 -15 3.26 2.75
-2 -1 -15 5.36 2.26
-2 -1 -15 -2.35 8.15
-2 1 -15 -6.05 8.32
2 1 15 4.65 2.83
2 -1 15 3.91 2.91
2 -1 15 0.12 2.82
2 1 15 2.23 2.9
2 -1 16 3.68 1.84
-2 1 -16 2.04 6.74
-2 -1 -16 -3.87 6.78
2 1 16 5.87 1.81
2 -1 16 3.67 2.51
2 -1 16 3.47 2.32
2 1 16 4.91 2.28
2 1 16 4.1 2.51
-2 -1 -16 6.34 2.38
-2 -1 -16 10.1 2.53
-2 1 -16 4.16 2.37
-2 1 -16 6.71 2.46
-2 -1 -16 7.15 6.56
-2 1 -16 -0.98 6.5
2 1 17 184.66 8.38
2 -1 17 187.73 8.54
2 1 17 192.69 8.61
2 -1 17 174.96 8.43
-2 1 -17 185.99 8.87
-2 -1 -17 200.96 8.83
2 1 17 196.42 9.06
2 -1 17 185.48 8.98
-2 1 -17 197.69 8.71
-2 1 -17 176.15 8.5
-2 -1 -17 198.22 8.68
-2 -1 -17 195.34 8.67
2 1 18 75.7 4.09
2 -1 18 69.41 4
-2 -1 -18 74.67 3.92
-2 1 -18 78.41 3.99
-2 -2 19 23.38 2.15
-2 2 19 21.48 2.14
-2 -2 19 24.99 1.69
2 -2 -19 23.8 1.85
-2 2 18 3.51 2.3
-2 -2 18 4.51 2.19
-2 2 18 1.43 2.01
-2 -2 18 4.55 2.48
2 2 -18 0.55 1.6
2 -2 -18 1.32 1.75
2 2 -18 0.74 1.52
-2 -2 18 1.29 1.63
-2 2 18 -0.51 1.51
-2 -2 17 873.72 33.77
-2 2 17 905.21 33.78
-2 -2 17 887.65 33.77
-2 2 17 850.48 33.62
2 2 -17 804.38 42.85
-2 -2 17 750.84 33.84
-2 -2 17 834.91 34.37
-2 2 17 762.18 34.06
-2 2 17 806.29 34.16
2 -2 -17 780.8 33.59
2 -2 -17 791.3 33.81
2 2 -17 758.8 33.64
2 2 -17 814.33 42.55
2 -2 -17 854.07 43.32
-2 -2 16 3.95 2.41
-2 2 16 1.56 2.32
-2 2 16 1.8 2.28
-2 -2 16 4.37 2.56
-2 -2 16 -0.17 3.9
-2 2 16 3.49 3.57
-2 -2 16 1.94 2.81
2 -2 -16 3.95 2.36
2 2 -16 6.48 7.35
2 -2 -16 3.32 7.23
2 -2 -16 4.91 6.88
-2 2 15 281.06 12.86
-2 -2 15 269.9 12.85
-2 -2 15 273.66 13.23
-2 -2 15 253.29 13.48
-2 2 15 302.71 13.85
-2 -2 15 286.15 13.53
-2 -2 15 310.2 14.2
-2 2 15 291.46 13.16
-2 -2 15 274.7 12.92
-2 2 15 300.71 13.28
-2 2 15 269.22 12.68
2 -2 -15 272.13 12.8
2 -2 -15 280.8 22.15
2 -2 -15 287.28 22.55
2 -2 -15 249.79 21.77
2 2 -15 255.15 22.29
2 -2 -15 247.9 22.3
2 2 -15 261.31 23.19
-2 -2 14 11 4.09
-2 2 14 13.34 3.81
-2 -2 14 13.23 3.91
-2 -2 14 17.65 4.47
-2 2 14 17.39 4.43
-2 -2 14 12.08 3.78
-2 2 14 12.84 3.55
-2 -2 14 13.02 3.44
-2 2 14 10.74 3.17
-2 2 14 15.37 3.53
-2 -2 14 10.32 3.37
2 2 -14 8.24 8.77
2 -2 -14 2.48 8.61
2 -2 -14 3.63 8.65
2 -2 -14 2.14 7.94
2 2 -14 10.92 7.52
2 2 -14 -6.89 9.86
-2 2 14 11.62 3.14
-2 -2 14 9.64 3.06
2 -2 -14 19.11 8.27
2 2 -14 9.28 9.22
2 2 -13 1235.76 64.53
2 -2 -13 1274.35 63.09
2 -2 -13 1237.97 62.01
2 2 -13 1171.25 63.47
2 -2 -13 1291.59 62.45
2 2 -13 1287.53 64.38
-2 2 13 1280.24 51.05
-2 -2 13 1261.84 51.89
-2 -2 13 1213.95 51.09
-2 2 13 1323.28 51.65
-2 -2 13 1230.62 51.27
-2 -2 13 1218.12 51.13
-2 2 13 1277.93 51.06
2 -2 -13 1318.61 64.48
2 2 -13 1275.25 62.41
-2 2 13 1247.37 51.13
-2 -2 13 1112.42 50.99
-2 2 13 1189.33 51.12
-2 -2 13 1230.42 50.92
-2 2 13 1226.62 50.62
-2 2 13 1155.61 50.73
2 -2 -13 1276.45 50.62
2 -2 -12 20.97 9.44
2 2 -12 13.66 8.74
2 2 -12 3.67 8.19
-2 -2 12 14.96 3.82
-2 2 12 24.84 4.39
-2 -2 12 17.09 4.24
-2 -2 12 15.08 4.07
-2 2 12 20.21 3.85
-2 2 12 25.42 3.94
-2 -2 12 19.24 3.97
-2 2 12 21.45 3.14
-2 -2 12 15.13 3.12
2 2 -12 13.77 8.72
2 -2 -12 17.33 8.12
-2 2 12 16.47 3.56
-2 2 12 19.24 3.19
-2 2 12 18.02 3.64
-2 -2 12 14.08 3.15
-2 -2 12 12.07 3.39
-2 2 12 15.55 3.27
2 -2 -12 20.1 2.63
-2 2 12 14.38 3.16
2 -2 -11 664.36 39.83
2 2 -11 686.41 39.57
2 -2 -11 700.22 39.75
-2 2 11 610.48 29.64
-2 -2 11 625.23 29.78
2 -2 -11 640.19 38.4
-2 -2 11 763.93 30.87
-2 2 11 823.94 30.87
-2 2 11 785.59 30.23
-2 -2 11 759.36 30.44
-2 -2 11 816.83 30.37
-2 2 11 769.39 30.24
-2 -2 11 795.85 30.23
-2 -2 11 729.86 30.12
-2 2 11 683.84 30.09
-2 2 11 730.46 29.76
-2 2 11 676.74 30.21
-2 -2 11 646.38 29.9
-2 2 11 673.11 29.78
-2 2 11 638.95 29.72
-2 2 10 456.31 28.22
2 2 -10 351.24 26.88
-2 -2 10 466.5 29.13
2 -2 -10 459.44 26.9
-2 -2 10 404.87 18.51
-2 2 10 415.52 18.42
2 -2 -10 466.21 27.08
-2 -2 10 422.1 17.9
-2 2 10 435.24 18.45
-2 2 10 445.73 18.57
2 -2 -10 405.6 26.59
2 -2 -10 402.52 26.24
2 2 -10 466.12 27.28
2 -2 -10 446.56 27.77
2 -2 -10 424.1 27.56
-2 -2 9 701.19 29.4
-2 2 9 659.29 35.11
2 2 -9 665.72 38.15
2 2 -9 646.38 36.94
2 2 -9 729.72 35.93
2 -2 -9 730.37 37.23
-2 2 9 835.05 39.22
-2 -2 9 824.15 40.02
2 2 -9 606.19 36.65
2 -2 -9 752.23 37.57
-2 2 9 701.95 29.28
-2 -2 9 701.13 28.8
2 -2 -9 709.51 28.98
-2 2 9 704.03 29.31
-2 2 9 703.74 29.18
-2 -2 9 677.36 29
-2 2 9 718.87 29.36
2 -2 -9 737.11 37.6
2 2 -9 825.23 36.33
-2 2 8 8.75 5.11
2 2 -8 2.86 4.12
2 2 -8 5.1 3.37
2 -2 -8 -0.73 4.8
-2 2 8 6.74 2.2
-2 -2 8 3.93 2.27
2 2 -8 1.47 4.29
-2 -2 8 4.06 1.36
2 -2 -8 8.66 5.26
-2 -2 8 4.86 1.52
-2 2 8 4.88 2.03
-2 2 8 8.48 2.16
-2 -2 8 4.85 1.79
2 -2 -8 9.01 5.42
2 2 -8 7.16 4.12
2 -2 -8 7.64 6.16
2 -2 -8 5.84 5.6
2 -2 -7 2178.81 89.86
-2 2 7 2060.61 84.74
-2 -2 7 2104.19 84.84
2 2 -7 1890.34 90.27
2 2 -7 2224.97 89.93
-2 -2 7 2208.15 92.63
-2 2 7 2240.5 90.56
2 -2 -7 2177.32 90.6
-2 2 7 2139.11 91.62
2 2 -7 1987.01 90.82
2 2 -7 2315.26 88.73
2 -2 -7 2055.33 91.04
2 -2 -7 2121.22 91.97
2 2 -6 61.48 6.04
2 -2 -6 56.57 6.66
2 2 -6 43.39 6.38
2 2 -6 51.11 6.03
-2 2 6 65.31 7.69
-2 -2 6 52.53 7.38
-2 -2 6 54.15 3.18
2 2 -6 59.48 6
2 -2 -6 47.12 6.95
2 2 -6 50.23 6.31
2 -2 -6 60.17 6.84
-2 2 6 55.22 3.11
-2 2 6 55.01 6.94
2 -2 -6 51.04 7.29
2 -2 -6 57 7.01
2 -2 -6 54.18 4.37
2 -2 -5 115.68 9.08
2 2 -5 144.82 10.19
2 2 -5 172.82 9.76
-2 2 5 137.32 9.81
2 2 -5 162.92 10.2
-2 2 5 147.78 10.05
2 -2 -5 132.38 9.67
2 -2 -5 140.69 11.02
2 2 -5 158.29 9.89
-2 -2 5 168.79 10.87
2 -2 -5 128.69 10.53
2 -2 -5 130.69 9.98
2 -2 -5 122.55 7.03
-2 -2 4 2068.3 88.17
2 2 -4 2122.17 88.45
2 2 -4 2204.17 88.41
2 2 -4 2090.55 88.48
-2 2 4 2099.72 87.99
-2 2 4 2116.63 88.2
2 2 -4 2247.49 87.96
2 -2 -4 2145.18 90.18
2 -2 -4 2113.56 88.16
2 -2 -4 2089.46 87.74
2 -2 -4 2094.01 89.99
2 -2 -4 2012.57 88.74
-2 -2 3 6255.48 251.83
-2 2 3 6438.69 251.78
2 2 -3 6581.75 251.89
-2 2 3 6092.38 251.69
2 -2 -3 6132.07 252.12
2 -2 -3 6042.72 253.72
2 -2 -3 6114.48 252.87
-2 -2 2 5.35 2.93
-2 2 2 3.47 2.32
-2 -2 2 5.6 2.97
-2 -2 2 2.54 1.62
2 -2 -2 3.99 3.07
-2 2 2 7.13 2.21
2 2 -2 3.97 2.78
-2 2 2 -0.29 3.81
-2 -2 1 1489.82 60.12
-2 2 1 1428.01 58.75
-2 2 1 1511.33 59.69
2 -2 -1 1399.24 59.89
2 2 -1 1409.48 58.53
2 2 -1 1472.38 59.84
-2 -2 1 1487.44 60.27
-2 -2 1 1437.1 59.64
-2 2 1 1413.81 60.96
-2 -2 1 1507.33 59.36
-2 2 0 86.19 5.52
2 2 0 71.37 4.69
2 -2 0 72.59 5.04
2 2 0 81.35 4.74
-2 -2 0 79.42 4.85
2 2 0 73.46 5.21
2 2 0 76.13 5.23
2 -2 0 87.07 5.25
2 -2 1 524.71 23.42
-2 -2 -1 564.53 23.19
2 2 1 568.96 24.44
-2 2 -1 553.35 24.38
2 -2 1 537.73 23.61
-2 2 -1 534.71 25.1
2 2 1 566.59 23.82
2 -2 2 1700.63 73.33
2 2 2 1845.31 75.49
-2 -2 -2 1848.61 73.15
-2 2 -2 1826.39 75.18
-2 2 -2 1856.77 74.75
2 2 2 1860.09 74.22
2 -2 3 645.6 26.81
2 2 3 638.89 29.73
2 -2 3 626.45 27.19
-2 -2 -3 612.25 28.12
-2 2 -3 669.26 28.41
-2 2 -3 650.68 28.55
-2 -2 -4 209.15 10.7
2 -2 4 167.72 9.68
2 2 4 210.77 12.67
-2 2 -4 159.31 10.03
-2 -2 -4 204.8 12.87
-2 -2 -4 192.99 12.79
-2 2 -4 185 10.46
2 -2 4 192.97 12.73
-2 2 -4 172.3 11.64
2 2 4 237.41 13.72
2 -2 5 1789.31 76.21
-2 -2 -5 1804.69 75.19
2 2 5 1872.46 78.27
2 -2 5 1677.6 74.94
-2 -2 -5 1702.29 78.23
-2 2 -5 1820.71 75.36
-2 2 -5 1834.63 78.22
-2 -2 -5 1842.08 78.91
-2 2 -5 1844.59 74.76
2 -2 5 1819.77 79.14
-2 -2 -5 1802.65 77.39
2 2 5 1850.28 79.3
2 -2 6 311.2 17.62
2 2 6 350.46 14.33
2 -2 6 315.19 14.29
2 2 6 365.85 20.79
-2 -2 -6 353.2 17.36
2 -2 6 310.93 18.22
-2 2 -6 330.98 17.42
2 -2 6 364.7 21.44
-2 -2 -6 349.93 21.19
-2 -2 -6 373.43 19.97
2 2 6 353.59 21.64
-2 2 -6 328.38 20.54
-2 -2 -6 357.94 21.44
2 2 7 14.69 2.34
2 -2 7 20.98 2.57
-2 2 -7 17.53 4.25
2 -2 7 21.15 2.25
-2 -2 -7 16.82 2.46
-2 -2 -7 21.62 7.31
2 2 7 12.8 6.51
-2 2 -7 11.58 6.42
-2 -2 -7 12.51 5
-2 -2 -7 14.79 7.31
2 2 7 9.68 2.37
2 -2 7 18.59 2.3
2 -2 8 -1.04 6.06
2 2 8 -2.67 6.36
2 2 8 6.24 6.25
2 -2 8 2.97 2.43
2 2 8 1.68 2.2
-2 -2 -8 2.56 1.89
2 2 8 0.26 2.1
2 2 8 2.81 2.21
-2 -2 -8 3.07 2.37
2 -2 8 3.71 2.13
-2 2 -8 4.86 2.14
-2 2 -8 2.14 4.66
-2 2 -8 5.88 7.69
-2 -2 -8 -3.44 7
-2 -2 -8 2.56 4.13
-2 -2 -8 1.86 6.82
2 2 9 1443.84 69.79
2 2 9 1508.02 59.78
2 -2 9 1476.26 59.94
2 -2 9 1559.77 72.41
2 2 9 1471.63 70.09
2 2 9 1464.41 59.83
2 2 9 1394.06 59.69
-2 -2 -9 1493.23 59.61
2 -2 9 1484.51 59.76
2 2 9 1508.42 60.01
-2 2 -9 1438.21 59.72
2 -2 9 1432.88 59.73
-2 -2 -9 1502.96 59.93
-2 -2 -9 1573.56 71.22
-2 -2 -9 1417.99 67.67
-2 -2 -9 1442.23 69.48
-2 -2 -9 1502.14 67.55
-2 2 -9 1457.38 71.53
2 2 10 9.86 8.12
2 -2 10 8.83 2.57
2 -2 10 11.18 2.95
2 2 10 13.15 2.41
2 2 10 14.65 8.06
2 2 10 11.18 2.76
2 -2 10 6.23 7.07
2 2 10 11.32 2.78
2 -2 10 7.52 3.03
2 -2 10 4.49 3.07
2 2 10 12.22 3.06
2 -2 10 1.51 2.44
2 2 10 10.96 2.91
2 -2 10 7.03 2.67
-2 2 -10 7.8 2.34
-2 -2 -10 8.57 2.72
2 2 10 7.44 3.05
-2 2 -10 7.6 2.91
-2 -2 -10 10.19 6.35
-2 2 -10 7.13 6.72
-2 -2 -10 22.7 9.17
-2 2 -10 -5.06 8.26
-2 -2 -11 56.67 9.88
-2 2 -11 52.23 10.59
2 2 11 52.08 11.16
2 -2 11 51.78 4.27
2 -2 11 47.69 10.57
2 2 11 50.74 10.7
2 2 11 54.12 4.02
2 -2 11 47.29 4.63
2 2 11 48.33 4.51
2 -2 11 38.48 4.51
2 -2 11 44.19 4.78
2 -2 11 51.18 4.06
2 -2 11 47.25 4.13
-2 2 -11 48.69 11.73
2 2 11 46.25 4.06
-2 -2 -11 51 4.19
2 2 11 50.65 4.14
2 -2 11 50.11 4.18
2 2 11 49.06 4.49
-2 2 -11 51.29 4.29
-2 -2 -11 46.73 4.03
-2 -2 -11 58.17 4.28
2 2 11 46.7 4.04
2 -2 12 23.33 10.53
2 2 12 6.2 7.93
2 2 12 4.98 6.66
2 2 12 18.52 3.12
2 -2 12 17.59 3.3
2 -2 12 21 3.93
2 -2 12 16.42 3.33
2 2 12 13.15 3.79
2 -2 12 18.33 3.86
2 -2 12 12.2 2.93
2 2 12 12.1 3.06
2 2 12 18.16 3.44
2 2 12 20.64 3.06
-2 -2 -12 17.94 3.38
2 -2 12 18.55 3.3
-2 2 -12 15.89 3.24
-2 -2 -12 19.6 3.11
2 2 12 13.14 3.05
-2 -2 -12 17.39 3.05
-2 -2 -12 22.36 7.77
-2 2 -12 1.27 7.92
-2 -2 -12 14.16 8.33
-2 2 -12 18.75 9.43
2 2 13 1031.01 53.74
2 -2 13 1085.25 55.4
2 -2 13 946.46 40.73
2 -2 13 1043.04 41.12
2 2 13 1001.64 40.82
-2 2 -13 1043.94 56.09
2 -2 13 930.68 40.48
-2 -2 -13 942.82 52.89
2 2 13 990.16 40.37
2 -2 13 1027.42 40.72
2 -2 13 959.56 40.63
2 2 13 996.03 40.63
2 2 13 952.27 40.31
-2 -2 -13 962.73 40.44
2 2 13 922.65 40.57
-2 -2 -13 971.91 40.56
-2 2 -13 954.61 40.66
-2 2 -13 991.42 54.61
-2 2 -13 932.76 52.55
-2 2 -13 922.79 51.17
-2 -2 -13 1009.03 53.32
2 -2 14 74.01 5.57
2 -2 14 86.31 5.88
2 2 14 67.36 5.49
2 2 14 72.5 5.03
2 -2 14 76.75 5.42
2 2 14 71.47 5.27
2 -2 14 76.74 5.22
2 2 14 66.17 4.66
-2 2 -14 89.41 14.5
-2 -2 -14 61.2 12.36
2 -2 14 71.4 4.93
-2 -2 -14 70.43 4.87
-2 2 -14 84.33 5.35
-2 -2 -14 73.91 5.07
-2 -2 -14 66.75 4.9
2 2 14 61.51 5.03
-2 2 -14 85.25 5.49
-2 2 -14 85.02 13.84
-2 2 -14 49.22 10.81
-2 -2 -14 68 12.34
2 -2 15 383.32 17.12
-2 -2 -15 334.84 25.44
2 2 15 366.96 16.07
-2 2 -15 402.25 28.34
2 -2 15 375.15 16.28
2 -2 15 364.51 16.41
2 2 15 388.48 16.52
-2 -2 -15 363.61 16.23
-2 -2 -15 355.8 16.41
-2 2 -15 394.09 16.61
-2 2 -15 367.74 16.49
-2 -2 -15 362.98 16.41
-2 2 -15 392.66 27.78
-2 -2 -15 395.38 26.98
2 -2 16 20.56 3.44
-2 -2 -16 19.89 3.15
-2 2 -16 25.85 8.74
2 2 16 24.12 2.3
-2 -2 -16 24.07 7.94
2 -2 16 21.61 2.43
2 2 16 20.76 2.58
2 -2 16 17.29 2.91
2 2 16 23.57 2.93
2 -2 16 19.47 2.67
-2 2 -16 16.86 2.63
-2 -2 -16 21.97 2.84
-2 2 -16 20.03 2.75
-2 -2 -16 20.99 2.41
-2 -2 -16 16.34 2.72
-2 2 -16 24.08 7.85
-2 -2 -16 22.68 7.4
2 2 17 191.65 8.24
2 2 17 164.53 7.77
2 -2 17 185.45 8.16
-2 -2 -17 171.15 8.16
-2 -2 -17 185.31 8.2
-2 2 -17 169.66 8.17
-2 2 -17 162.3 7.97
-2 -2 -17 190.79 8.35
2 2 17 194.61 8.65
2 -2 17 179.82 8.51
-2 -2 -18 3.56 1.54
-2 2 -18 1.38 1.73
2 -2 18 1.91 1.13
2 2 18 2.93 1.16
2 -2 18 3.1 1.67
2 2 18 4.3 1.83
-2 -3 18 165.44 7.94
-2 -3 18 144.36 7.59
-2 3 18 165.48 7.85
-2 3 18 147.43 7.65
2 -3 -18 158.07 7.56
2 3 -18 157.04 7.43
-2 -3 18 192.76 7.52
-2 3 18 184.97 7.41
-2 3 17 31.35 2.75
-2 -3 17 28.44 2.71
-2 -3 17 28.39 2.83
-2 3 17 36.49 2.85
2 3 -17 36.33 8.52
2 3 -17 24.14 2.64
2 -3 -17 32.57 3.12
2 -3 -17 34.78 2.91
2 -3 -17 31.3 8.61
-2 -3 17 31.53 3.59
-2 -3 17 35.48 3.82
-2 3 17 43.15 3.75
-2 3 17 39.38 3.77
-2 -3 16 687.02 29.29
-2 3 16 715.16 29.25
-2 -3 16 702.11 30.23
-2 3 16 716.99 29.85
2 -3 -16 696.31 29.31
2 3 -16 621.86 38.42
2 -3 -16 710.15 38.94
2 -3 -16 723.66 40.17
-2 3 15 2.03 2.68
-2 -3 15 2.29 2.78
-2 -3 15 6.81 3.36
-2 -3 15 2.56 3.8
-2 3 15 4.48 3.84
-2 3 15 6.93 3.32
-2 -3 15 1.63 4.25
-2 -3 15 2.79 3.25
-2 3 15 1.44 3.19
-2 -3 15 5.42 3.37
2 -3 -15 6.47 2.7
2 -3 -15 2.31 7
2 -3 -15 12.3 8.63
2 -3 -15 -1.05 7.26
2 3 -15 -1.22 7.77
2 3 -15 6.71 8.05
2 3 -15 -5.28 8.99
-2 -3 14 148.3 9.72
-2 -3 14 191.75 10.69
-2 -3 14 165.38 9.86
-2 3 14 201.65 10.27
-2 3 14 193.21 9.68
-2 -3 14 184.85 10.11
-2 -3 14 174.38 9.88
-2 3 14 184.27 9.71
-2 -3 14 182.78 9.51
-2 3 14 182.3 9.1
-2 3 14 203.66 9.8
2 3 -14 202.03 20.6
2 -3 -14 199.11 18.95
2 -3 -14 205.61 18.56
2 -3 -14 184.04 18.4
2 3 -14 196.12 19.44
-2 3 14 202.92 9.43
-2 -3 14 184.85 9.41
2 -3 -13 209.89 19.46
2 3 -13 238.55 21.82
2 -3 -13 230.75 20.43
2 3 -13 220.59 21.3
2 -3 -13 230.74 19.9
-2 3 13 256.81 11.62
-2 -3 13 246.83 12.09
-2 3 13 234.41 11.9
-2 -3 13 231.03 11.78
-2 -3 13 232.72 12.34
-2 -3 13 223.61 11.59
2 -3 -13 262.39 22.29
-2 -3 13 257.96 11.71
-2 3 13 222.18 10.89
-2 -3 13 216.28 11.41
-2 3 13 247.03 11.58
-2 3 13 222.85 11.7
-2 3 13 220.63 11.14
2 -3 -13 225.39 10.97
2 3 -12 738.51 43.57
2 -3 -12 769.77 43.16
-2 -3 12 807.1 33.08
-2 3 12 814.32 32.67
-2 -3 12 781.86 33.42
-2 -3 12 806.17 32.83
-2 3 12 849.23 33.29
-2 -3 12 788.78 32.81
-2 3 12 765.72 32.36
-2 -3 12 755.39 32.5
2 -3 -12 760.18 42.04
-2 -3 12 668.08 32.44
-2 -3 12 755.86 32.69
-2 3 12 762.88 32.24
-2 3 12 770.77 32.95
-2 3 12 782.8 32.75
-2 3 12 765.46 32.51
2 -3 -12 779.52 32.14
-2 3 12 754.32 32.39
2 -3 -11 7.37 7.31
2 -3 -11 9.01 8.49
2 -3 -11 7.81 7.83
2 3 -11 3.2 6.96
-2 3 11 8.7 2.76
-2 -3 11 2.71 2.94
2 -3 -11 11.64 6.87
-2 3 11 6.51 3.29
-2 -3 11 3.81 3.19
-2 3 11 5.89 3.24
-2 -3 11 1.86 3.27
-2 -3 11 4.25 3.44
-2 3 11 6.21 3.2
-2 -3 11 0.14 3.07
-2 -3 11 2.5 2.69
-2 3 11 5.36 2.63
-2 3 11 3.37 2.74
-2 3 11 3.24 2.88
-2 -3 11 4.56 2.99
-2 -3 11 2.65 2.49
-2 3 11 3.75 2.86
2 -3 -11 7.28 2.61
-2 3 11 6.19 2.91
2 3 -10 191.94 19.16
2 -3 -10 249.8 18.57
2 -3 -10 233.74 18.29
-2 3 10 229.33 11.66
-2 -3 10 253.61 12.02
2 3 -10 245.97 18.64
-2 -3 10 254.36 21.21
-2 3 10 268.21 20.36
-2 -3 10 265.95 11.3
-2 3 10 267.44 11.86
2 -3 -10 258.41 11.38
-2 3 10 261.47 11.94
2 -3 -10 274.54 11.57
2 -3 -10 227.98 19.03
2 -3 -10 242.24 19.41
2 -3 -10 282.54 21.36
-2 -3 9 212.59 9.05
-2 3 9 202.59 9.43
2 -3 -9 195.12 9.24
-2 3 9 200.35 9.58
-2 3 9 197.38 9.48
2 -3 -9 195.13 15.37
2 3 -9 173.77 16.18
2 3 -9 226.15 16.83
-2 -3 9 208.22 9.78
-2 -3 9 232.3 18.88
2 -3 -9 221.8 16.33
-2 3 9 200.78 17.01
2 3 -9 225.19 15.71
2 3 -9 249.32 15.97
2 -3 -9 200.26 17.67
2 -3 -9 211.52 17.07
2 -3 -8 3576.21 146.22
-2 -3 8 3691.02 139.69
-2 -3 8 3480.39 139.47
-2 3 8 3560.69 139.86
-2 3 8 3469.39 139.92
2 -3 -8 3372.47 139.67
2 -3 -8 3557.8 147.09
-2 3 8 3311.27 139.79
2 -3 -8 3630.66 147.14
2 3 -8 3217.15 146.73
-2 -3 8 3403.72 140
-2 3 8 3590.38 146.7
2 3 -8 3880.83 146.92
2 3 -8 3311.19 147.27
2 3 -8 3748.74 144.1
2 -3 -8 3700.24 147.89
2 3 -8 3060.08 147.8
2 -3 -8 3514.88 148.05
2 -3 -8 3666.07 148.34
2 -3 -7 58.06 7.6
-2 3 7 65.99 3.95
2 -3 -7 54.33 8.67
2 -3 -7 77.33 8.81
2 -3 -7 65.2 8.19
2 3 -7 76.28 8.31
-2 -3 7 77.48 4.14
-2 -3 7 75.76 9.72
2 3 -7 79.54 9.01
2 3 -7 70.69 7.64
-2 3 7 56.28 8.28
-2 3 7 64.15 8.16
2 3 -7 84.02 7.78
2 -3 -7 54.92 7.09
-2 3 7 60.89 3.78
2 -3 -6 29.46 5.89
2 -3 -6 32.44 6.12
2 -3 -6 31.27 6.46
-2 -3 6 32.96 2.41
-2 3 6 31 2.25
2 -3 -6 28.62 4.9
2 3 -6 24.18 4.58
2 3 -6 37.75 5.21
-2 3 6 33.28 6.43
-2 3 6 32.78 5.88
2 3 -6 36.59 5.43
2 -3 -6 41.44 6.95
-2 -3 6 30.98 6.07
2 -3 -6 32.5 6.22
2 3 -6 31.43 5.53
2 -3 -5 36.33 6.28
2 -3 -5 29.72 4.4
2 3 -5 38.63 4.92
-2 3 5 30.66 5.06
-2 -3 5 33.39 5.97
2 3 -5 48.63 5.43
2 3 -5 37.39 4.54
2 -3 -5 35.73 5.47
-2 3 5 25.85 5.47
2 3 -5 33.6 5
2 -3 -5 36.71 5.89
2 -3 -4 1262.37 57.43
2 3 -4 1316.05 56.02
2 3 -4 1382.86 55.98
2 3 -4 1322.82 55.34
2 -3 -4 1302.05 57.36
-2 3 4 1183.87 55.81
2 -3 -4 1254.71 55.98
-2 -3 4 1309.64 55.78
2 3 -4 1334.15 56
-2 3 4 1282.69 55.31
-2 3 3 38.86 5.44
2 -3 -3 40.44 6.2
2 -3 -3 38.6 5.51
2 3 -3 47.88 4.63
-2 -3 3 51 4.79
2 3 -3 55.15 4.48
-2 3 3 45.27 4.55
2 -3 -3 39.93 5.26
2 3 -3 53.58 4.57
2 -3 -3 34.52 3.64
-2 -3 3 52.2 2.74
-2 3 2 1179.22 54.41
2 -3 -2 1247.2 53.91
-2 -3 2 1313.68 51.77
-2 -3 2 1251.91 52.67
-2 -3 2 1337.18 53.62
2 3 -2 1359.46 53.62
2 -3 -2 1163.56 53.69
2 3 -2 1252.43 51.07
-2 3 2 1239.03 52.53
-2 -3 2 1262.26 53.48
2 3 -2 1312.78 53.59
-2 3 1 1552.48 72.18
2 3 -1 1733.69 70.65
-2 -3 1 1774.55 71.32
-2 -3 1 1700.79 70.91
-2 -3 1 1757.76 71.3
-2 -3 1 1705.42 70.35
2 -3 -1 1583.41 71.17
-2 3 1 1666.34 70.19
2 3 -1 1790.95 70.08
2 3 -1 1840.69 71
2 -3 0 13.79 2.67
2 3 0 14.11 3.03
-2 3 0 14.81 2.55
2 3 0 11.46 3.33
-2 -3 0 12.72 3.38
2 -3 0 15.02 3.78
-2 -3 0 8.98 2.87
-2 3 -1 575.45 26.94
-2 3 -1 575.93 26.8
2 3 1 562.32 25.2
-2 -3 -1 565.97 24.75
-2 3 -1 584.67 23.49
-2 3 -1 558.61 25.49
-2 3 -1 556.99 25.11
2 -3 1 555.92 25.55
2 3 1 592.42 26.42
-2 3 -2 903.88 40.25
2 3 2 950.81 39.21
-2 3 -2 929.67 41.12
2 3 2 960.21 40.84
-2 -3 -2 903.56 39.51
-2 3 -2 899.28 39.51
2 -3 2 848.68 38.42
-2 3 -2 965.3 39.37
-2 3 -3 49.33 6.24
-2 3 -3 50.15 4.55
2 3 3 39.51 4.35
2 3 3 37.8 3.44
-2 3 -3 59.38 6.31
-2 -3 -3 43.76 4.49
-2 3 -3 53.34 5.35
-2 -3 -3 34.86 4.71
2 3 3 43.6 6.3
-2 3 -3 47.64 5.42
2 3 3 43.31 3.05
2 -3 3 56.59 3.88
-2 -3 -3 42.62 3.54
-2 3 -4 2103.27 87.61
-2 3 -4 2121.76 86.4
-2 -3 -4 2021.8 88.34
-2 -3 -4 2103.77 86.15
-2 3 -4 2150.49 88.03
-2 3 -4 2080.03 88.58
2 3 4 2080.29 88.89
2 3 4 2085.18 86.01
2 -3 4 2057.53 88.21
-2 3 -4 2046.55 87.18
-2 3 -4 2054.19 85.75
2 3 4 2170.18 88.8
2 -3 4 2046.94 84.64
-2 -3 -4 1985.27 86.45
-2 3 -4 2026.3 87.28
2 3 5 949.96 41.57
-2 3 -5 980.44 41.52
-2 3 -5 971.38 44.78
-2 -3 -5 923.11 42.03
-2 3 -5 1003.23 41.78
2 3 5 895.04 45.07
2 -3 5 994.82 44.88
-2 -3 -5 888.53 44.72
-2 -3 -5 915.06 44.59
-2 3 -5 1022.63 44.21
-2 -3 -5 877.66 42.02
2 3 5 948.78 44.69
2 3 6 399.17 24.38
-2 -3 -6 404.34 21.25
-2 -3 -6 406.91 23.9
-2 3 -6 444.4 20.17
-2 3 -6 412.46 20.26
-2 -3 -6 418.17 24.34
-2 3 -6 428.64 23.65
2 3 6 385.15 17.05
2 -3 6 425.1 17.16
-2 -3 -6 370.85 20.66
2 3 6 421.34 24.1
2 3 7 30.67 2.72
2 -3 7 24.84 2.78
-2 -3 -7 28.51 4.85
2 -3 7 22.71 2.37
2 3 7 29.96 2.57
2 3 7 31.69 2.92
-2 -3 -7 30.71 2.89
-2 -3 -7 20.77 7.08
-2 -3 -7 34.96 7.67
2 3 7 22.58 6.69
-2 -3 -7 31.55 5.76
-2 3 -7 28.27 7.97
2 3 8 1747.42 78.45
2 3 8 1737.02 68.28
2 -3 8 1792.78 80.59
2 3 8 1726.12 77.53
2 -3 8 1650.13 68.41
2 -3 8 1640.12 68.18
2 3 8 1695.62 68.34
2 3 8 1629.72 68.25
-2 -3 -8 1744.35 68.29
-2 -3 -8 1712.54 68.49
-2 -3 -8 1661.25 74.41
-2 -3 -8 1694.32 77.51
-2 -3 -8 1779.61 78.33
-2 3 -8 1555.1 77.72
2 3 9 80.19 11.63
2 -3 9 104.05 13.66
2 3 9 84 5.32
2 -3 9 108.56 5.87
2 3 9 82.39 12.19
2 3 9 97.72 5.52
-2 -3 -9 94.52 5.27
2 3 9 85.85 5.36
2 -3 9 109.06 5.52
-2 3 -9 112.72 5.96
-2 -3 -9 103.71 5.7
-2 -3 -9 97.64 10.39
-2 -3 -9 84.06 12.2
-2 -3 -9 70.58 11.93
-2 3 -9 105.52 14.01
2 -3 10 1264.27 61.4
2 3 10 1192.16 47.31
2 3 10 1131.62 58.75
2 3 10 1167.16 58.24
2 3 10 1105.23 47.2
2 -3 10 1163.67 47.56
2 -3 10 1213.83 47.62
2 3 10 1080.68 47.33
-2 -3 -10 1129.21 47.17
2 3 10 1198.58 47.43
2 -3 10 1137.13 48.03
2 -3 10 1175.43 47.3
2 3 10 1152.62 47.71
2 -3 10 1136.98 47.76
2 -3 10 1172.54 47.42
2 3 10 1165.88 47.56
2 3 10 1148.32 47.46
2 3 10 1171.13 47.64
-2 -3 -10 1136.21 47.48
-2 3 -10 1146.64 47.64
-2 -3 -10 1120.75 55.12
-2 3 -10 1245.08 58.28
-2 -3 -10 1170.89 56.64
-2 3 -10 1108.05 60.02
-2 -3 -10 1183.86 58.83
-2 -3 -11 16.73 6.77
-2 3 -11 16.24 7.88
2 3 11 32.91 9.76
2 3 11 29.28 3.28
2 -3 11 20.66 8.74
2 -3 11 20.56 3.52
2 3 11 33.51 9.39
2 -3 11 26.64 4.07
2 -3 11 22 4
2 -3 11 28.5 3.99
2 3 11 40.05 3.93
2 -3 11 21.35 3.09
2 -3 11 15.47 3.01
-2 3 -11 16.29 10.03
2 3 11 26.4 3.19
-2 -3 -11 31.71 3.39
2 3 11 29.69 3.42
2 3 11 28.45 3.6
2 -3 11 27.36 3.47
-2 -3 -11 24.37 3.28
-2 -3 -11 28.78 3.4
-2 3 -11 25.66 3.56
2 3 11 30.1 3.63
2 3 11 26.98 3.09
2 3 12 140.45 16.89
2 3 12 187.71 18.07
2 -3 12 168.49 19.22
2 -3 12 186.91 9.86
2 3 12 194.2 9.66
2 -3 12 203.08 10.14
2 -3 12 199.54 9.38
2 3 12 170.88 9.1
2 -3 12 200.96 9.57
2 3 12 189.89 9.3
2 3 12 195.09 9.54
-2 3 -12 176.83 9.48
-2 -3 -12 178.06 9.29
-2 -3 -12 183.56 9.23
2 3 12 172.63 9.37
-2 -3 -12 185.82 18.9
-2 3 -12 154.35 17.82
-2 3 -12 168.02 19.42
2 -3 13 4.12 3.72
2 -3 13 5.34 3.27
2 3 13 6.03 3.34
2 -3 13 5.21 3.82
2 -3 13 3.33 2.68
-2 3 -13 17.06 10.34
-2 -3 -13 -1.22 7.23
2 3 13 9.21 3
2 3 13 5.91 3.12
2 3 13 6.54 2.89
2 -3 13 4.21 3.5
2 -3 13 9.65 3.08
-2 3 -13 3.97 8.33
-2 -3 -13 5.08 8.99
-2 3 -13 1.47 9.71
2 3 13 1.2 6.9
2 -3 14 990.26 43.7
2 -3 14 1077.77 43.97
2 -3 14 1029.09 43.47
2 3 14 1066.92 43.23
-2 -3 -14 969.57 54.03
-2 3 -14 1135.82 58.63
2 -3 14 1047.45 43.54
2 3 14 1132.37 43.66
2 -3 14 1025.09 43.6
2 3 14 1035.7 43.18
-2 -3 -14 1043.74 43.47
-2 3 -14 1088.09 43.8
2 3 14 1019.94 43.48
-2 -3 -14 1053.16 43.43
-2 -3 -14 1056.11 43.55
-2 3 -14 1057.78 43.63
-2 3 -14 983.16 54.01
-2 -3 -14 1068.36 55.71
-2 3 -14 1071.9 57.31
2 -3 15 48.18 4.6
-2 -3 -15 39.13 4.22
2 -3 15 36.13 3.35
-2 3 -15 30.64 10.41
2 3 15 32.73 3
-2 -3 -15 15.78 8.11
2 -3 15 40.4 3.96
2 3 15 38.82 3.86
-2 3 -15 39.8 3.69
-2 -3 -15 31.46 3.29
-2 3 -15 30.89 3.44
-2 -3 -15 36.37 3.65
-2 -3 -15 36.05 3.56
-2 3 -15 39.45 10
-2 -3 -15 30.04 9.29
2 -3 16 6.7 2.71
2 -3 16 15.15 3.37
-2 -3 -16 8.59 2.89
2 3 16 9.61 1.8
-2 3 -16 5.18 6.92
2 -3 16 7.71 2.07
-2 -3 -16 5.24 6.37
2 3 16 10.01 2.7
2 -3 16 9.35 2.55
-2 -3 -16 7.45 2.37
-2 3 -16 7.98 2.26
-2 -3 -16 11.43 2.16
-2 3 -16 7.7 2.39
-2 -3 -16 9.76 2.48
-2 -3 -16 3.89 5.67
-2 3 -16 5.1 7.02
2 -3 17 9.65 2.14
2 3 17 9.04 2.17
-2 -3 -17 8.28 2.27
-2 3 -17 14.17 2.07
-2 3 -17 8.25 1.7
-2 -3 -17 8.7 1.93
-2 -3 -17 7.47 1.6
-2 -3 -17 7.9 2
2 -3 17 9.86 1.99
2 3 17 11.03 2.73
2 -3 17 5.29 2.34
-2 -3 -18 216.96 9.3
-2 -3 -18 225.39 9.35
-2 3 -18 232.02 9.5
2 3 18 209.94 9.52
2 3 18 244.18 9.22
2 -3 18 220.21 9.23
-2 4 18 22.1 2.61
-2 -4 18 24.05 2.55
-2 4 18 23.64 2.48
-2 -4 18 25.36 2.7
2 -4 -18 22.17 2.21
2 -4 -18 19.51 2.16
2 -4 -18 17.85 2.06
2 -4 -18 19.35 1.99
-2 4 18 24.52 1.96
-2 -4 18 27.06 2.03
-2 4 17 173.17 7.45
-2 -4 17 175.14 7.66
2 4 -17 141.21 14.04
-2 -4 17 145.32 8
-2 -4 17 159.53 8.31
-2 4 17 162.79 8.09
2 -4 -17 164.27 7.62
2 4 -17 142 7.36
2 -4 -17 163.22 7.78
2 -4 -17 180.37 15.33
-2 4 16 110.76 5.53
-2 -4 16 93.65 5.52
-2 4 16 110.94 6.4
2 4 -16 111.58 14
2 4 -16 89.79 5.42
2 -4 -16 103.71 5.7
2 -4 -16 83.07 12.01
2 4 -16 84.46 11.96
2 -4 -16 100 12.87
2 4 -15 64.09 13.4
2 4 -15 101.33 14.94
2 -4 -15 103.55 13.41
2 -4 -15 82.91 13.3
2 4 -15 82.63 12.9
-2 -4 15 88.81 6.46
-2 4 15 97.41 6.58
-2 -4 15 106.15 7.18
-2 -4 15 100.59 6.71
-2 4 15 95.4 5.87
-2 -4 15 88.63 6.41
-2 4 15 95.85 5.6
-2 -4 15 97.33 5.74
-2 -4 15 99.27 6.17
-2 4 15 103.59 6.09
-2 4 15 92.39 5.97
2 -4 -15 94.77 5.82
-2 4 15 89.14 5.64
2 -4 -15 99.24 5.46
-2 -4 14 167.27 9.47
-2 4 14 181.12 8.92
-2 -4 14 166.84 9.02
-2 -4 14 195.7 9.51
-2 4 14 180.85 9.54
-2 4 14 182.57 9.37
-2 -4 14 182.91 9.84
-2 4 14 174.57 9.1
-2 -4 14 172.98 9.55
-2 4 14 190.24 9.75
-2 -4 14 159.19 10.08
2 -4 -14 164.24 18.09
2 -4 -14 172.48 16.77
2 4 -14 165.15 18.87
2 4 -14 144.34 17.47
2 4 -14 173.52 18.89
2 -4 -13 566.98 33.01
2 -4 -13 559.84 34.67
2 4 -13 495.2 33.86
2 -4 -13 539.43 33.78
-2 4 13 522.11 22.5
-2 -4 13 517.03 23.5
-2 -4 13 519.03 22.92
-2 4 13 561.75 23.18
-2 -4 13 554.12 23.16
-2 -4 13 477.3 22.71
-2 -4 13 506.19 22.8
2 4 -13 527.36 34.84
-2 4 13 503.31 22.05
-2 4 13 519.57 22.89
-2 4 13 524.67 22.64
-2 -4 13 515.06 22.73
-2 4 13 527.91 22.37
2 -4 -13 519.38 22.26
2 -4 -13 503.71 21.99
-2 4 13 495.04 22.26
2 4 -12 59.97 11.87
2 -4 -12 76.45 11.99
-2 4 12 71.8 4.81
-2 -4 12 67.16 5.01
-2 -4 12 68.85 5.91
-2 -4 12 60.46 5.66
-2 -4 12 72.38 5.69
-2 4 12 80.89 5.86
-2 4 12 77.51 5.3
-2 -4 12 63.19 5.25
-2 -4 12 76.5 5.57
-2 4 12 62.39 5.3
-2 4 12 68.07 4.63
-2 4 12 75.82 5.46
-2 -4 12 67.11 5.34
-2 -4 12 62.94 4.82
-2 4 12 78.12 5.02
-2 4 12 72.29 4.77
2 -4 -12 75.56 4.72
2 -4 -11 164.14 16.39
2 -4 -11 174.85 16.56
2 -4 -11 163.36 17.51
2 4 -11 187.36 16.65
2 4 -11 141.02 14.82
-2 4 11 158.26 8.43
2 -4 -11 176.01 15.57
-2 -4 11 159.56 8.68
2 4 -11 146.19 15.35
-2 4 11 187 8.87
-2 -4 11 176.86 9.33
-2 4 11 190.27 9.42
-2 4 11 179.51 9.02
-2 -4 11 180.27 9.01
-2 -4 11 177.9 9.41
-2 -4 11 171.8 8.92
-2 -4 11 172.94 8.62
2 -4 -11 194.51 18.33
-2 -4 11 165.51 8.02
-2 4 11 179.84 8.42
-2 -4 11 160.59 8.91
-2 4 11 183.16 9.16
-2 4 11 160.2 8.85
-2 -4 11 158.49 8.51
-2 4 11 180.14 8.75
-2 4 11 176.5 8.58
2 -4 -11 158.99 8.39
2 4 -10 21.11 6.7
2 -4 -10 17 7.6
2 -4 -10 4.88 7.12
2 -4 -10 15.11 8.28
2 4 -10 15.1 6.83
-2 4 10 16.16 6.46
-2 4 10 11.45 2.71
-2 -4 10 15.91 3.14
2 -4 -10 12.07 5.4
2 -4 -10 19.54 7.08
-2 -4 10 15.96 3.6
-2 -4 10 14.01 2.91
-2 -4 10 15.93 3.09
-2 4 10 12.56 2.83
2 -4 -10 15.95 2.62
-2 -4 10 15.02 2.08
2 -4 -10 12.37 2.32
-2 4 10 13.06 2.49
-2 4 10 19.29 2.9
2 4 -9 254.32 16.89
2 -4 -9 241.87 16.94
2 4 -9 228.79 17.56
-2 4 9 203.88 10.19
-2 -4 9 238.91 10.68
2 4 -9 211.25 17.87
2 -4 -9 215.31 17.3
2 4 -9 238.31 17.45
-2 -4 9 245.24 20.24
-2 4 9 213.24 17.67
2 -4 -9 230.54 16.1
-2 -4 9 229.85 9.79
-2 4 9 220.53 10.22
2 -4 -9 214.84 10.01
-2 4 9 230.02 10.12
2 -4 -9 208.45 10.11
2 -4 -9 217.07 18.77
2 -4 -9 206.59 17.58
2 4 -9 282.09 17.62
-2 -4 8 1095.82 44.13
2 -4 -8 1041.03 50.86
-2 -4 8 1151.24 44.49
-2 4 8 1104.29 44.47
2 -4 -8 1041.05 44.37
-2 4 8 1116.3 44.58
2 -4 -8 1085.73 50.61
-2 -4 8 1121.65 44.79
2 4 -8 945.67 52.2
2 4 -8 1127.69 51.14
2 4 -8 1055.12 51.92
-2 4 8 1142.51 51.79
2 4 -8 980.9 50.92
-2 4 8 1051.28 44.46
2 -4 -8 1124.89 51.92
2 -4 -8 1053.4 53.19
2 -4 -8 1073.11 52.14
2 -4 -8 1108.64 52.95
-2 -4 7 436.81 18.14
-2 -4 7 446.51 17.74
2 -4 -7 423.43 23.97
-2 4 7 440.7 18.14
-2 4 7 431.21 18.17
2 -4 -7 412.1 18.03
2 -4 -7 395.16 24.17
2 -4 -7 432.46 22.98
2 4 -7 398.71 24.36
2 4 -7 434.07 24.31
2 4 -7 465.68 23.51
-2 -4 7 474.29 26.73
-2 -4 7 433.31 18.31
-2 4 7 399.17 18.01
2 4 -7 441.47 23.76
-2 4 7 447.77 24.68
2 -4 -7 466.9 25.56
2 -4 -7 452.63 25.04
2 -4 -6 221.58 15.05
2 -4 -6 232.79 9.99
2 -4 -6 260.3 16.17
2 -4 -6 215.08 15.83
-2 4 6 250.17 15.4
-2 4 6 233.23 9.93
-2 -4 6 219.64 10.09
2 -4 -6 224.31 13.71
2 4 -6 221.58 14.39
2 4 -6 224.81 14.74
2 -4 -6 228.55 15.2
2 4 -6 243.94 14.35
-2 -4 6 231.14 16.38
2 -4 -6 261.34 15.85
2 4 -6 211.75 14.83
2 -4 -5 644.62 31.49
2 -4 -5 628.68 31.96
2 -4 -5 680.88 32.87
2 -4 -5 666.67 32.38
-2 4 5 636.75 32.09
2 4 -5 649.68 30.56
2 -4 -5 605.93 29.49
-2 4 5 708.31 31.3
-2 -4 5 683.45 32.32
2 4 -5 668.58 31.08
2 4 -5 665.03 31.18
2 4 -5 603.51 31.02
2 -4 -4 4944.34 198.43
-2 4 4 4777.95 197.35
2 -4 -4 4548.21 197.95
2 -4 -4 4721.85 197.84
2 4 -4 4728.21 197.23
2 4 -4 4921.41 196.83
-2 -4 4 4861.24 197.27
2 4 -4 4982.12 197.35
2 4 -4 5046.39 197.49
-2 4 4 4826.86 196.48
2 -4 -3 45.14 6.01
-2 4 3 48.95 6.19
-2 -4 3 69.61 3.49
-2 4 3 44.62 4.72
-2 -4 3 78.7 5.85
2 4 -3 77.68 6.09
-2 -4 3 78.21 6.43
2 -4 -3 41.52 6.14
2 4 -3 73.69 5.89
-2 4 2 569.61 28.36
2 -4 -2 608.87 27.39
-2 -4 2 551.23 25.67
2 -4 -2 558.7 27.7
-2 4 2 620.98 25.72
-2 -4 2 577.89 26.85
2 4 -2 600.34 26.76
2 4 -2 608.21 26.96
-2 -4 2 591.76 26.84
-2 4 1 17.01 5.1
2 4 -1 12.04 2.56
2 4 -1 10.43 2.17
-2 4 1 15.03 1.91
-2 -4 1 14.03 3.58
-2 -4 1 11.87 2.51
-2 4 1 15.98 1.62
-2 4 1 18.25 2.62
-2 -4 1 9.92 3.46
2 4 0 6830.3 276.89
-2 4 0 6860.72 277.7
2 4 0 6787.67 276.7
-2 4 0 6856.6 279.06
-2 -4 0 7055.73 277.26
-2 4 0 7118.97 275.88
-2 -4 0 6723.16 275.94
-2 -4 0 6931.05 276.81
2 -4 0 6705.89 278.14
-2 4 0 6873.28 275.53
-2 4 -1 12.32 4.92
-2 4 -1 8.42 4.27
-2 4 -1 15.11 4.82
2 4 1 25.68 3.59
2 4 1 29.37 3.93
-2 4 -1 13.75 3.03
-2 -4 -1 31.09 3.85
2 -4 1 16.28 4.73
-2 4 -2 2678.87 113.02
-2 4 -2 2714.52 112.38
2 4 2 2806.63 110.17
-2 4 -2 2658.28 112.42
-2 4 -2 2770.92 108.99
-2 -4 -2 2545.59 111.3
2 4 2 2635.88 112.68
-2 4 -2 2636.4 110.52
2 -4 2 2677.89 109.88
-2 4 -3 39.62 5.95
-2 4 -3 50.01 6.71
2 4 3 54.87 4.35
-2 4 -3 48.35 5.65
2 4 3 61.44 5.42
-2 4 -3 37.79 5.28
2 -4 3 41.61 5.28
-2 4 -3 42.06 3.68
2 -4 3 50 4.28
2 -4 3 40 2.67
-2 -4 -3 50.98 5.89
2 4 3 63.43 7.1
-2 4 -3 51.43 4.74
2 4 3 54.1 3.73
-2 4 -3 46.38 5.03
2 4 4 241.83 15.67
-2 4 -4 199.71 12.86
-2 4 -4 192.19 12.41
-2 4 -4 176.57 13.42
2 4 4 220.59 12.44
2 4 4 220.84 14.36
-2 4 -4 204.23 12.43
-2 -4 -4 213.16 13.63
2 -4 4 201.76 12.77
-2 4 -4 208.35 13.77
-2 4 -4 192.89 11.24
-2 -4 -4 193.63 12.83
-2 -4 -4 221.84 10.67
2 -4 4 206 10.92
2 4 4 219.2 14.47
-2 4 -4 199.06 12.65
-2 4 -5 25.26 5.53
2 -4 5 30.22 1.98
-2 -4 -5 20.58 6.31
-2 -4 -5 30.64 4.82
2 4 5 23.21 4.54
-2 4 -5 17.27 4.19
-2 4 -5 21.06 5.01
-2 4 -5 23.68 5.9
2 4 5 22.07 5.98
-2 -4 -5 24.43 6.51
2 4 5 21.83 5.62
-2 4 -5 21.84 5.38
-2 4 -5 25.65 5.31
-2 -4 -5 25.17 5.11
-2 -4 -5 26.38 3.69
-2 4 -5 24.66 4
2 4 5 31.65 6.68
-2 4 -6 1654.49 73.31
2 -4 6 1664.07 65.93
-2 4 -6 1622.84 69.88
-2 -4 -6 1684.39 70.66
-2 -4 -6 1609 73.87
2 4 6 1639.09 74.62
-2 4 -6 1729.11 72.58
-2 4 -6 1530.95 73.16
-2 -4 -6 1616.36 73.67
-2 4 -6 1652.68 72.77
-2 -4 -6 1648.96 66.3
2 -4 6 1670.94 66.09
-2 -4 -6 1612.02 71.04
2 4 6 1583.23 66.02
2 4 6 1687.72 74.25
-2 4 -6 1556.2 69.06
-2 -4 -6 1655.05 69.32
2 4 7 7.16 2.16
2 -4 7 8.48 2.35
-2 -4 -7 9.39 4.8
2 -4 7 8.59 1.95
-2 4 -7 19.11 7.33
-2 -4 -7 10.18 2.17
2 4 7 10.43 2.26
2 4 7 7.88 2.22
-2 -4 -7 10.86 2.41
-2 4 -7 11.13 2.03
-2 4 -7 11.7 6.22
-2 -4 -7 4.64 4.24
-2 -4 -7 4.97 7.07
2 4 7 8.02 6.32
-2 -4 -7 8.87 6.23
2 4 8 1.91 6.5
2 -4 8 1.17 6.43
2 -4 8 0.6 2.37
2 4 8 -0.86 5.51
2 4 8 2.02 2.15
2 -4 8 -0.08 1.88
-2 4 -8 -4.04 7.41
2 4 8 2.76 2.16
-2 -4 -8 2.18 2.04
2 4 8 4.07 2.18
-2 -4 -8 -0.31 2.31
-2 4 -8 -0.1 2.31
-2 4 -8 1.9 6.79
-2 -4 -8 3.63 7.17
-2 -4 -8 -1.2 4.03
-2 -4 -8 -0.9 6.95
2 -4 9 864.34 36.21
2 -4 9 946.55 49.36
2 4 9 903.93 47
2 4 9 913.4 45.96
2 4 9 889.43 35.95
-2 -4 -9 869.89 36.02
2 4 9 906.69 36.06
2 4 9 855.07 36.04
-2 4 -9 789.63 47.18
2 -4 9 859.51 35.99
-2 4 -9 848.9 36.22
-2 -4 -9 880.12 36.22
-2 -4 -9 882.95 42.7
-2 -4 -9 908.28 46.33
-2 4 -9 832.29 46.8
2 4 10 337.42 23.78
2 4 10 361.89 25.04
2 -4 10 389.56 27.27
2 -4 10 333.98 14.66
2 4 10 332.95 14.29
-2 -4 -10 310.8 14.23
2 4 10 307.06 14.3
2 4 10 309.59 14.37
2 -4 10 330.84 14.88
2 -4 10 341.54 14.39
2 4 10 349.46 14.84
2 -4 10 349.77 15.27
-2 4 -10 304.3 25.79
2 -4 10 328.25 14.43
2 4 10 318.33 14.55
-2 -4 -10 320.76 14.3
2 4 10 337.62 14.58
-2 4 -10 292.11 14.55
-2 -4 -10 306.05 14.49
-2 -4 -10 304.88 23.29
-2 4 -10 290.46 24.21
-2 4 -10 324.65 22.94
2 4 11 40.08 10.05
2 -4 11 51.57 11.88
2 4 11 39.59 9.82
2 -4 11 46.21 4.11
2 4 11 46.18 3.7
-2 -4 -11 44.57 3.53
2 4 11 44.7 3.65
2 4 11 43.8 3.78
2 -4 11 49.23 4.13
2 -4 11 51.12 4.67
2 -4 11 57.47 5.14
2 4 11 52.36 4.53
-2 4 -11 60.57 12.71
2 -4 11 44.42 3.98
2 4 11 48.03 4
2 4 11 45.56 4.12
2 4 11 45.57 3.76
2 -4 11 38.95 3.9
-2 -4 -11 44.83 3.96
2 4 11 46.22 4.23
-2 -4 -11 49.52 4.07
-2 4 -11 42.72 3.93
-2 4 -11 35.94 9.54
-2 4 -12 140.57 16.67
-2 -4 -12 152 16.07
-2 4 -12 139.91 17.58
2 -4 12 132.78 17.03
2 4 12 141.61 16.45
2 4 12 156.96 16.42
2 -4 12 127.65 8.17
2 4 12 144.79 7.87
2 -4 12 157.15 8.59
2 -4 12 137.8 7.77
-2 4 -12 157.89 19.77
2 -4 12 135.75 7.71
2 4 12 134.08 7.72
2 4 12 148.54 7.89
-2 -4 -12 138.95 7.55
-2 4 -12 136.34 7.8
-2 4 -12 158.76 8.19
2 4 12 151.66 7.85
-2 -4 -12 143.15 7.72
2 4 12 150.67 7.47
2 -4 13 241.38 12.58
2 -4 13 244.31 12.08
2 4 13 264.73 12.31
2 -4 13 280.03 12.82
2 -4 13 241.69 12.08
-2 4 -13 285.51 25.33
-2 -4 -13 256.66 21.27
2 4 13 262.02 12.22
2 4 13 270.65 12.14
2 -4 13 247.64 12.4
-2 4 -13 280.24 23.54
-2 4 -13 236.95 23
-2 -4 -13 236.03 21.22
2 4 13 256.64 21.38
2 -4 14 0.48 3.71
2 -4 14 2.59 3.69
[truncated: 2,832,640 more chars]
